# Supplementary material for: Single-cell transcriptomics reveals the brain evolution of web-building spiders
Source: Nat Ecol Evol. 2023 Nov 2;7(12):2125–42. doi: 10.1038/s41559-023-02238-y (PMC10697844; doi:10.1038/s41559-023-02238-y)
Supplement: Supplementary file 3 — Supplementary Tables 1–10. [file 41559_2023_2238_MOESM3_ESM.xlsx]

## Sheet: Supplementary Table 1
Supplementary Table 1 Sequencing and mapping statistics, including numbers of cells, mean reads per cell, and number of genes detected per cell
Sample ID	Sex	Estimated Number of Cells	Mean Reads per Cell	Median Genes per Cell	Number of Reads	Valid Barcodes	Sequencing Saturation	Q30 Bases in Barcode	Q30 Bases in RNA Read	Q30 Bases in UMI	Reads Mapped to Genome	Reads Mapped Confidently to Genome	Reads Mapped Confidently to Intergenic Regions	Reads Mapped Confidently to Intronic Regions	Reads Mapped Confidently to Exonic Regions	Reads Mapped Confidently to Transcriptome	Reads Mapped Antisense to Gene	Fraction Reads in Cells	Total Genes Detected	Median UMI Counts per Cell
F1	Female	3851	111407	1149	429028093	0.982	0.862	0.962	0.915	0.958	0.822	0.776	0.144	0.066	0.565	0.466	0.009	0.512	15943	2354
F2	Female	7360	66005	734	485797109	0.982	0.832	0.953	0.923	0.951	0.854	0.809	0.158	0.065	0.586	0.468	0.011	0.55	15958	1846
F3	Female	8212	53697	1338	440961073	0.977	0.756	0.96	0.915	0.956	0.805	0.753	0.152	0.073	0.528	0.456	0.007	0.786	16905	3003
M1	Male	8122	53778	1258	436782999	0.98	0.713	0.957	0.918	0.918	0.793	0.743	0.176	0.072	0.494	0.396	0.008	0.742	16588	2917
M2	Male	12688	31483	871	399455311	0.984	0.689	0.969	0.932	0.968	0.838	0.786	0.148	0.07	0.568	0.482	0.009	0.607	16620	2077

## Sheet: Supplementary Table 2
Supplementary Table 2 Seurat object metadata for all cells after stringent quality control. RNA_snn_res.2 was used for the final analysis.
	orig.ident	nCount_RNA	nFeature_RNA	seq_folder	nUMI	nGene	log10GenesPerUMI	mitoRatio	cells	sample	sex	RNA_snn_res.0	RNA_snn_res.0.4	RNA_snn_res.0.8	RNA_snn_res.1.2	RNA_snn_res.1.6	RNA_snn_res.2	RNA_snn_res.3	RNA_snn_res.4	RNA_snn_res.5	RNA_snn_res.6
F3_AAACCCAAGGTATTGA-1	F3	1125	739	F3_filtered_feature_bc_matrix	1125	739	0.940184	0.113778	F3_AAACCCAAGGTATTGA-1	F3	female	0	0	0	1	1	0	0	0	3	5
F3_AAACCCACATGAATCC-1	F3	5329	1984	F3_filtered_feature_bc_matrix	5329	1984	0.884855	0.173391	F3_AAACCCACATGAATCC-1	F3	female	0	2	2	2	6	1	4	5	48	37
F3_AAACCCACATTCGGGC-1	F3	2947	1507	F3_filtered_feature_bc_matrix	2947	1507	0.916046	0.123515	F3_AAACCCACATTCGGGC-1	F3	female	0	0	0	1	1	0	10	12	26	25
F3_AAACCCAGTTCGTTCC-1	F3	4236	1887	F3_filtered_feature_bc_matrix	4236	1887	0.903174	0.261568	F3_AAACCCAGTTCGTTCC-1	F3	female	0	0	4	3	2	4	1	6	2	1
F3_AAACCCATCTGGCCGA-1	F3	1716	1062	F3_filtered_feature_bc_matrix	1716	1062	0.935572	0.129371	F3_AAACCCATCTGGCCGA-1	F3	female	0	0	4	3	2	4	1	6	2	1
F3_AAACGAAAGCTGAAAT-1	F3	657	264	F3_filtered_feature_bc_matrix	657	264	0.859467	0.226788	F3_AAACGAAAGCTGAAAT-1	F3	female	0	6	8	8	10	11	13	11	12	9
F3_AAACGAAAGTCGCCAC-1	F3	1311	693	F3_filtered_feature_bc_matrix	1311	693	0.911192	0.323417	F3_AAACGAAAGTCGCCAC-1	F3	female	0	0	0	1	1	0	0	19	7	18
F3_AAACGAACACTTCCTG-1	F3	1830	1066	F3_filtered_feature_bc_matrix	1830	1066	0.928062	0.17541	F3_AAACGAACACTTCCTG-1	F3	female	0	0	0	1	1	0	0	0	3	5
F3_AAACGAAGTGACCGTC-1	F3	2415	1233	F3_filtered_feature_bc_matrix	2415	1233	0.913698	0.118427	F3_AAACGAAGTGACCGTC-1	F3	female	0	0	5	6	7	7	11	17	11	19
F3_AAACGAAGTGTGTCCG-1	F3	2450	737	F3_filtered_feature_bc_matrix	2450	737	0.846069	0.0673469	F3_AAACGAAGTGTGTCCG-1	F3	female	0	20	23	26	28	29	35	40	47	59
F3_AAACGAAGTTTAGAGA-1	F3	1375	809	F3_filtered_feature_bc_matrix	1375	809	0.926599	0.0705455	F3_AAACGAAGTTTAGAGA-1	F3	female	0	10	13	15	16	17	23	25	24	27
F3_AAACGAATCATCCCGT-1	F3	3814	1704	F3_filtered_feature_bc_matrix	3814	1704	0.902297	0.0820661	F3_AAACGAATCATCCCGT-1	F3	female	0	1	1	3	5	2	9	9	4	3
F3_AAACGAATCCTGTAAG-1	F3	3070	1582	F3_filtered_feature_bc_matrix	3070	1582	0.91743	0.0807818	F3_AAACGAATCCTGTAAG-1	F3	female	0	3	3	9	9	9	14	14	16	14
F3_AAACGCTAGGGATCGT-1	F3	13747	2939	F3_filtered_feature_bc_matrix	13747	2939	0.838092	0.0868553	F3_AAACGCTAGGGATCGT-1	F3	female	0	2	5	6	7	7	26	30	33	34
F3_AAACGCTAGTAGGAAG-1	F3	2570	1304	F3_filtered_feature_bc_matrix	2570	1304	0.913589	0.131907	F3_AAACGCTAGTAGGAAG-1	F3	female	0	0	0	4	3	5	10	23	26	25
F3_AAACGCTCATACCGTA-1	F3	2258	1240	F3_filtered_feature_bc_matrix	2258	1240	0.922384	0.136847	F3_AAACGCTCATACCGTA-1	F3	female	0	8	11	12	13	14	17	18	19	17
F3_AAACGCTGTAGTTACC-1	F3	5542	1166	F3_filtered_feature_bc_matrix	5542	1166	0.81917	0.141285	F3_AAACGCTGTAGTTACC-1	F3	female	0	14	22	25	25	25	30	35	42	46
F3_AAACGCTGTCCTGGGT-1	F3	1210	780	F3_filtered_feature_bc_matrix	1210	780	0.938143	0.121488	F3_AAACGCTGTCCTGGGT-1	F3	female	0	2	2	2	4	6	6	12	15	44
F3_AAACGCTGTTGGGCCT-1	F3	3410	1587	F3_filtered_feature_bc_matrix	3410	1587	0.905972	0.0897361	F3_AAACGCTGTTGGGCCT-1	F3	female	0	0	4	3	2	4	1	16	30	30
F3_AAACGCTTCTGGTTGA-1	F3	949	540	F3_filtered_feature_bc_matrix	949	540	0.917753	0.307692	F3_AAACGCTTCTGGTTGA-1	F3	female	0	0	0	1	1	0	0	19	7	18
F3_AAAGAACAGACTCATC-1	F3	2705	1282	F3_filtered_feature_bc_matrix	2705	1282	0.905518	0.264325	F3_AAAGAACAGACTCATC-1	F3	female	0	0	0	1	1	0	0	12	15	11
F3_AAAGAACCACATACGT-1	F3	1713	881	F3_filtered_feature_bc_matrix	1713	881	0.910698	0.159953	F3_AAAGAACCACATACGT-1	F3	female	0	3	3	5	9	9	20	22	27	24
F3_AAAGAACCACTCTGCT-1	F3	3213	1507	F3_filtered_feature_bc_matrix	3213	1507	0.906243	0.087146	F3_AAAGAACCACTCTGCT-1	F3	female	0	2	2	2	4	1	4	28	6	21
F3_AAAGAACCAGGCATTT-1	F3	3756	1362	F3_filtered_feature_bc_matrix	3756	1362	0.87676	0.122737	F3_AAAGAACCAGGCATTT-1	F3	female	0	2	5	6	7	7	27	31	36	42
F3_AAAGAACGTTGATGTC-1	F3	1857	939	F3_filtered_feature_bc_matrix	1857	939	0.909402	0.163166	F3_AAAGAACGTTGATGTC-1	F3	female	0	0	4	3	2	4	1	6	2	1
F3_AAAGAACGTTGCCTAA-1	F3	4612	1742	F3_filtered_feature_bc_matrix	4612	1742	0.884592	0.198395	F3_AAAGAACGTTGCCTAA-1	F3	female	0	3	3	9	9	9	14	14	16	14
F3_AAAGGATAGCGATGGT-1	F3	1317	889	F3_filtered_feature_bc_matrix	1317	889	0.945286	0.088079	F3_AAAGGATAGCGATGGT-1	F3	female	0	11	15	17	19	20	24	27	29	28
F3_AAAGGATAGCGTGTCC-1	F3	3735	1599	F3_filtered_feature_bc_matrix	3735	1599	0.896861	0.273092	F3_AAAGGATAGCGTGTCC-1	F3	female	0	3	3	5	8	8	8	7	8	12
F3_AAAGGATCAATGAACA-1	F3	3153	1201	F3_filtered_feature_bc_matrix	3153	1201	0.88019	0.265779	F3_AAAGGATCAATGAACA-1	F3	female	0	2	5	6	7	7	26	30	33	19
F3_AAAGGATCATGCAGGA-1	F3	4016	1909	F3_filtered_feature_bc_matrix	4016	1909	0.910376	0.138695	F3_AAAGGATCATGCAGGA-1	F3	female	0	0	0	4	3	5	10	12	15	25
F3_AAAGGATGTAGCGATG-1	F3	3653	1537	F3_filtered_feature_bc_matrix	3653	1537	0.894467	0.156036	F3_AAAGGATGTAGCGATG-1	F3	female	0	5	7	7	11	10	12	10	17	16
F3_AAAGGATGTCACATTG-1	F3	1136	644	F3_filtered_feature_bc_matrix	1136	644	0.919325	0.161092	F3_AAAGGATGTCACATTG-1	F3	female	0	0	0	1	1	0	0	0	3	5
F3_AAAGGATGTGGCTGCT-1	F3	3354	1629	F3_filtered_feature_bc_matrix	3354	1629	0.911038	0.112701	F3_AAAGGATGTGGCTGCT-1	F3	female	0	1	1	3	5	2	9	9	4	3
F3_AAAGGATTCCGTAATG-1	F3	3870	1567	F3_filtered_feature_bc_matrix	3870	1567	0.890559	0.213178	F3_AAAGGATTCCGTAATG-1	F3	female	0	0	4	3	2	4	1	16	30	30
F3_AAAGGATTCGTCGCTT-1	F3	4173	1692	F3_filtered_feature_bc_matrix	4173	1692	0.891713	0.198179	F3_AAAGGATTCGTCGCTT-1	F3	female	0	0	0	4	3	5	3	16	30	22
F3_AAAGGATTCTTTCGAT-1	F3	1011	632	F3_filtered_feature_bc_matrix	1011	632	0.932096	0.172107	F3_AAAGGATTCTTTCGAT-1	F3	female	0	0	0	1	1	0	0	0	3	5
F3_AAAGGGCAGATAACGT-1	F3	13317	3572	F3_filtered_feature_bc_matrix	13317	3572	0.861436	0.167981	F3_AAAGGGCAGATAACGT-1	F3	female	0	1	1	3	5	2	5	3	2	4
F3_AAAGGGCCACAAAGCG-1	F3	3162	839	F3_filtered_feature_bc_matrix	3162	839	0.83537	0.0600886	F3_AAAGGGCCACAAAGCG-1	F3	female	0	4	6	14	15	16	19	21	22	23
F3_AAAGGGCGTGGCAACA-1	F3	3863	1771	F3_filtered_feature_bc_matrix	3863	1771	0.905572	0.0950039	F3_AAAGGGCGTGGCAACA-1	F3	female	0	2	2	2	6	1	4	5	0	2
F3_AAAGGGCTCCGCGATG-1	F3	3342	1502	F3_filtered_feature_bc_matrix	3342	1502	0.901437	0.175344	F3_AAAGGGCTCCGCGATG-1	F3	female	0	5	7	7	11	10	12	10	17	16
F3_AAAGGGCTCTAGAGCT-1	F3	4098	1702	F3_filtered_feature_bc_matrix	4098	1702	0.894365	0.191069	F3_AAAGGGCTCTAGAGCT-1	F3	female	0	17	16	18	20	12	15	13	31	35
F3_AAAGGTAAGGTACAGC-1	F3	3063	1435	F3_filtered_feature_bc_matrix	3063	1435	0.905542	0.135162	F3_AAAGGTAAGGTACAGC-1	F3	female	0	0	4	3	2	4	1	16	30	30
F3_AAAGGTAAGTTGTCGT-1	F3	4301	1818	F3_filtered_feature_bc_matrix	4301	1818	0.897078	0.0967217	F3_AAAGGTAAGTTGTCGT-1	F3	female	0	2	2	2	6	1	4	5	0	2
F3_AAAGGTACAATCCTTT-1	F3	1338	802	F3_filtered_feature_bc_matrix	1338	802	0.928903	0.0941704	F3_AAAGGTACAATCCTTT-1	F3	female	0	2	2	2	4	6	6	8	10	13
F3_AAAGGTACACCTTCGT-1	F3	23611	3314	F3_filtered_feature_bc_matrix	23611	3314	0.804999	0.0703062	F3_AAAGGTACACCTTCGT-1	F3	female	0	13	20	23	36	38	45	52	59	64
F3_AAAGGTACAGACCAAG-1	F3	4050	1832	F3_filtered_feature_bc_matrix	4050	1832	0.904495	0.157037	F3_AAAGGTACAGACCAAG-1	F3	female	0	0	0	1	1	0	10	12	15	11
F3_AAAGGTACATTATGCG-1	F3	9650	3024	F3_filtered_feature_bc_matrix	9650	3024	0.873524	0.18487	F3_AAAGGTACATTATGCG-1	F3	female	0	11	15	17	19	20	24	27	29	28
F3_AAAGGTAGTTAGGGAC-1	F3	1350	817	F3_filtered_feature_bc_matrix	1350	817	0.930323	0.145926	F3_AAAGGTAGTTAGGGAC-1	F3	female	0	0	0	4	3	5	3	19	25	18
F3_AAAGGTAGTTTCAGAC-1	F3	2855	1493	F3_filtered_feature_bc_matrix	2855	1493	0.918525	0.138354	F3_AAAGGTAGTTTCAGAC-1	F3	female	0	2	10	11	12	13	16	15	18	15
F3_AAAGTCCAGATCACTC-1	F3	8033	2897	F3_filtered_feature_bc_matrix	8033	2897	0.88657	0.160837	F3_AAAGTCCAGATCACTC-1	F3	female	0	0	0	4	3	5	3	2	9	7
F3_AAAGTCCAGCGGTAGT-1	F3	2637	1414	F3_filtered_feature_bc_matrix	2637	1414	0.920885	0.107698	F3_AAAGTCCAGCGGTAGT-1	F3	female	0	9	12	13	14	15	18	20	20	20
F3_AAAGTCCCACGTCATA-1	F3	5829	2306	F3_filtered_feature_bc_matrix	5829	2306	0.893049	0.168468	F3_AAAGTCCCACGTCATA-1	F3	female	0	2	2	2	4	6	6	8	10	13
F3_AAAGTCCGTGGTAACG-1	F3	5759	1875	F3_filtered_feature_bc_matrix	5759	1875	0.870399	0.346067	F3_AAAGTCCGTGGTAACG-1	F3	female	0	3	3	9	9	9	14	14	16	14
F3_AAAGTCCTCAGGACAG-1	F3	852	363	F3_filtered_feature_bc_matrix	852	363	0.873557	0.0833333	F3_AAAGTCCTCAGGACAG-1	F3	female	0	4	6	21	22	27	32	37	43	47
F3_AAAGTCCTCGCAATGT-1	F3	6303	2122	F3_filtered_feature_bc_matrix	6303	2122	0.875564	0.0493416	F3_AAAGTCCTCGCAATGT-1	F3	female	0	11	15	17	19	20	24	27	29	28
F3_AAAGTCCTCTAAACGC-1	F3	2696	1344	F3_filtered_feature_bc_matrix	2696	1344	0.911878	0.138353	F3_AAAGTCCTCTAAACGC-1	F3	female	0	0	4	3	2	4	1	16	30	30
F3_AAAGTCCTCTATCCAT-1	F3	534	339	F3_filtered_feature_bc_matrix	534	339	0.927649	0.297753	F3_AAAGTCCTCTATCCAT-1	F3	female	0	0	0	1	1	0	0	0	7	6
F3_AAAGTGAAGATTACCC-1	F3	7129	2131	F3_filtered_feature_bc_matrix	7129	2131	0.863888	0.0455884	F3_AAAGTGAAGATTACCC-1	F3	female	0	7	9	10	17	18	21	34	40	43
F3_AAAGTGAAGCTGACAG-1	F3	3000	1470	F3_filtered_feature_bc_matrix	3000	1470	0.910902	0.102333	F3_AAAGTGAAGCTGACAG-1	F3	female	0	5	7	7	11	10	12	10	17	16
F3_AAAGTGAAGGCCTGCT-1	F3	4886	1943	F3_filtered_feature_bc_matrix	4886	1943	0.891438	0.0947605	F3_AAAGTGAAGGCCTGCT-1	F3	female	0	18	19	22	23	22	28	33	39	40
F3_AAAGTGAAGTGTACCT-1	F3	4216	1799	F3_filtered_feature_bc_matrix	4216	1799	0.897964	0.130693	F3_AAAGTGAAGTGTACCT-1	F3	female	0	2	2	2	4	6	6	8	10	13
F3_AAAGTGACAAGAAATC-1	F3	2107	1219	F3_filtered_feature_bc_matrix	2107	1219	0.928494	0.145705	F3_AAAGTGACAAGAAATC-1	F3	female	0	1	1	0	0	2	5	3	21	4
F3_AAAGTGACAATAACCC-1	F3	1561	872	F3_filtered_feature_bc_matrix	1561	872	0.92081	0.251762	F3_AAAGTGACAATAACCC-1	F3	female	0	0	0	1	1	0	0	12	15	11
F3_AAAGTGACACAATTCG-1	F3	5801	2218	F3_filtered_feature_bc_matrix	5801	2218	0.889055	0.108257	F3_AAAGTGACACAATTCG-1	F3	female	0	12	14	16	18	19	22	24	28	26
F3_AAAGTGACAGCTAACT-1	F3	3278	1651	F3_filtered_feature_bc_matrix	3278	1651	0.915274	0.157413	F3_AAAGTGACAGCTAACT-1	F3	female	0	0	0	1	4	6	6	19	25	18
F3_AAAGTGACAGCTTTCC-1	F3	5565	2144	F3_filtered_feature_bc_matrix	5565	2144	0.889402	0.0636119	F3_AAAGTGACAGCTTTCC-1	F3	female	0	3	3	9	9	9	14	14	16	14
F3_AAAGTGACAGGTTCAT-1	F3	887	497	F3_filtered_feature_bc_matrix	887	497	0.914663	0.307779	F3_AAAGTGACAGGTTCAT-1	F3	female	0	0	0	1	1	0	0	0	7	6
F3_AAAGTGACATCGTTCC-1	F3	4196	1994	F3_filtered_feature_bc_matrix	4196	1994	0.910813	0.11225	F3_AAAGTGACATCGTTCC-1	F3	female	0	1	1	0	0	2	5	3	13	4
F3_AAAGTGAGTTTCGCTC-1	F3	5316	2227	F3_filtered_feature_bc_matrix	5316	2227	0.898576	0.092927	F3_AAAGTGAGTTTCGCTC-1	F3	female	0	1	1	0	0	2	5	3	13	4
F3_AAAGTGATCACTGGGC-1	F3	4537	1929	F3_filtered_feature_bc_matrix	4537	1929	0.898425	0.20454	F3_AAAGTGATCACTGGGC-1	F3	female	0	0	4	3	2	4	1	6	2	1
F3_AAAGTGATCGCGTGCA-1	F3	10352	1645	F3_filtered_feature_bc_matrix	10352	1645	0.801033	0.049459	F3_AAAGTGATCGCGTGCA-1	F3	female	0	4	6	14	15	16	19	21	22	23
F3_AAAGTGATCGTGGCGT-1	F3	3326	1186	F3_filtered_feature_bc_matrix	3326	1186	0.872843	0.133794	F3_AAAGTGATCGTGGCGT-1	F3	female	0	7	9	10	17	18	21	34	40	43
F3_AAAGTGATCTCTTGCG-1	F3	7284	1951	F3_filtered_feature_bc_matrix	7284	1951	0.851875	0.233526	F3_AAAGTGATCTCTTGCG-1	F3	female	0	0	4	3	2	4	1	6	2	1
F3_AAAGTGATCTGGACTA-1	F3	39341	4493	F3_filtered_feature_bc_matrix	39341	4493	0.79492	0.118934	F3_AAAGTGATCTGGACTA-1	F3	female	0	19	21	24	24	24	29	46	52	56
F3_AAATGGAAGCATTGTC-1	F3	4399	2195	F3_filtered_feature_bc_matrix	4399	2195	0.917131	0.155035	F3_AAATGGAAGCATTGTC-1	F3	female	0	1	1	0	5	2	5	3	13	4
F3_AAATGGAAGTAACGTA-1	F3	1082	664	F3_filtered_feature_bc_matrix	1082	664	0.930111	0.229205	F3_AAATGGAAGTAACGTA-1	F3	female	0	0	0	1	1	0	0	0	7	6
F3_AAATGGACACAATTCG-1	F3	1806	980	F3_filtered_feature_bc_matrix	1806	980	0.918479	0.202658	F3_AAATGGACACAATTCG-1	F3	female	0	2	2	2	4	6	6	8	10	19
F3_AAATGGACACACCGAC-1	F3	4492	995	F3_filtered_feature_bc_matrix	4492	995	0.820773	0.0630009	F3_AAATGGACACACCGAC-1	F3	female	0	20	23	26	28	29	35	40	47	59
F3_AAATGGACACGCCACA-1	F3	4842	1821	F3_filtered_feature_bc_matrix	4842	1821	0.884746	0.194548	F3_AAATGGACACGCCACA-1	F3	female	0	3	3	5	8	8	8	7	8	12
F3_AAATGGAGTCGTGTTA-1	F3	1811	916	F3_filtered_feature_bc_matrix	1811	916	0.909137	0.172281	F3_AAATGGAGTCGTGTTA-1	F3	female	0	0	0	4	3	5	3	19	25	18
F3_AAATGGAGTGATATAG-1	F3	16996	2976	F3_filtered_feature_bc_matrix	16996	2976	0.821123	0.0637209	F3_AAATGGAGTGATATAG-1	F3	female	0	13	20	23	36	38	45	52	59	64
F3_AAATGGATCGCATTGA-1	F3	1558	864	F3_filtered_feature_bc_matrix	1558	864	0.919797	0.139281	F3_AAATGGATCGCATTGA-1	F3	female	0	1	1	0	0	10	12	10	46	50
F3_AAATGGATCTATACTC-1	F3	5015	1773	F3_filtered_feature_bc_matrix	5015	1773	0.877965	0.242273	F3_AAATGGATCTATACTC-1	F3	female	0	3	3	9	9	9	14	14	16	14
F3_AAATGGATCTGAATCG-1	F3	4002	1517	F3_filtered_feature_bc_matrix	4002	1517	0.883049	0.312844	F3_AAATGGATCTGAATCG-1	F3	female	0	0	16	18	20	12	15	26	31	35
F3_AAATGGATCTTCGCTG-1	F3	11925	3385	F3_filtered_feature_bc_matrix	11925	3385	0.865839	0.155052	F3_AAATGGATCTTCGCTG-1	F3	female	0	1	1	0	0	2	5	3	5	21
F3_AACAAAGAGATTGGGC-1	F3	2627	1271	F3_filtered_feature_bc_matrix	2627	1271	0.907788	0.204416	F3_AACAAAGAGATTGGGC-1	F3	female	0	0	0	4	3	5	3	2	9	7
F3_AACAAAGAGGAAGTGA-1	F3	3101	1412	F3_filtered_feature_bc_matrix	3101	1412	0.902143	0.179619	F3_AACAAAGAGGAAGTGA-1	F3	female	0	0	0	1	3	5	3	16	30	30
F3_AACAAAGAGGCATCAG-1	F3	2090	1312	F3_filtered_feature_bc_matrix	2090	1312	0.939095	0.0870813	F3_AACAAAGAGGCATCAG-1	F3	female	0	17	16	18	20	12	15	13	31	35
F3_AACAAAGAGGTTTACC-1	F3	3396	1278	F3_filtered_feature_bc_matrix	3396	1278	0.879796	0.298587	F3_AACAAAGAGGTTTACC-1	F3	female	0	2	2	2	4	12	15	13	6	32
F3_AACAAAGAGTTGGCTT-1	F3	587	314	F3_filtered_feature_bc_matrix	587	314	0.901862	0.367973	F3_AACAAAGAGTTGGCTT-1	F3	female	0	0	0	2	4	6	23	25	24	44
F3_AACAAAGCAGACATCT-1	F3	4241	1591	F3_filtered_feature_bc_matrix	4241	1591	0.882618	0.249705	F3_AACAAAGCAGACATCT-1	F3	female	0	1	1	3	5	2	9	9	4	3
F3_AACAAAGGTGGTAATA-1	F3	4374	1761	F3_filtered_feature_bc_matrix	4374	1761	0.891477	0.126429	F3_AACAAAGGTGGTAATA-1	F3	female	0	1	1	0	5	2	7	4	5	8
F3_AACAACCAGCATTGTC-1	F3	2257	1218	F3_filtered_feature_bc_matrix	2257	1218	0.920119	0.172353	F3_AACAACCAGCATTGTC-1	F3	female	0	3	3	5	8	8	8	7	35	41
F3_AACAACCCAGAAACCG-1	F3	12501	3010	F3_filtered_feature_bc_matrix	12501	3010	0.849064	0.24854	F3_AACAACCCAGAAACCG-1	F3	female	0	0	4	3	2	4	1	6	2	1
F3_AACAACCCATCGTGCG-1	F3	2367	1265	F3_filtered_feature_bc_matrix	2367	1265	0.919356	0.139839	F3_AACAACCCATCGTGCG-1	F3	female	0	1	1	0	0	2	5	3	21	4
F3_AACAACCGTGTTAACC-1	F3	2708	1415	F3_filtered_feature_bc_matrix	2708	1415	0.917879	0.128508	F3_AACAACCGTGTTAACC-1	F3	female	0	0	4	3	2	4	1	16	30	30
F3_AACAACCTCACTGCTC-1	F3	1930	1078	F3_filtered_feature_bc_matrix	1930	1078	0.923015	0.132124	F3_AACAACCTCACTGCTC-1	F3	female	0	7	9	10	17	18	21	32	11	38
F3_AACAAGAAGATGCTGG-1	F3	3578	1592	F3_filtered_feature_bc_matrix	3578	1592	0.901032	0.230855	F3_AACAAGAAGATGCTGG-1	F3	female	0	0	0	1	1	0	0	2	23	22
F3_AACAAGAAGGGCAGGA-1	F3	3132	1299	F3_filtered_feature_bc_matrix	3132	1299	0.890666	0.251916	F3_AACAAGAAGGGCAGGA-1	F3	female	0	3	3	5	9	9	20	22	27	24
F3_AACAAGAAGTCCGCCA-1	F3	1756	595	F3_filtered_feature_bc_matrix	1756	595	0.855138	0.0529613	F3_AACAAGAAGTCCGCCA-1	F3	female	0	4	6	14	15	16	19	21	22	23
F3_AACAAGACACACAGAG-1	F3	759	527	F3_filtered_feature_bc_matrix	759	527	0.944994	0.189723	F3_AACAAGACACACAGAG-1	F3	female	0	6	8	8	10	11	13	11	12	9
F3_AACAAGACAGTTTCGA-1	F3	9749	2215	F3_filtered_feature_bc_matrix	9749	2215	0.838658	0.193763	F3_AACAAGACAGTTTCGA-1	F3	female	0	21	25	29	34	35	42	48	56	60
F3_AACAAGAGTATCGTTG-1	F3	13034	3516	F3_filtered_feature_bc_matrix	13034	3516	0.861721	0.0916833	F3_AACAAGAGTATCGTTG-1	F3	female	0	1	2	2	4	1	7	4	6	21
F3_AACAAGAGTTCCATTT-1	F3	763	313	F3_filtered_feature_bc_matrix	763	313	0.86575	0.214941	F3_AACAAGAGTTCCATTT-1	F3	female	0	19	21	24	24	24	29	46	52	56
F3_AACAAGATCAGCACCG-1	F3	717	448	F3_filtered_feature_bc_matrix	717	448	0.928475	0.23152	F3_AACAAGATCAGCACCG-1	F3	female	0	19	21	24	24	24	29	46	52	56
F3_AACAAGATCCAGGACC-1	F3	5906	2284	F3_filtered_feature_bc_matrix	5906	2284	0.890595	0.149509	F3_AACAAGATCCAGGACC-1	F3	female	0	0	4	3	2	4	1	16	30	30
F3_AACAAGATCGAAACAA-1	F3	2757	1186	F3_filtered_feature_bc_matrix	2757	1186	0.893516	0.265143	F3_AACAAGATCGAAACAA-1	F3	female	0	1	1	0	0	3	2	1	14	10
F3_AACAAGATCGGTCTAA-1	F3	2679	940	F3_filtered_feature_bc_matrix	2679	940	0.867314	0.0698022	F3_AACAAGATCGGTCTAA-1	F3	female	0	14	22	25	25	25	30	35	42	46
F3_AACACACAGAAGCGGG-1	F3	5705	1420	F3_filtered_feature_bc_matrix	5705	1420	0.83921	0.0515337	F3_AACACACAGAAGCGGG-1	F3	female	0	14	22	25	25	25	30	35	55	62
F3_AACACACAGGTACAGC-1	F3	2101	750	F3_filtered_feature_bc_matrix	2101	750	0.86535	0.312708	F3_AACACACAGGTACAGC-1	F3	female	0	0	0	4	3	23	25	29	34	33
F3_AACACACAGGTTCATC-1	F3	1054	695	F3_filtered_feature_bc_matrix	1054	695	0.94017	0.189753	F3_AACACACAGGTTCATC-1	F3	female	0	2	2	2	4	6	11	17	11	19
F3_AACACACCATCGGATT-1	F3	4574	2062	F3_filtered_feature_bc_matrix	4574	2062	0.90547	0.0977263	F3_AACACACCATCGGATT-1	F3	female	0	2	2	2	4	6	17	8	19	17
F3_AACACACCATTAGGCT-1	F3	7130	2892	F3_filtered_feature_bc_matrix	7130	2892	0.898292	0.0913043	F3_AACACACCATTAGGCT-1	F3	female	0	2	7	7	11	10	12	10	17	16
F3_AACACACGTTCTCCAC-1	F3	5043	2279	F3_filtered_feature_bc_matrix	5043	2279	0.906839	0.139005	F3_AACACACGTTCTCCAC-1	F3	female	0	3	3	5	8	8	8	7	35	41
F3_AACACACTCAAACTGC-1	F3	810	587	F3_filtered_feature_bc_matrix	810	587	0.951918	0.134568	F3_AACACACTCAAACTGC-1	F3	female	0	0	0	1	1	0	0	0	3	5
F3_AACACACTCCAGCAAT-1	F3	2049	1166	F3_filtered_feature_bc_matrix	2049	1166	0.926064	0.161542	F3_AACACACTCCAGCAAT-1	F3	female	0	2	5	6	7	7	11	26	11	29
F3_AACACACTCGCCTTGT-1	F3	2847	1319	F3_filtered_feature_bc_matrix	2847	1319	0.90327	0.166491	F3_AACACACTCGCCTTGT-1	F3	female	0	0	4	3	2	4	1	26	32	29
F3_AACAGGGCACCTGAAT-1	F3	2602	1267	F3_filtered_feature_bc_matrix	2602	1267	0.908491	0.203689	F3_AACAGGGCACCTGAAT-1	F3	female	0	2	5	6	7	7	11	17	11	19
F3_AACAGGGCAGACACCC-1	F3	4249	1942	F3_filtered_feature_bc_matrix	4249	1942	0.906282	0.0847258	F3_AACAGGGCAGACACCC-1	F3	female	0	0	0	4	3	5	3	2	23	22
F3_AACAGGGCATGGCGCT-1	F3	933	488	F3_filtered_feature_bc_matrix	933	488	0.905228	0.301179	F3_AACAGGGCATGGCGCT-1	F3	female	0	3	3	5	8	8	8	7	8	12
F3_AACAGGGGTGCCTGCA-1	F3	1408	737	F3_filtered_feature_bc_matrix	1408	737	0.910711	0.301136	F3_AACAGGGGTGCCTGCA-1	F3	female	0	0	0	1	1	0	0	19	25	18
F3_AACAGGGGTTCGTACA-1	F3	1173	636	F3_filtered_feature_bc_matrix	1173	636	0.913387	0.119352	F3_AACAGGGGTTCGTACA-1	F3	female	0	1	1	0	0	3	2	1	1	0
F3_AACAGGGTCATAGGCT-1	F3	8243	3103	F3_filtered_feature_bc_matrix	8243	3103	0.891651	0.107364	F3_AACAGGGTCATAGGCT-1	F3	female	0	12	14	16	18	19	22	24	28	26
F3_AACAGGGTCGCATTAG-1	F3	1421	892	F3_filtered_feature_bc_matrix	1421	892	0.935853	0.140746	F3_AACAGGGTCGCATTAG-1	F3	female	0	1	1	0	0	3	2	1	1	0
F3_AACCAACCATAATCCG-1	F3	36560	3789	F3_filtered_feature_bc_matrix	36560	3789	0.784247	0.0259847	F3_AACCAACCATAATCCG-1	F3	female	0	13	20	23	26	26	31	36	41	45
F3_AACCAACGTAAGTTGA-1	F3	641	276	F3_filtered_feature_bc_matrix	641	276	0.869623	0.198128	F3_AACCAACGTAAGTTGA-1	F3	female	0	16	18	20	21	21	37	43	50	54
F3_AACCAACGTATCCTCC-1	F3	6234	2328	F3_filtered_feature_bc_matrix	6234	2328	0.88727	0.118383	F3_AACCAACGTATCCTCC-1	F3	female	0	9	12	13	14	15	18	20	20	20
F3_AACCAACGTCCAGCCA-1	F3	1953	1019	F3_filtered_feature_bc_matrix	1953	1019	0.914144	0.0962622	F3_AACCAACGTCCAGCCA-1	F3	female	0	1	1	0	0	3	2	1	1	0
F3_AACCAACGTGCATCTA-1	F3	5141	2217	F3_filtered_feature_bc_matrix	5141	2217	0.901569	0.127796	F3_AACCAACGTGCATCTA-1	F3	female	0	1	1	0	3	2	5	3	13	4
F3_AACCACAAGAGTCACG-1	F3	4282	1055	F3_filtered_feature_bc_matrix	4282	1055	0.832474	0.0726296	F3_AACCACAAGAGTCACG-1	F3	female	0	21	25	32	39	41	49	56	64	70
F3_AACCACACAACAAGAT-1	F3	2196	1095	F3_filtered_feature_bc_matrix	2196	1095	0.90956	0.151184	F3_AACCACACAACAAGAT-1	F3	female	0	0	0	1	1	0	0	0	3	6
F3_AACCACACATGTGTCA-1	F3	3959	1266	F3_filtered_feature_bc_matrix	3959	1266	0.862366	0.0884062	F3_AACCACACATGTGTCA-1	F3	female	0	14	22	25	25	25	30	35	55	62
F3_AACCACATCTTGCAGA-1	F3	3610	1531	F3_filtered_feature_bc_matrix	3610	1531	0.895283	0.100277	F3_AACCACATCTTGCAGA-1	F3	female	0	6	8	8	10	11	13	11	12	9
F3_AACCATGAGAAACACT-1	F3	4925	1749	F3_filtered_feature_bc_matrix	4925	1749	0.878232	0.305584	F3_AACCATGAGAAACACT-1	F3	female	0	3	3	9	9	9	14	14	16	14
F3_AACCATGAGCGGACAT-1	F3	6460	2357	F3_filtered_feature_bc_matrix	6460	2357	0.88508	0.109598	F3_AACCATGAGCGGACAT-1	F3	female	0	11	15	17	19	20	24	27	29	28
F3_AACCATGCACGCGCAT-1	F3	29553	3053	F3_filtered_feature_bc_matrix	29553	3053	0.779476	0.20157	F3_AACCATGCACGCGCAT-1	F3	female	0	19	21	24	24	24	29	51	58	63
F3_AACCATGCATGCACTA-1	F3	3919	1095	F3_filtered_feature_bc_matrix	3919	1095	0.845885	0.15259	F3_AACCATGCATGCACTA-1	F3	female	0	14	27	30	35	36	43	49	55	62
F3_AACCATGGTACGGGAT-1	F3	4482	1726	F3_filtered_feature_bc_matrix	4482	1726	0.886503	0.229808	F3_AACCATGGTACGGGAT-1	F3	female	0	2	5	6	7	7	11	17	11	19
F3_AACCATGGTACTCGAT-1	F3	3469	1702	F3_filtered_feature_bc_matrix	3469	1702	0.912648	0.161142	F3_AACCATGGTACTCGAT-1	F3	female	0	2	2	2	4	6	6	8	10	13
F3_AACCATGGTCAAGGCA-1	F3	1366	764	F3_filtered_feature_bc_matrix	1366	764	0.919515	0.193997	F3_AACCATGGTCAAGGCA-1	F3	female	0	1	1	0	0	3	2	1	14	10
F3_AACCATGTCATGCGGC-1	F3	2190	1276	F3_filtered_feature_bc_matrix	2190	1276	0.929772	0.0990868	F3_AACCATGTCATGCGGC-1	F3	female	0	0	0	4	3	5	10	23	26	25
F3_AACCCAAAGGTACCTT-1	F3	2239	1251	F3_filtered_feature_bc_matrix	2239	1251	0.924539	0.140241	F3_AACCCAAAGGTACCTT-1	F3	female	0	17	16	18	20	12	15	13	31	35
F3_AACCCAAAGTATGGCG-1	F3	4600	1872	F3_filtered_feature_bc_matrix	4600	1872	0.893399	0.205652	F3_AACCCAAAGTATGGCG-1	F3	female	0	1	1	0	0	1	7	4	5	8
F3_AACCCAAAGTCAGAGC-1	F3	3527	1489	F3_filtered_feature_bc_matrix	3527	1489	0.894427	0.225404	F3_AACCCAAAGTCAGAGC-1	F3	female	0	2	5	6	7	7	11	26	11	29
F3_AACCCAACACTCCACT-1	F3	9954	3186	F3_filtered_feature_bc_matrix	9954	3186	0.87625	0.197709	F3_AACCCAACACTCCACT-1	F3	female	0	12	14	16	18	19	22	24	28	26
F3_AACCCAACAGTTCACA-1	F3	5957	2180	F3_filtered_feature_bc_matrix	5957	2180	0.884353	0.0847742	F3_AACCCAACAGTTCACA-1	F3	female	0	1	1	0	0	1	7	4	5	8
F3_AACCCAACATCCCGTT-1	F3	1813	1176	F3_filtered_feature_bc_matrix	1813	1176	0.942306	0.0888031	F3_AACCCAACATCCCGTT-1	F3	female	0	0	4	1	2	4	1	6	2	1
F3_AACCCAAGTATCAGCT-1	F3	1792	914	F3_filtered_feature_bc_matrix	1792	914	0.910126	0.263951	F3_AACCCAAGTATCAGCT-1	F3	female	0	1	1	0	0	2	9	9	4	3
F3_AACCCAATCTTGCAGA-1	F3	14337	3960	F3_filtered_feature_bc_matrix	14337	3960	0.865567	0.148567	F3_AACCCAATCTTGCAGA-1	F3	female	0	7	9	10	17	18	21	34	40	43
F3_AACCTGAAGCCAAGGT-1	F3	1614	857	F3_filtered_feature_bc_matrix	1614	857	0.914298	0.125155	F3_AACCTGAAGCCAAGGT-1	F3	female	0	0	0	4	20	12	25	17	34	32
F3_AACCTGAAGCTAGCCC-1	F3	11664	3444	F3_filtered_feature_bc_matrix	11664	3444	0.869731	0.270662	F3_AACCTGAAGCTAGCCC-1	F3	female	0	0	0	4	3	5	10	12	15	11
F3_AACCTGACACTGTGAT-1	F3	2542	1302	F3_filtered_feature_bc_matrix	2542	1302	0.91467	0.121558	F3_AACCTGACACTGTGAT-1	F3	female	0	8	11	12	13	14	17	18	19	17
F3_AACCTGACAGCCGTTG-1	F3	4609	1883	F3_filtered_feature_bc_matrix	4609	1883	0.893887	0.0967672	F3_AACCTGACAGCCGTTG-1	F3	female	0	6	8	8	10	11	13	11	12	9
F3_AACCTGACAGTTAAAG-1	F3	3483	1820	F3_filtered_feature_bc_matrix	3483	1820	0.920416	0.13006	F3_AACCTGACAGTTAAAG-1	F3	female	0	0	0	1	1	0	10	12	15	11
F3_AACCTGAGTACCACGC-1	F3	3759	1534	F3_filtered_feature_bc_matrix	3759	1534	0.891122	0.182761	F3_AACCTGAGTACCACGC-1	F3	female	0	2	2	2	6	1	4	5	0	2
F3_AACCTGAGTCGTTCAA-1	F3	6833	2317	F3_filtered_feature_bc_matrix	6833	2317	0.877514	0.160983	F3_AACCTGAGTCGTTCAA-1	F3	female	0	3	3	5	8	8	8	7	8	52
F3_AACCTGAGTGCCTACG-1	F3	5595	2217	F3_filtered_feature_bc_matrix	5595	2217	0.892728	0.247364	F3_AACCTGAGTGCCTACG-1	F3	female	0	12	14	16	18	19	22	24	28	26
F3_AACCTTTAGGACAGCT-1	F3	9686	3308	F3_filtered_feature_bc_matrix	9686	3308	0.88295	0.125542	F3_AACCTTTAGGACAGCT-1	F3	female	0	5	4	7	11	10	12	10	17	16
F3_AACCTTTAGGGCCTCT-1	F3	2241	704	F3_filtered_feature_bc_matrix	2241	704	0.84991	0.11245	F3_AACCTTTAGGGCCTCT-1	F3	female	0	19	21	24	24	24	29	51	58	63
F3_AACCTTTCAATACAGA-1	F3	2804	1371	F3_filtered_feature_bc_matrix	2804	1371	0.909872	0.17796	F3_AACCTTTCAATACAGA-1	F3	female	0	0	4	3	2	4	1	6	2	1
F3_AACCTTTCATAGGTAA-1	F3	4353	1997	F3_filtered_feature_bc_matrix	4353	1997	0.906999	0.111647	F3_AACCTTTCATAGGTAA-1	F3	female	0	0	0	4	3	5	3	2	23	22
F3_AACCTTTTCCGGTAAT-1	F3	7698	3057	F3_filtered_feature_bc_matrix	7698	3057	0.896798	0.0646921	F3_AACCTTTTCCGGTAAT-1	F3	female	0	2	2	2	4	6	6	8	10	13
F3_AACCTTTTCTATTTCG-1	F3	1332	788	F3_filtered_feature_bc_matrix	1332	788	0.927035	0.183183	F3_AACCTTTTCTATTTCG-1	F3	female	0	1	1	0	0	3	2	1	1	0
F3_AACCTTTTCTGTCAGA-1	F3	5588	2349	F3_filtered_feature_bc_matrix	5588	2349	0.89956	0.0980673	F3_AACCTTTTCTGTCAGA-1	F3	female	0	2	2	2	6	1	4	5	0	2
F3_AACGAAAAGCAAGTGC-1	F3	19434	1922	F3_filtered_feature_bc_matrix	19434	1922	0.7657	0.0178553	F3_AACGAAAAGCAAGTGC-1	F3	female	0	13	20	23	26	26	31	36	41	45
F3_AACGAAAAGTGATAGT-1	F3	3462	869	F3_filtered_feature_bc_matrix	3462	869	0.830389	0.0335066	F3_AACGAAAAGTGATAGT-1	F3	female	0	4	6	14	15	16	19	21	22	23
F3_AACGAAACACAGTCCG-1	F3	2027	1104	F3_filtered_feature_bc_matrix	2027	1104	0.920201	0.120375	F3_AACGAAACACAGTCCG-1	F3	female	0	1	1	0	0	2	5	3	13	4
F3_AACGAAACACCGGCTA-1	F3	4226	1806	F3_filtered_feature_bc_matrix	4226	1806	0.898175	0.119735	F3_AACGAAACACCGGCTA-1	F3	female	0	9	12	13	14	15	18	20	20	20
F3_AACGAAACAGCTCCTT-1	F3	965	563	F3_filtered_feature_bc_matrix	965	563	0.921589	0.128497	F3_AACGAAACAGCTCCTT-1	F3	female	0	19	21	24	24	24	29	46	52	56
F3_AACGAAACAGCTTTGA-1	F3	4238	1971	F3_filtered_feature_bc_matrix	4238	1971	0.908338	0.169184	F3_AACGAAACAGCTTTGA-1	F3	female	0	2	5	6	7	7	11	26	11	29
F3_AACGAAACATACCACA-1	F3	3274	1605	F3_filtered_feature_bc_matrix	3274	1605	0.911921	0.144472	F3_AACGAAACATACCACA-1	F3	female	0	0	0	4	3	5	10	23	26	25
F3_AACGAAAGTATTCCTT-1	F3	7845	2751	F3_filtered_feature_bc_matrix	7845	2751	0.883145	0.0878266	F3_AACGAAAGTATTCCTT-1	F3	female	0	12	14	16	18	19	22	24	28	26
F3_AACGAAAGTGCAATAA-1	F3	3470	1484	F3_filtered_feature_bc_matrix	3470	1484	0.895802	0.218444	F3_AACGAAAGTGCAATAA-1	F3	female	0	3	3	9	9	9	14	14	16	14
F3_AACGAAAGTTACCTTT-1	F3	915	267	F3_filtered_feature_bc_matrix	915	267	0.819374	0.205464	F3_AACGAAAGTTACCTTT-1	F3	female	0	21	25	29	34	35	42	48	56	60
F3_AACGAAATCGAGAATA-1	F3	6969	2668	F3_filtered_feature_bc_matrix	6969	2668	0.8915	0.118955	F3_AACGAAATCGAGAATA-1	F3	female	0	0	0	4	3	5	3	2	9	7
F3_AACGAAATCTATTCGT-1	F3	5391	1876	F3_filtered_feature_bc_matrix	5391	1876	0.87715	0.329067	F3_AACGAAATCTATTCGT-1	F3	female	0	1	4	3	5	2	9	9	4	3
F3_AACGAAATCTGCAGCG-1	F3	2065	951	F3_filtered_feature_bc_matrix	2065	951	0.898417	0.343341	F3_AACGAAATCTGCAGCG-1	F3	female	0	3	3	5	8	8	8	7	8	12
F3_AACGGGAAGATGAAGG-1	F3	7431	2532	F3_filtered_feature_bc_matrix	7431	2532	0.87921	0.18369	F3_AACGGGAAGATGAAGG-1	F3	female	0	1	1	0	0	1	7	4	5	8
F3_AACGGGACAGGCCCTA-1	F3	1600	874	F3_filtered_feature_bc_matrix	1600	874	0.91804	0.203125	F3_AACGGGACAGGCCCTA-1	F3	female	0	0	0	1	1	0	25	12	15	11
F3_AACGGGACAGTCGCAC-1	F3	799	539	F3_filtered_feature_bc_matrix	799	539	0.941101	0.171464	F3_AACGGGACAGTCGCAC-1	F3	female	0	0	0	1	1	0	0	0	7	6
F3_AACGGGAGTACAGAGC-1	F3	3756	1668	F3_filtered_feature_bc_matrix	3756	1668	0.901383	0.120075	F3_AACGGGAGTACAGAGC-1	F3	female	0	11	15	17	19	20	24	27	29	28
F3_AACGGGAGTACAGCGA-1	F3	3311	1430	F3_filtered_feature_bc_matrix	3311	1430	0.896413	0.212323	F3_AACGGGAGTACAGCGA-1	F3	female	0	3	3	5	8	8	8	7	8	12
F3_AACGGGATCTCGACGG-1	F3	6171	2566	F3_filtered_feature_bc_matrix	6171	2566	0.899456	0.147788	F3_AACGGGATCTCGACGG-1	F3	female	0	2	2	2	4	6	6	8	10	13
F3_AACGTCAAGACAAGCC-1	F3	3720	1569	F3_filtered_feature_bc_matrix	3720	1569	0.894996	0.166935	F3_AACGTCAAGACAAGCC-1	F3	female	0	1	1	0	0	1	7	4	5	8
F3_AACGTCACAAACTGCT-1	F3	2783	1485	F3_filtered_feature_bc_matrix	2783	1485	0.920805	0.128997	F3_AACGTCACAAACTGCT-1	F3	female	0	5	7	7	11	10	12	10	17	16
F3_AACGTCACAGGGCTTC-1	F3	1681	922	F3_filtered_feature_bc_matrix	1681	922	0.919135	0.233195	F3_AACGTCACAGGGCTTC-1	F3	female	0	2	0	2	4	6	25	29	34	33
F3_AACGTCACAGTCAACT-1	F3	3015	1295	F3_filtered_feature_bc_matrix	3015	1295	0.894514	0.255721	F3_AACGTCACAGTCAACT-1	F3	female	0	0	4	4	3	5	3	2	9	7
F3_AACGTCACATAGAATG-1	F3	2783	1292	F3_filtered_feature_bc_matrix	2783	1292	0.903252	0.2235	F3_AACGTCACATAGAATG-1	F3	female	0	1	1	3	5	2	9	9	4	3
F3_AACGTCACATTACGGT-1	F3	2015	1008	F3_filtered_feature_bc_matrix	2015	1008	0.908962	0.206948	F3_AACGTCACATTACGGT-1	F3	female	0	0	4	3	2	4	1	6	2	1
F3_AACGTCAGTCCTGGGT-1	F3	3987	1801	F3_filtered_feature_bc_matrix	3987	1801	0.904147	0.102583	F3_AACGTCAGTCCTGGGT-1	F3	female	0	1	1	0	0	1	7	4	5	8
F3_AACGTCAGTTCAAACC-1	F3	3302	1710	F3_filtered_feature_bc_matrix	3302	1710	0.918784	0.0811629	F3_AACGTCAGTTCAAACC-1	F3	female	0	2	2	2	4	6	6	8	10	13
F3_AACGTCAGTTGGCCGT-1	F3	2208	1213	F3_filtered_feature_bc_matrix	2208	1213	0.922207	0.0887681	F3_AACGTCAGTTGGCCGT-1	F3	female	0	1	1	0	0	12	15	13	34	32
F3_AACGTCATCAGCATTG-1	F3	3518	1536	F3_filtered_feature_bc_matrix	3518	1536	0.898513	0.142126	F3_AACGTCATCAGCATTG-1	F3	female	0	0	4	3	5	4	9	6	2	3
F3_AACTTCTAGATAACAC-1	F3	1784	1058	F3_filtered_feature_bc_matrix	1784	1058	0.930212	0.160874	F3_AACTTCTAGATAACAC-1	F3	female	0	0	0	1	1	0	0	23	26	25
F3_AACTTCTCAAATCGGG-1	F3	1748	1017	F3_filtered_feature_bc_matrix	1748	1017	0.927458	0.163616	F3_AACTTCTCAAATCGGG-1	F3	female	0	0	4	3	2	4	1	6	2	1
F3_AACTTCTCAGTCTTCC-1	F3	1325	868	F3_filtered_feature_bc_matrix	1325	868	0.941165	0.16	F3_AACTTCTCAGTCTTCC-1	F3	female	0	1	1	0	0	3	2	1	1	10
F3_AACTTCTGTCGTCGGT-1	F3	2635	1127	F3_filtered_feature_bc_matrix	2635	1127	0.892172	0.337002	F3_AACTTCTGTCGTCGGT-1	F3	female	0	0	4	3	2	4	1	16	38	39
F3_AACTTCTTCAGCGCAC-1	F3	2974	1513	F3_filtered_feature_bc_matrix	2974	1513	0.915499	0.10659	F3_AACTTCTTCAGCGCAC-1	F3	female	0	2	5	6	7	7	11	17	11	19
F3_AACTTCTTCATTGCGA-1	F3	4167	1950	F3_filtered_feature_bc_matrix	4167	1950	0.908894	0.153108	F3_AACTTCTTCATTGCGA-1	F3	female	0	17	16	18	20	12	15	13	31	35
F3_AAGAACAAGCCTCTTC-1	F3	1705	1057	F3_filtered_feature_bc_matrix	1705	1057	0.935747	0.127273	F3_AAGAACAAGCCTCTTC-1	F3	female	0	0	0	1	1	0	0	0	3	5
F3_AAGAACAAGGGACACT-1	F3	1821	989	F3_filtered_feature_bc_matrix	1821	989	0.918685	0.215266	F3_AAGAACAAGGGACACT-1	F3	female	0	0	0	1	1	0	0	0	3	5
F3_AAGAACACACAGCCTG-1	F3	2586	1126	F3_filtered_feature_bc_matrix	2586	1126	0.89419	0.372776	F3_AAGAACACACAGCCTG-1	F3	female	0	3	3	5	8	8	8	7	8	12
F3_AAGAACAGTTGCTAGT-1	F3	2360	1243	F3_filtered_feature_bc_matrix	2360	1243	0.917448	0.160169	F3_AAGAACAGTTGCTAGT-1	F3	female	0	2	10	11	12	13	16	15	18	15
F3_AAGAACATCCACCCTA-1	F3	2632	1187	F3_filtered_feature_bc_matrix	2632	1187	0.898887	0.280015	F3_AAGAACATCCACCCTA-1	F3	female	0	0	4	3	2	4	1	26	32	29
F3_AAGAACATCCTCACTG-1	F3	2154	1190	F3_filtered_feature_bc_matrix	2154	1190	0.922688	0.0640669	F3_AAGAACATCCTCACTG-1	F3	female	0	0	0	1	1	0	0	19	25	18
F3_AAGACAAAGCTGCCTG-1	F3	1833	994	F3_filtered_feature_bc_matrix	1833	994	0.918553	0.0649209	F3_AAGACAAAGCTGCCTG-1	F3	female	0	1	1	0	0	3	2	1	14	10
F3_AAGACAAAGTGCTCGC-1	F3	961	596	F3_filtered_feature_bc_matrix	961	596	0.93044	0.167534	F3_AAGACAAAGTGCTCGC-1	F3	female	0	0	4	3	2	4	1	16	30	30
F3_AAGACAACATCCTATT-1	F3	1321	862	F3_filtered_feature_bc_matrix	1321	862	0.940596	0.112793	F3_AAGACAACATCCTATT-1	F3	female	0	0	0	4	3	5	3	2	9	7
F3_AAGACAAGTGCCGTTG-1	F3	6239	2085	F3_filtered_feature_bc_matrix	6239	2085	0.874573	0.288668	F3_AAGACAAGTGCCGTTG-1	F3	female	0	3	3	5	8	8	8	7	8	12
F3_AAGACAATCGAGATAA-1	F3	4186	1785	F3_filtered_feature_bc_matrix	4186	1785	0.897796	0.133063	F3_AAGACAATCGAGATAA-1	F3	female	0	7	9	10	17	18	21	32	37	38
F3_AAGACTCAGATCCGAG-1	F3	3588	1311	F3_filtered_feature_bc_matrix	3588	1311	0.876999	0.202341	F3_AAGACTCAGATCCGAG-1	F3	female	0	9	12	13	14	15	18	20	20	20
F3_AAGACTCAGGTCACTT-1	F3	6373	2518	F3_filtered_feature_bc_matrix	6373	2518	0.893993	0.182018	F3_AAGACTCAGGTCACTT-1	F3	female	0	0	0	1	3	5	10	12	15	11
F3_AAGACTCAGTATCCTG-1	F3	5251	1914	F3_filtered_feature_bc_matrix	5251	1914	0.882185	0.325081	F3_AAGACTCAGTATCCTG-1	F3	female	0	3	3	5	8	8	8	7	35	41
F3_AAGACTCAGTTGCGCC-1	F3	1364	792	F3_filtered_feature_bc_matrix	1364	792	0.924688	0.17522	F3_AAGACTCAGTTGCGCC-1	F3	female	0	0	0	1	1	0	0	0	3	5
F3_AAGACTCCACAGTACT-1	F3	1144	438	F3_filtered_feature_bc_matrix	1144	438	0.863671	0.0821678	F3_AAGACTCCACAGTACT-1	F3	female	0	20	23	26	28	29	35	40	47	59
F3_AAGACTCCATATGCGT-1	F3	7540	2154	F3_filtered_feature_bc_matrix	7540	2154	0.859666	0.136074	F3_AAGACTCCATATGCGT-1	F3	female	0	10	13	15	16	17	23	25	24	27
F3_AAGACTCGTGGTAATA-1	F3	2727	762	F3_filtered_feature_bc_matrix	2727	762	0.83883	0.0605061	F3_AAGACTCGTGGTAATA-1	F3	female	0	4	6	14	15	16	19	21	22	23
F3_AAGACTCGTTTGGGTT-1	F3	2923	1136	F3_filtered_feature_bc_matrix	2923	1136	0.881572	0.0643175	F3_AAGACTCGTTTGGGTT-1	F3	female	0	22	26	28	31	31	38	44	51	55
F3_AAGACTCTCCTAAGTG-1	F3	4383	1797	F3_filtered_feature_bc_matrix	4383	1797	0.893672	0.152179	F3_AAGACTCTCCTAAGTG-1	F3	female	0	2	5	6	7	7	26	30	33	34
F3_AAGACTCTCTGCGGGT-1	F3	1058	563	F3_filtered_feature_bc_matrix	1058	563	0.909414	0.321361	F3_AAGACTCTCTGCGGGT-1	F3	female	0	0	0	1	1	0	0	0	7	6
F3_AAGATAGCAAATGCTC-1	F3	16543	3593	F3_filtered_feature_bc_matrix	16543	3593	0.842802	0.364565	F3_AAGATAGCAAATGCTC-1	F3	female	0	1	1	3	5	2	9	9	4	3
F3_AAGATAGCAGAAGTTA-1	F3	8138	2695	F3_filtered_feature_bc_matrix	8138	2695	0.877265	0.17449	F3_AAGATAGCAGAAGTTA-1	F3	female	0	2	2	2	4	1	6	28	6	31
F3_AAGATAGGTAGTGATA-1	F3	4281	1680	F3_filtered_feature_bc_matrix	4281	1680	0.888137	0.258584	F3_AAGATAGGTAGTGATA-1	F3	female	0	3	3	9	9	9	14	14	16	14
F3_AAGATAGGTCTAGGCC-1	F3	8659	2874	F3_filtered_feature_bc_matrix	8659	2874	0.878353	0.185934	F3_AAGATAGGTCTAGGCC-1	F3	female	0	9	12	13	14	15	18	20	20	20
F3_AAGATAGGTGAGTAAT-1	F3	2126	1131	F3_filtered_feature_bc_matrix	2126	1131	0.917627	0.206021	F3_AAGATAGGTGAGTAAT-1	F3	female	0	0	4	3	2	4	1	16	30	30
F3_AAGATAGGTGGTGATG-1	F3	2144	1290	F3_filtered_feature_bc_matrix	2144	1290	0.933768	0.126399	F3_AAGATAGGTGGTGATG-1	F3	female	0	0	0	1	1	5	10	12	15	11
F3_AAGATAGTCAAGCTTG-1	F3	6641	2360	F3_filtered_feature_bc_matrix	6641	2360	0.882445	0.144105	F3_AAGATAGTCAAGCTTG-1	F3	female	0	6	8	8	10	11	13	11	12	9
F3_AAGATAGTCTTGCAAG-1	F3	4306	1625	F3_filtered_feature_bc_matrix	4306	1625	0.883541	0.0341384	F3_AAGATAGTCTTGCAAG-1	F3	female	0	6	8	8	10	11	13	11	12	9
F3_AAGCATCAGGAGGGTG-1	F3	2078	901	F3_filtered_feature_bc_matrix	2078	901	0.890609	0.143888	F3_AAGCATCAGGAGGGTG-1	F3	female	0	7	9	10	17	18	21	34	40	43
F3_AAGCATCAGTCCGCGT-1	F3	1337	823	F3_filtered_feature_bc_matrix	1337	823	0.93259	0.112191	F3_AAGCATCAGTCCGCGT-1	F3	female	0	0	0	1	1	0	0	19	25	18
F3_AAGCATCCACGGATCC-1	F3	1732	1028	F3_filtered_feature_bc_matrix	1732	1028	0.930044	0.144342	F3_AAGCATCCACGGATCC-1	F3	female	0	0	0	4	3	5	10	23	26	25
F3_AAGCATCGTACAGCGA-1	F3	894	572	F3_filtered_feature_bc_matrix	894	572	0.934287	0.229306	F3_AAGCATCGTACAGCGA-1	F3	female	0	0	0	1	1	0	0	0	7	6
F3_AAGCATCGTATACGGG-1	F3	17065	4333	F3_filtered_feature_bc_matrix	17065	4333	0.859333	0.087782	F3_AAGCATCGTATACGGG-1	F3	female	0	2	2	2	4	6	6	8	10	13
F3_AAGCATCGTGCTGCAC-1	F3	2313	1208	F3_filtered_feature_bc_matrix	2313	1208	0.916143	0.110246	F3_AAGCATCGTGCTGCAC-1	F3	female	0	0	0	4	3	5	3	26	32	29
F3_AAGCATCTCCGTAATG-1	F3	3115	1390	F3_filtered_feature_bc_matrix	3115	1390	0.899686	0.207705	F3_AAGCATCTCCGTAATG-1	F3	female	0	0	0	4	3	5	3	2	9	7
F3_AAGCATCTCCGTGTAA-1	F3	2928	1407	F3_filtered_feature_bc_matrix	2928	1407	0.908187	0.0993852	F3_AAGCATCTCCGTGTAA-1	F3	female	0	1	16	18	20	12	15	13	31	35
F3_AAGCATCTCTCGGGAC-1	F3	2939	1421	F3_filtered_feature_bc_matrix	2939	1421	0.909	0.126233	F3_AAGCATCTCTCGGGAC-1	F3	female	0	1	1	3	5	2	9	9	4	3
F3_AAGCCATAGAGCAACC-1	F3	1901	932	F3_filtered_feature_bc_matrix	1901	932	0.905591	0.313519	F3_AAGCCATAGAGCAACC-1	F3	female	0	0	0	1	1	0	10	12	15	11
F3_AAGCCATAGGCGACAT-1	F3	1686	991	F3_filtered_feature_bc_matrix	1686	991	0.92848	0.155991	F3_AAGCCATAGGCGACAT-1	F3	female	0	0	0	4	3	5	10	23	26	25
F3_AAGCCATCACGGCTAC-1	F3	3148	1559	F3_filtered_feature_bc_matrix	3148	1559	0.912754	0.175032	F3_AAGCCATCACGGCTAC-1	F3	female	0	0	0	4	3	5	10	23	26	25
F3_AAGCCATGTGAGATTA-1	F3	5080	1946	F3_filtered_feature_bc_matrix	5080	1946	0.887551	0.184252	F3_AAGCCATGTGAGATTA-1	F3	female	0	1	1	0	0	1	7	4	5	8
F3_AAGCCATGTGAGTAAT-1	F3	4118	1782	F3_filtered_feature_bc_matrix	4118	1782	0.899361	0.0993201	F3_AAGCCATGTGAGTAAT-1	F3	female	0	17	16	18	20	12	15	13	31	35
F3_AAGCCATGTGATACCT-1	F3	1038	738	F3_filtered_feature_bc_matrix	1038	738	0.950885	0.102119	F3_AAGCCATGTGATACCT-1	F3	female	0	0	0	1	1	0	0	0	3	5
F3_AAGCCATGTGTGTGGA-1	F3	610	319	F3_filtered_feature_bc_matrix	610	319	0.898921	0.332787	F3_AAGCCATGTGTGTGGA-1	F3	female	0	0	4	3	2	4	1	6	2	1
F3_AAGCCATTCACCGGTG-1	F3	2397	1134	F3_filtered_feature_bc_matrix	2397	1134	0.90382	0.115144	F3_AAGCCATTCACCGGTG-1	F3	female	0	2	5	6	7	7	11	17	11	19
F3_AAGCCATTCAGCAGAG-1	F3	2663	1363	F3_filtered_feature_bc_matrix	2663	1363	0.915082	0.139317	F3_AAGCCATTCAGCAGAG-1	F3	female	0	18	19	22	23	22	28	33	39	40
F3_AAGCCATTCATTTGGG-1	F3	1510	945	F3_filtered_feature_bc_matrix	1510	945	0.935971	0.0728477	F3_AAGCCATTCATTTGGG-1	F3	female	0	2	2	2	4	6	6	8	10	33
F3_AAGCCATTCTATGCCC-1	F3	3659	1744	F3_filtered_feature_bc_matrix	3659	1744	0.909688	0.178191	F3_AAGCCATTCTATGCCC-1	F3	female	0	10	13	15	16	17	23	25	24	27
F3_AAGCGAGAGCTACTAC-1	F3	2923	1175	F3_filtered_feature_bc_matrix	2923	1175	0.885802	0.113582	F3_AAGCGAGAGCTACTAC-1	F3	female	0	1	1	0	0	3	2	1	1	0
F3_AAGCGAGAGTATCTGC-1	F3	5424	2253	F3_filtered_feature_bc_matrix	5424	2253	0.897824	0.109698	F3_AAGCGAGAGTATCTGC-1	F3	female	0	8	4	3	13	14	17	18	19	17
F3_AAGCGAGCAGTGACCC-1	F3	7231	2289	F3_filtered_feature_bc_matrix	7231	2289	0.870555	0.0506154	F3_AAGCGAGCAGTGACCC-1	F3	female	0	8	11	12	13	14	17	18	19	17
F3_AAGCGAGTCCGTACGG-1	F3	10256	2813	F3_filtered_feature_bc_matrix	10256	2813	0.859932	0.0927262	F3_AAGCGAGTCCGTACGG-1	F3	female	0	5	7	7	11	10	12	10	17	16
F3_AAGCGAGTCGATCCCT-1	F3	2411	997	F3_filtered_feature_bc_matrix	2411	997	0.886612	0.357943	F3_AAGCGAGTCGATCCCT-1	F3	female	0	1	1	0	0	3	7	4	5	10
F3_AAGCGTTAGAATTGTG-1	F3	3315	677	F3_filtered_feature_bc_matrix	3315	677	0.804034	0.0582202	F3_AAGCGTTAGAATTGTG-1	F3	female	0	4	6	21	22	27	32	37	43	47
F3_AAGCGTTAGAGATGCC-1	F3	2106	996	F3_filtered_feature_bc_matrix	2106	996	0.90215	0.205128	F3_AAGCGTTAGAGATGCC-1	F3	female	0	1	1	3	5	2	9	9	4	3
F3_AAGCGTTAGGCTCTAT-1	F3	1098	690	F3_filtered_feature_bc_matrix	1098	690	0.933647	0.0947177	F3_AAGCGTTAGGCTCTAT-1	F3	female	0	6	8	8	10	11	13	11	12	9
F3_AAGCGTTAGGGTGAAA-1	F3	2624	1216	F3_filtered_feature_bc_matrix	2624	1216	0.902301	0.116235	F3_AAGCGTTAGGGTGAAA-1	F3	female	0	1	1	0	0	3	2	1	14	10
F3_AAGCGTTAGGTGCGAT-1	F3	4927	1631	F3_filtered_feature_bc_matrix	4927	1631	0.869975	0.195454	F3_AAGCGTTAGGTGCGAT-1	F3	female	0	3	3	9	9	9	14	14	16	14
F3_AAGCGTTGTCGCGTTG-1	F3	904	563	F3_filtered_feature_bc_matrix	904	563	0.93043	0.169248	F3_AAGCGTTGTCGCGTTG-1	F3	female	0	19	21	24	24	24	29	46	52	56
F3_AAGCGTTTCCCATGGG-1	F3	1165	668	F3_filtered_feature_bc_matrix	1165	668	0.921225	0.123605	F3_AAGCGTTTCCCATGGG-1	F3	female	0	5	7	7	11	10	12	10	17	16
F3_AAGCGTTTCCTGTACC-1	F3	2579	1233	F3_filtered_feature_bc_matrix	2579	1233	0.906055	0.073672	F3_AAGCGTTTCCTGTACC-1	F3	female	0	5	7	7	11	10	12	10	17	16
F3_AAGCGTTTCGCTTGAA-1	F3	2759	1122	F3_filtered_feature_bc_matrix	2759	1122	0.886432	0.0819137	F3_AAGCGTTTCGCTTGAA-1	F3	female	0	2	2	2	6	1	4	5	0	2
F3_AAGGAATAGCGGACAT-1	F3	1904	1060	F3_filtered_feature_bc_matrix	1904	1060	0.922443	0.136555	F3_AAGGAATAGCGGACAT-1	F3	female	0	6	8	2	10	11	13	11	12	9
F3_AAGGAATAGGCTAAAT-1	F3	6896	2323	F3_filtered_feature_bc_matrix	6896	2323	0.876896	0.179089	F3_AAGGAATAGGCTAAAT-1	F3	female	0	0	4	3	2	4	1	16	38	39
F3_AAGGAATAGTATCCTG-1	F3	2201	1240	F3_filtered_feature_bc_matrix	2201	1240	0.925448	0.119945	F3_AAGGAATAGTATCCTG-1	F3	female	0	2	2	2	6	1	4	5	0	2
F3_AAGGAATCAGCCGTCA-1	F3	4290	1891	F3_filtered_feature_bc_matrix	4290	1891	0.902059	0.0701632	F3_AAGGAATCAGCCGTCA-1	F3	female	0	2	2	2	6	1	4	5	0	2
F3_AAGGAATGTCGATTTG-1	F3	2939	1396	F3_filtered_feature_bc_matrix	2939	1396	0.906778	0.130316	F3_AAGGAATGTCGATTTG-1	F3	female	0	2	5	6	7	7	11	17	11	19
F3_AAGGAATTCTCAGGCG-1	F3	10496	3257	F3_filtered_feature_bc_matrix	10496	3257	0.873613	0.0696456	F3_AAGGAATTCTCAGGCG-1	F3	female	0	2	2	2	6	1	4	5	0	37
F3_AAGGTAAAGGAACATT-1	F3	1860	624	F3_filtered_feature_bc_matrix	1860	624	0.854924	0.0456989	F3_AAGGTAAAGGAACATT-1	F3	female	0	14	27	30	35	36	43	49	55	62
F3_AAGGTAACAGCTTTCC-1	F3	4753	2037	F3_filtered_feature_bc_matrix	4753	2037	0.899924	0.227646	F3_AAGGTAACAGCTTTCC-1	F3	female	0	0	0	1	1	0	10	12	15	11
F3_AAGGTAAGTTCAATCG-1	F3	542	332	F3_filtered_feature_bc_matrix	542	332	0.922143	0.140221	F3_AAGGTAAGTTCAATCG-1	F3	female	0	1	1	0	0	3	2	1	1	0
F3_AAGGTAATCCTCTAAT-1	F3	648	328	F3_filtered_feature_bc_matrix	648	328	0.894827	0.358025	F3_AAGGTAATCCTCTAAT-1	F3	female	0	0	4	3	2	4	11	26	32	29
F3_AAGGTAATCGTAGTGT-1	F3	1662	826	F3_filtered_feature_bc_matrix	1662	826	0.905717	0.312876	F3_AAGGTAATCGTAGTGT-1	F3	female	0	0	4	3	2	4	1	6	2	1
F3_AAGGTAATCTCGTGAA-1	F3	1620	941	F3_filtered_feature_bc_matrix	1620	941	0.926492	0.133333	F3_AAGGTAATCTCGTGAA-1	F3	female	0	3	3	9	9	9	14	14	16	14
F3_AAGGTAATCTTGCAAG-1	F3	12180	2158	F3_filtered_feature_bc_matrix	12180	2158	0.81604	0.0675698	F3_AAGGTAATCTTGCAAG-1	F3	female	0	19	21	24	24	24	29	51	58	63
F3_AAGTACCAGTGGACGT-1	F3	1065	679	F3_filtered_feature_bc_matrix	1065	679	0.935429	0.168075	F3_AAGTACCAGTGGACGT-1	F3	female	0	0	0	1	1	0	0	0	3	5
F3_AAGTACCAGTTCACTG-1	F3	2912	1450	F3_filtered_feature_bc_matrix	2912	1450	0.912585	0.205357	F3_AAGTACCAGTTCACTG-1	F3	female	0	0	0	4	2	4	1	26	9	7
F3_AAGTACCCACACGCCA-1	F3	3979	1832	F3_filtered_feature_bc_matrix	3979	1832	0.906425	0.109575	F3_AAGTACCCACACGCCA-1	F3	female	0	0	4	3	2	4	1	6	2	1
F3_AAGTACCGTGCGTTTA-1	F3	2185	1305	F3_filtered_feature_bc_matrix	2185	1305	0.932971	0.0965675	F3_AAGTACCGTGCGTTTA-1	F3	female	0	0	0	1	1	0	3	12	15	11
F3_AAGTACCGTTGGCCTG-1	F3	2383	1358	F3_filtered_feature_bc_matrix	2383	1358	0.927683	0.0839278	F3_AAGTACCGTTGGCCTG-1	F3	female	0	2	2	2	4	12	15	13	6	32
F3_AAGTACCTCCCAAGCG-1	F3	1699	902	F3_filtered_feature_bc_matrix	1699	902	0.91487	0.286051	F3_AAGTACCTCCCAAGCG-1	F3	female	0	0	0	1	1	0	21	19	25	18
F3_AAGTACCTCGAGCTGC-1	F3	3638	971	F3_filtered_feature_bc_matrix	3638	971	0.838903	0.286971	F3_AAGTACCTCGAGCTGC-1	F3	female	0	16	18	20	21	21	34	39	45	49
F3_AAGTACCTCTCAGGCG-1	F3	13163	3609	F3_filtered_feature_bc_matrix	13163	3609	0.863579	0.05675	F3_AAGTACCTCTCAGGCG-1	F3	female	0	5	7	7	11	10	12	10	17	16
F3_AAGTCGTAGAGAGAAC-1	F3	5222	1592	F3_filtered_feature_bc_matrix	5222	1592	0.861238	0.0779395	F3_AAGTCGTAGAGAGAAC-1	F3	female	0	0	0	11	12	13	16	23	26	15
F3_AAGTCGTAGAGCCCAA-1	F3	3812	1608	F3_filtered_feature_bc_matrix	3812	1608	0.895322	0.10362	F3_AAGTCGTAGAGCCCAA-1	F3	female	0	2	2	2	4	1	6	8	6	31
F3_AAGTCGTAGCGTGTTT-1	F3	1555	871	F3_filtered_feature_bc_matrix	1555	871	0.921136	0.247588	F3_AAGTCGTAGCGTGTTT-1	F3	female	0	0	5	6	7	7	11	17	11	19
F3_AAGTCGTCAGAGTCTT-1	F3	3428	1462	F3_filtered_feature_bc_matrix	3428	1462	0.895307	0.103851	F3_AAGTCGTCAGAGTCTT-1	F3	female	0	12	14	16	18	19	22	24	28	26
F3_AAGTCGTCAGGAACCA-1	F3	3929	1561	F3_filtered_feature_bc_matrix	3929	1561	0.888468	0.158565	F3_AAGTCGTCAGGAACCA-1	F3	female	0	0	4	3	2	4	1	26	32	29
F3_AAGTCGTGTGACTCTA-1	F3	8740	2912	F3_filtered_feature_bc_matrix	8740	2912	0.878899	0.0762014	F3_AAGTCGTGTGACTCTA-1	F3	female	0	2	10	11	12	13	16	15	18	15
F3_AAGTCGTTCATAGCAC-1	F3	2457	1147	F3_filtered_feature_bc_matrix	2457	1147	0.902418	0.0789581	F3_AAGTCGTTCATAGCAC-1	F3	female	0	1	1	3	5	2	9	9	4	3
F3_AAGTCGTTCCACAAGT-1	F3	1699	973	F3_filtered_feature_bc_matrix	1699	973	0.925057	0.16186	F3_AAGTCGTTCCACAAGT-1	F3	female	0	12	14	16	18	19	22	24	28	26
F3_AAGTCGTTCCGATGTA-1	F3	8333	1941	F3_filtered_feature_bc_matrix	8333	1941	0.838611	0.315373	F3_AAGTCGTTCCGATGTA-1	F3	female	0	8	11	12	13	14	17	18	19	17
F3_AAGTCGTTCTATCCAT-1	F3	1554	862	F3_filtered_feature_bc_matrix	1554	862	0.919803	0.215573	F3_AAGTCGTTCTATCCAT-1	F3	female	0	2	5	6	7	7	11	26	11	29
F3_AAGTGAAAGAAAGTCT-1	F3	3114	1336	F3_filtered_feature_bc_matrix	3114	1336	0.894796	0.158317	F3_AAGTGAAAGAAAGTCT-1	F3	female	0	1	1	0	0	1	7	4	5	8
F3_AAGTGAAAGAACAAGG-1	F3	1262	816	F3_filtered_feature_bc_matrix	1262	816	0.938934	0.110143	F3_AAGTGAAAGAACAAGG-1	F3	female	0	2	2	2	6	1	4	4	0	2
F3_AAGTGAAAGAATAACC-1	F3	14070	3816	F3_filtered_feature_bc_matrix	14070	3816	0.863393	0.200853	F3_AAGTGAAAGAATAACC-1	F3	female	0	1	1	0	0	2	5	3	21	36
F3_AAGTGAAAGAGTTGCG-1	F3	3412	1630	F3_filtered_feature_bc_matrix	3412	1630	0.909193	0.126026	F3_AAGTGAAAGAGTTGCG-1	F3	female	0	9	12	13	14	15	18	20	20	20
F3_AAGTGAACACTGTCCT-1	F3	3493	922	F3_filtered_feature_bc_matrix	3493	922	0.836739	0.0692814	F3_AAGTGAACACTGTCCT-1	F3	female	0	20	23	26	28	29	35	40	47	59
F3_AAGTGAACAGTTAGGG-1	F3	3706	1739	F3_filtered_feature_bc_matrix	3706	1739	0.907925	0.126821	F3_AAGTGAACAGTTAGGG-1	F3	female	0	0	4	3	2	4	1	6	2	1
F3_AAGTGAACATTCACAG-1	F3	3623	1741	F3_filtered_feature_bc_matrix	3623	1741	0.910575	0.161192	F3_AAGTGAACATTCACAG-1	F3	female	0	6	4	8	10	11	13	11	12	9
F3_AAGTGAAGTGTTGCCG-1	F3	3181	1515	F3_filtered_feature_bc_matrix	3181	1515	0.908024	0.104055	F3_AAGTGAAGTGTTGCCG-1	F3	female	0	12	14	16	18	19	22	24	28	26
F3_AAGTGAAGTTGCATCA-1	F3	4885	1801	F3_filtered_feature_bc_matrix	4885	1801	0.882525	0.32651	F3_AAGTGAAGTTGCATCA-1	F3	female	0	3	3	5	8	8	8	7	35	41
F3_AAGTGAATCGCTCTAC-1	F3	13693	3774	F3_filtered_feature_bc_matrix	13693	3774	0.864693	0.114073	F3_AAGTGAATCGCTCTAC-1	F3	female	0	1	1	3	5	2	9	9	4	3
F3_AAGTTCGAGCAAGTGC-1	F3	1598	929	F3_filtered_feature_bc_matrix	1598	929	0.926469	0.220901	F3_AAGTTCGAGCAAGTGC-1	F3	female	0	0	0	1	1	0	0	0	7	6
F3_AAGTTCGAGCCGTTAT-1	F3	3330	1500	F3_filtered_feature_bc_matrix	3330	1500	0.901673	0.142042	F3_AAGTTCGAGCCGTTAT-1	F3	female	0	0	0	4	3	5	25	29	34	33
F3_AAGTTCGAGCCTGAAG-1	F3	6558	2472	F3_filtered_feature_bc_matrix	6558	2472	0.888984	0.120159	F3_AAGTTCGAGCCTGAAG-1	F3	female	0	1	1	0	0	2	5	3	21	36
F3_AAGTTCGCATGGAATA-1	F3	2408	1373	F3_filtered_feature_bc_matrix	2408	1373	0.92785	0.057309	F3_AAGTTCGCATGGAATA-1	F3	female	0	0	0	4	3	5	10	23	26	25
F3_AAGTTCGGTACCTGTA-1	F3	5343	2209	F3_filtered_feature_bc_matrix	5343	2209	0.8971	0.148044	F3_AAGTTCGGTACCTGTA-1	F3	female	0	1	1	0	0	1	7	4	5	8
F3_AAGTTCGGTGACACGA-1	F3	1874	923	F3_filtered_feature_bc_matrix	1874	923	0.906022	0.301494	F3_AAGTTCGGTGACACGA-1	F3	female	0	3	3	5	8	8	8	7	35	41
F3_AAGTTCGTCAACCTTT-1	F3	1990	1137	F3_filtered_feature_bc_matrix	1990	1137	0.92631	0.142714	F3_AAGTTCGTCAACCTTT-1	F3	female	0	8	11	12	13	14	17	18	19	17
F3_AAGTTCGTCAGTGTCA-1	F3	5350	1980	F3_filtered_feature_bc_matrix	5350	1980	0.884215	0.225981	F3_AAGTTCGTCAGTGTCA-1	F3	female	0	0	4	3	2	4	3	2	9	7
F3_AAGTTCGTCATCCTAT-1	F3	8172	2597	F3_filtered_feature_bc_matrix	8172	2597	0.872747	0.142805	F3_AAGTTCGTCATCCTAT-1	F3	female	0	9	12	13	14	15	18	20	20	20
F3_AATAGAGAGATCCGAG-1	F3	2015	1229	F3_filtered_feature_bc_matrix	2015	1229	0.935017	0.120596	F3_AATAGAGAGATCCGAG-1	F3	female	0	0	0	1	1	0	10	12	15	11
F3_AATAGAGAGTAATACG-1	F3	4367	1645	F3_filtered_feature_bc_matrix	4367	1645	0.883518	0.191665	F3_AATAGAGAGTAATACG-1	F3	female	0	2	2	2	4	6	6	8	10	13
F3_AATAGAGCAATGGGTG-1	F3	1706	749	F3_filtered_feature_bc_matrix	1706	749	0.889388	0.123681	F3_AATAGAGCAATGGGTG-1	F3	female	0	4	6	21	22	27	32	37	43	47
F3_AATAGAGCACGGCTAC-1	F3	1362	778	F3_filtered_feature_bc_matrix	1362	778	0.922405	0.226138	F3_AATAGAGCACGGCTAC-1	F3	female	0	0	0	1	1	0	0	0	7	6
F3_AATAGAGCAGAACATA-1	F3	3683	1462	F3_filtered_feature_bc_matrix	3683	1462	0.887484	0.222102	F3_AATAGAGCAGAACATA-1	F3	female	0	1	1	3	5	2	9	9	4	3
F3_AATAGAGCATATGAAG-1	F3	746	374	F3_filtered_feature_bc_matrix	746	374	0.895616	0.39008	F3_AATAGAGCATATGAAG-1	F3	female	0	0	0	1	1	0	0	0	7	6
F3_AATAGAGGTGTTGAGG-1	F3	1110	590	F3_filtered_feature_bc_matrix	1110	590	0.909871	0.368468	F3_AATAGAGGTGTTGAGG-1	F3	female	0	2	2	2	6	6	4	5	0	2
F3_AATAGAGGTTGCCTAA-1	F3	4432	1600	F3_filtered_feature_bc_matrix	4432	1600	0.87866	0.103339	F3_AATAGAGGTTGCCTAA-1	F3	female	0	3	3	5	9	9	20	22	27	24
F3_AATAGAGTCGCTGATA-1	F3	2694	1325	F3_filtered_feature_bc_matrix	2694	1325	0.910162	0.0794358	F3_AATAGAGTCGCTGATA-1	F3	female	0	8	11	12	13	14	17	18	19	17
F3_AATCACGAGACCAACG-1	F3	7511	2952	F3_filtered_feature_bc_matrix	7511	2952	0.895353	0.0995873	F3_AATCACGAGACCAACG-1	F3	female	0	2	2	2	4	12	15	13	6	32
F3_AATCACGAGGTGGTTG-1	F3	3051	1399	F3_filtered_feature_bc_matrix	3051	1399	0.902818	0.132088	F3_AATCACGAGGTGGTTG-1	F3	female	0	0	0	4	3	5	10	23	26	25
F3_AATCACGCACACAGCC-1	F3	1897	1068	F3_filtered_feature_bc_matrix	1897	1068	0.923889	0.202425	F3_AATCACGCACACAGCC-1	F3	female	0	3	3	5	8	8	8	7	8	12
F3_AATCACGCACGGTGTC-1	F3	8784	2990	F3_filtered_feature_bc_matrix	8784	2990	0.881324	0.131375	F3_AATCACGCACGGTGTC-1	F3	female	0	3	3	5	8	8	20	22	35	24
F3_AATCACGCAGACACAG-1	F3	839	565	F3_filtered_feature_bc_matrix	839	565	0.94127	0.183552	F3_AATCACGCAGACACAG-1	F3	female	0	0	0	1	1	0	0	0	3	25
F3_AATCACGCAGCATACT-1	F3	5591	2431	F3_filtered_feature_bc_matrix	5591	2431	0.903481	0.0951529	F3_AATCACGCAGCATACT-1	F3	female	0	1	1	0	0	2	5	3	21	36
F3_AATCACGCATTCAGCA-1	F3	2909	1105	F3_filtered_feature_bc_matrix	2909	1105	0.878634	0.0567205	F3_AATCACGCATTCAGCA-1	F3	female	0	2	5	6	7	7	27	31	36	42
F3_AATCACGGTAACGTTC-1	F3	10454	2802	F3_filtered_feature_bc_matrix	10454	2802	0.857732	0.163765	F3_AATCACGGTAACGTTC-1	F3	female	0	0	4	3	2	4	1	6	2	1
F3_AATCACGGTACGCGTC-1	F3	3686	1905	F3_filtered_feature_bc_matrix	3686	1905	0.919625	0.062127	F3_AATCACGGTACGCGTC-1	F3	female	0	2	2	2	6	1	4	5	0	37
F3_AATCACGGTGGTATGG-1	F3	2454	1251	F3_filtered_feature_bc_matrix	2454	1251	0.913679	0.127547	F3_AATCACGGTGGTATGG-1	F3	female	0	0	0	1	1	0	0	0	3	5
F3_AATCACGTCCCTATTA-1	F3	5468	2336	F3_filtered_feature_bc_matrix	5468	2336	0.901184	0.0927213	F3_AATCACGTCCCTATTA-1	F3	female	0	2	2	2	4	6	6	8	10	13
F3_AATCGACAGCCAGACA-1	F3	10576	2794	F3_filtered_feature_bc_matrix	10576	2794	0.85635	0.196766	F3_AATCGACAGCCAGACA-1	F3	female	0	2	10	11	12	13	16	15	18	15
F3_AATCGACCAACTGAAA-1	F3	8763	2665	F3_filtered_feature_bc_matrix	8763	2665	0.868881	0.0319525	F3_AATCGACCAACTGAAA-1	F3	female	0	3	3	9	9	9	14	14	16	14
F3_AATCGACCACTGCGTG-1	F3	1739	797	F3_filtered_feature_bc_matrix	1739	797	0.895429	0.375503	F3_AATCGACCACTGCGTG-1	F3	female	0	0	4	3	2	4	1	19	25	18
F3_AATCGACGTGAGCCAA-1	F3	1646	1016	F3_filtered_feature_bc_matrix	1646	1016	0.934854	0.117861	F3_AATCGACGTGAGCCAA-1	F3	female	0	0	0	1	1	0	0	19	25	18
F3_AATCGACGTTGCATCA-1	F3	6237	2360	F3_filtered_feature_bc_matrix	6237	2360	0.888784	0.222864	F3_AATCGACGTTGCATCA-1	F3	female	0	2	10	11	12	13	16	15	18	15
F3_AATCGACTCGAGATAA-1	F3	4132	1664	F3_filtered_feature_bc_matrix	4132	1664	0.890766	0.142062	F3_AATCGACTCGAGATAA-1	F3	female	0	5	7	7	11	10	12	10	17	16
F3_AATCGACTCGTGCACG-1	F3	14612	4037	F3_filtered_feature_bc_matrix	14612	4037	0.865861	0.106351	F3_AATCGACTCGTGCACG-1	F3	female	0	2	2	2	4	6	6	28	6	31
F3_AATCGTGAGAGAGGGC-1	F3	4288	934	F3_filtered_feature_bc_matrix	4288	934	0.817769	0.150886	F3_AATCGTGAGAGAGGGC-1	F3	female	0	21	25	29	34	35	42	48	56	60
F3_AATCGTGAGTTGTACC-1	F3	2477	1415	F3_filtered_feature_bc_matrix	2477	1415	0.928352	0.132015	F3_AATCGTGAGTTGTACC-1	F3	female	0	2	2	2	4	6	6	8	15	11
F3_AATCGTGCAACTGGTT-1	F3	11658	2777	F3_filtered_feature_bc_matrix	11658	2777	0.84679	0.351175	F3_AATCGTGCAACTGGTT-1	F3	female	0	3	3	5	9	9	20	22	27	24
F3_AATCGTGCAGCAGTGA-1	F3	4996	2159	F3_filtered_feature_bc_matrix	4996	2159	0.901485	0.0738591	F3_AATCGTGCAGCAGTGA-1	F3	female	0	18	19	22	23	22	28	33	39	40
F3_AATCGTGCATCAGCAT-1	F3	675	430	F3_filtered_feature_bc_matrix	675	430	0.930783	0.242963	F3_AATCGTGCATCAGCAT-1	F3	female	0	0	0	1	1	0	10	0	26	25
F3_AATCGTGGTAGGCAAC-1	F3	1636	944	F3_filtered_feature_bc_matrix	1636	944	0.925692	0.135086	F3_AATCGTGGTAGGCAAC-1	F3	female	0	0	4	3	2	4	1	26	32	29
F3_AATCGTGGTATGAAAC-1	F3	8545	2687	F3_filtered_feature_bc_matrix	8545	2687	0.872207	0.149795	F3_AATCGTGGTATGAAAC-1	F3	female	0	3	3	5	9	9	20	22	27	24
F3_AATCGTGGTGCGTTTA-1	F3	3506	1730	F3_filtered_feature_bc_matrix	3506	1730	0.913461	0.108386	F3_AATCGTGGTGCGTTTA-1	F3	female	0	2	2	2	6	1	4	5	0	2
F3_AATCGTGGTGGTCCGT-1	F3	14829	3867	F3_filtered_feature_bc_matrix	14829	3867	0.860052	0.118821	F3_AATCGTGGTGGTCCGT-1	F3	female	0	2	2	2	4	6	6	8	6	31
F3_AATCGTGTCAGAACCT-1	F3	1652	1027	F3_filtered_feature_bc_matrix	1652	1027	0.935849	0.0835351	F3_AATCGTGTCAGAACCT-1	F3	female	0	0	0	1	1	0	0	0	3	5
F3_AATCGTGTCATACGGT-1	F3	5801	2128	F3_filtered_feature_bc_matrix	5801	2128	0.884275	0.253232	F3_AATCGTGTCATACGGT-1	F3	female	0	1	1	3	5	2	9	9	4	3
F3_AATCGTGTCTGCACCT-1	F3	4740	1960	F3_filtered_feature_bc_matrix	4740	1960	0.895662	0.111181	F3_AATCGTGTCTGCACCT-1	F3	female	0	12	14	16	18	19	22	24	28	26
F3_AATGAAGAGTGGAAGA-1	F3	4479	1945	F3_filtered_feature_bc_matrix	4479	1945	0.900782	0.0672025	F3_AATGAAGAGTGGAAGA-1	F3	female	0	1	1	3	5	2	9	9	4	3
F3_AATGAAGGTACCGCGT-1	F3	1789	972	F3_filtered_feature_bc_matrix	1789	972	0.918544	0.137507	F3_AATGAAGGTACCGCGT-1	F3	female	0	0	0	1	1	0	0	0	3	5
F3_AATGAAGGTCCCTGTT-1	F3	2733	1469	F3_filtered_feature_bc_matrix	2733	1469	0.921546	0.150384	F3_AATGAAGGTCCCTGTT-1	F3	female	0	1	1	0	5	2	5	3	13	4
F3_AATGAAGTCACTACTT-1	F3	3699	1580	F3_filtered_feature_bc_matrix	3699	1580	0.896463	0.254123	F3_AATGAAGTCACTACTT-1	F3	female	0	8	11	12	13	14	17	18	19	17
F3_AATGACCAGAAGTGTT-1	F3	10794	2385	F3_filtered_feature_bc_matrix	10794	2385	0.837425	0.0744858	F3_AATGACCAGAAGTGTT-1	F3	female	0	2	2	2	6	1	4	5	0	2
F3_AATGACCAGACCATTC-1	F3	2239	1114	F3_filtered_feature_bc_matrix	2239	1114	0.909503	0.0946851	F3_AATGACCAGACCATTC-1	F3	female	0	2	2	2	4	6	6	8	10	13
F3_AATGACCAGGGAACAA-1	F3	5516	2189	F3_filtered_feature_bc_matrix	5516	2189	0.892726	0.215555	F3_AATGACCAGGGAACAA-1	F3	female	0	6	8	8	10	11	13	11	12	9
F3_AATGACCGTAGTGTGG-1	F3	4849	1978	F3_filtered_feature_bc_matrix	4849	1978	0.89434	0.258404	F3_AATGACCGTAGTGTGG-1	F3	female	0	1	1	0	0	1	7	4	5	21
F3_AATGACCGTATTGCCA-1	F3	10008	3188	F3_filtered_feature_bc_matrix	10008	3188	0.875804	0.0656475	F3_AATGACCGTATTGCCA-1	F3	female	0	2	10	31	37	39	46	53	60	65
F3_AATGACCGTCGAAGCA-1	F3	4543	2070	F3_filtered_feature_bc_matrix	4543	2070	0.906661	0.0715386	F3_AATGACCGTCGAAGCA-1	F3	female	0	2	2	2	16	17	23	25	24	27
F3_AATGACCGTGGCGCTT-1	F3	2520	959	F3_filtered_feature_bc_matrix	2520	959	0.876644	0.117857	F3_AATGACCGTGGCGCTT-1	F3	female	0	9	12	13	14	15	18	20	20	20
F3_AATGACCTCAATCAGC-1	F3	4852	1630	F3_filtered_feature_bc_matrix	4852	1630	0.871475	0.0859439	F3_AATGACCTCAATCAGC-1	F3	female	0	2	5	6	7	7	26	30	33	34
F3_AATGACCTCCCACAGG-1	F3	2715	1103	F3_filtered_feature_bc_matrix	2715	1103	0.886074	0.144751	F3_AATGACCTCCCACAGG-1	F3	female	0	21	25	29	34	35	42	48	56	60
F3_AATGACCTCCCATAAG-1	F3	9518	2540	F3_filtered_feature_bc_matrix	9518	2540	0.855799	0.060622	F3_AATGACCTCCCATAAG-1	F3	female	0	2	5	6	7	7	26	30	33	34
F3_AATGACCTCTCTCGAC-1	F3	2622	1481	F3_filtered_feature_bc_matrix	2622	1481	0.927434	0.141114	F3_AATGACCTCTCTCGAC-1	F3	female	0	0	4	1	2	4	1	6	2	1
F3_AATGACCTCTTCTGGC-1	F3	14178	4138	F3_filtered_feature_bc_matrix	14178	4138	0.871177	0.161306	F3_AATGACCTCTTCTGGC-1	F3	female	0	12	14	16	18	19	22	24	28	26
F3_AATGCCAAGATGATTG-1	F3	10415	2384	F3_filtered_feature_bc_matrix	10415	2384	0.840615	0.0641383	F3_AATGCCAAGATGATTG-1	F3	female	0	2	5	6	7	7	27	31	36	42
F3_AATGCCAAGGACAGTC-1	F3	1382	751	F3_filtered_feature_bc_matrix	1382	751	0.915661	0.264834	F3_AATGCCAAGGACAGTC-1	F3	female	0	0	0	1	1	0	0	19	25	18
F3_AATGCCACACTAGGCC-1	F3	2155	1155	F3_filtered_feature_bc_matrix	2155	1155	0.918743	0.0979118	F3_AATGCCACACTAGGCC-1	F3	female	0	2	2	2	6	1	4	5	0	2
F3_AATGCCACAGCATTGT-1	F3	1842	1082	F3_filtered_feature_bc_matrix	1842	1082	0.929237	0.0760043	F3_AATGCCACAGCATTGT-1	F3	female	0	0	0	4	3	5	3	2	23	22
F3_AATGCCACATGACTCA-1	F3	1059	775	F3_filtered_feature_bc_matrix	1059	775	0.955174	0.0566572	F3_AATGCCACATGACTCA-1	F3	female	0	0	0	1	1	0	0	19	25	18
F3_AATGCCAGTACAATAG-1	F3	4480	1962	F3_filtered_feature_bc_matrix	4480	1962	0.901794	0.152009	F3_AATGCCAGTACAATAG-1	F3	female	0	0	0	4	3	5	3	2	23	22
F3_AATGCCAGTGTTAAAG-1	F3	6419	2211	F3_filtered_feature_bc_matrix	6419	2211	0.878429	0.178688	F3_AATGCCAGTGTTAAAG-1	F3	female	0	0	4	3	2	4	1	16	30	30
F3_AATGCCATCGCCAATA-1	F3	1347	769	F3_filtered_feature_bc_matrix	1347	769	0.922208	0.2732	F3_AATGCCATCGCCAATA-1	F3	female	0	0	0	1	1	0	0	0	7	6
F3_AATGCCATCGTGGAAG-1	F3	1909	1040	F3_filtered_feature_bc_matrix	1909	1040	0.919601	0.257203	F3_AATGCCATCGTGGAAG-1	F3	female	0	0	0	4	3	5	3	2	9	7
F3_AATGCCATCGTGTTCC-1	F3	12689	3444	F3_filtered_feature_bc_matrix	12689	3444	0.861978	0.13295	F3_AATGCCATCGTGTTCC-1	F3	female	0	11	15	17	19	20	24	27	29	28
F3_AATGCCATCTCGTGAA-1	F3	1250	727	F3_filtered_feature_bc_matrix	1250	727	0.923997	0.2432	F3_AATGCCATCTCGTGAA-1	F3	female	0	0	0	1	1	0	0	19	25	18
F3_AATGCCATCTCTAGGA-1	F3	3693	1738	F3_filtered_feature_bc_matrix	3693	1738	0.908244	0.0660709	F3_AATGCCATCTCTAGGA-1	F3	female	0	5	7	18	20	10	15	13	31	32
F3_AATGGAAAGGAGGTTC-1	F3	3368	1504	F3_filtered_feature_bc_matrix	3368	1504	0.900741	0.188836	F3_AATGGAAAGGAGGTTC-1	F3	female	0	1	1	0	0	2	5	3	13	4
F3_AATGGAACAATAGAGT-1	F3	3283	1632	F3_filtered_feature_bc_matrix	3283	1632	0.913673	0.168139	F3_AATGGAACAATAGAGT-1	F3	female	0	2	2	2	4	6	6	8	15	11
F3_AATGGAAGTTGTTGAC-1	F3	7376	2368	F3_filtered_feature_bc_matrix	7376	2368	0.872424	0.227901	F3_AATGGAAGTTGTTGAC-1	F3	female	0	7	9	10	29	30	36	41	49	51
F3_AATGGAATCCTGGTCT-1	F3	8699	2743	F3_filtered_feature_bc_matrix	8699	2743	0.872764	0.237843	F3_AATGGAATCCTGGTCT-1	F3	female	0	0	4	3	2	4	1	16	30	30
F3_AATGGCTAGCTATCTG-1	F3	3952	1714	F3_filtered_feature_bc_matrix	3952	1714	0.899131	0.131326	F3_AATGGCTAGCTATCTG-1	F3	female	0	5	7	7	11	10	12	10	17	16
F3_AATGGCTAGTTCCGTA-1	F3	4041	1676	F3_filtered_feature_bc_matrix	4041	1676	0.89402	0.237317	F3_AATGGCTAGTTCCGTA-1	F3	female	0	0	4	3	2	4	1	16	30	30
F3_AATGGCTCAACAACAA-1	F3	1165	768	F3_filtered_feature_bc_matrix	1165	768	0.940983	0.147639	F3_AATGGCTCAACAACAA-1	F3	female	0	0	0	1	1	0	0	0	7	44
F3_AATGGCTCATGGGTCC-1	F3	8699	2804	F3_filtered_feature_bc_matrix	8699	2804	0.875188	0.276813	F3_AATGGCTCATGGGTCC-1	F3	female	0	7	9	10	29	30	36	41	49	51
F3_AATGGCTGTACTAAGA-1	F3	2363	1324	F3_filtered_feature_bc_matrix	2363	1324	0.925425	0.142615	F3_AATGGCTGTACTAAGA-1	F3	female	0	2	2	2	4	6	6	28	6	13
F3_AATGGCTGTGTCTTCC-1	F3	1649	1023	F3_filtered_feature_bc_matrix	1649	1023	0.935552	0.0824742	F3_AATGGCTGTGTCTTCC-1	F3	female	0	0	0	4	3	5	10	23	26	25
F3_AATGGCTTCCCTGTTG-1	F3	3432	768	F3_filtered_feature_bc_matrix	3432	768	0.8161	0.190559	F3_AATGGCTTCCCTGTTG-1	F3	female	0	21	25	29	34	35	42	48	56	60
F3_AATTCCTAGCACAAAT-1	F3	1947	889	F3_filtered_feature_bc_matrix	1947	889	0.896495	0.326656	F3_AATTCCTAGCACAAAT-1	F3	female	0	17	16	18	20	12	15	13	31	35
F3_AATTCCTAGCCTGCCA-1	F3	13442	3629	F3_filtered_feature_bc_matrix	13442	3629	0.862255	0.0810891	F3_AATTCCTAGCCTGCCA-1	F3	female	0	2	2	2	4	1	4	5	24	2
F3_AATTCCTCAGCAGATG-1	F3	1730	814	F3_filtered_feature_bc_matrix	1730	814	0.898883	0.147977	F3_AATTCCTCAGCAGATG-1	F3	female	0	0	0	1	1	5	10	23	26	25
F3_AATTCCTCAGTGGTGA-1	F3	1093	683	F3_filtered_feature_bc_matrix	1093	683	0.932799	0.223239	F3_AATTCCTCAGTGGTGA-1	F3	female	0	0	0	1	1	0	0	0	7	6
F3_AATTCCTGTCACTGAT-1	F3	2856	1458	F3_filtered_feature_bc_matrix	2856	1458	0.915503	0.132003	F3_AATTCCTGTCACTGAT-1	F3	female	0	0	0	4	3	5	3	2	9	7
F3_AATTCCTGTTGACTAC-1	F3	7350	2833	F3_filtered_feature_bc_matrix	7350	2833	0.89291	0.111701	F3_AATTCCTGTTGACTAC-1	F3	female	0	2	2	2	4	1	7	4	6	21
F3_AATTCCTGTTGCTCGG-1	F3	1665	928	F3_filtered_feature_bc_matrix	1665	928	0.921194	0.195195	F3_AATTCCTGTTGCTCGG-1	F3	female	0	0	0	1	1	0	0	0	7	6
F3_AATTCCTTCACTTTGT-1	F3	3226	1648	F3_filtered_feature_bc_matrix	3226	1648	0.916861	0.103844	F3_AATTCCTTCACTTTGT-1	F3	female	0	2	2	2	4	6	6	8	10	13
F3_AATTTCCAGGTACATA-1	F3	2127	714	F3_filtered_feature_bc_matrix	2127	714	0.857541	0.151387	F3_AATTTCCAGGTACATA-1	F3	female	0	14	22	25	25	25	30	35	42	46
F3_AATTTCCCAAGGTCTT-1	F3	3925	1823	F3_filtered_feature_bc_matrix	3925	1823	0.907327	0.162803	F3_AATTTCCCAAGGTCTT-1	F3	female	0	0	0	4	2	5	3	2	23	22
F3_AATTTCCCAGGCTACC-1	F3	30366	3371	F3_filtered_feature_bc_matrix	30366	3371	0.787027	0.0489363	F3_AATTTCCCAGGCTACC-1	F3	female	0	13	20	23	26	26	31	36	41	45
F3_AATTTCCCATCTGTTT-1	F3	2282	1206	F3_filtered_feature_bc_matrix	2282	1206	0.917528	0.109115	F3_AATTTCCCATCTGTTT-1	F3	female	0	0	4	3	2	4	1	16	30	30
F3_AATTTCCGTGTTGATC-1	F3	3251	1518	F3_filtered_feature_bc_matrix	3251	1518	0.905825	0.249154	F3_AATTTCCGTGTTGATC-1	F3	female	0	7	9	10	17	18	21	32	37	38
F3_AATTTCCTCAACGAGG-1	F3	5673	1323	F3_filtered_feature_bc_matrix	5673	1323	0.83157	0.0301428	F3_AATTTCCTCAACGAGG-1	F3	female	0	4	6	14	15	16	19	21	22	23
F3_AATTTCCTCAACGCTA-1	F3	5595	2154	F3_filtered_feature_bc_matrix	5595	2154	0.889387	0.0875782	F3_AATTTCCTCAACGCTA-1	F3	female	0	2	2	2	6	1	4	5	0	2
F3_AATTTCCTCCTAGCCT-1	F3	5406	2534	F3_filtered_feature_bc_matrix	5406	2534	0.911846	0.072512	F3_AATTTCCTCCTAGCCT-1	F3	female	0	2	2	2	4	6	6	8	10	13
F3_AATTTCCTCGTAGGGA-1	F3	2885	1336	F3_filtered_feature_bc_matrix	2885	1336	0.903374	0.278683	F3_AATTTCCTCGTAGGGA-1	F3	female	0	0	0	4	3	5	3	2	9	7
F3_ACAAAGAAGATAACGT-1	F3	2457	1346	F3_filtered_feature_bc_matrix	2457	1346	0.922912	0.0728531	F3_ACAAAGAAGATAACGT-1	F3	female	0	2	5	6	7	12	15	13	11	32
F3_ACAAAGAAGCGTTCAT-1	F3	6335	2208	F3_filtered_feature_bc_matrix	6335	2208	0.879595	0.228729	F3_ACAAAGAAGCGTTCAT-1	F3	female	0	1	1	3	5	2	9	9	4	3
F3_ACAAAGAAGTAGTCAA-1	F3	5871	2121	F3_filtered_feature_bc_matrix	5871	2121	0.882673	0.121104	F3_ACAAAGAAGTAGTCAA-1	F3	female	0	3	3	5	9	9	20	22	27	24
F3_ACAAAGAAGTTCCAGT-1	F3	2687	957	F3_filtered_feature_bc_matrix	2687	957	0.869256	0.204689	F3_ACAAAGAAGTTCCAGT-1	F3	female	0	0	0	6	2	4	11	26	32	29
F3_ACAAAGAGTGCATACT-1	F3	19398	3469	F3_filtered_feature_bc_matrix	19398	3469	0.825654	0.32756	F3_ACAAAGAGTGCATACT-1	F3	female	0	18	19	22	23	22	28	33	39	40
F3_ACAAAGAGTGCGAGTA-1	F3	3216	771	F3_filtered_feature_bc_matrix	3216	771	0.823152	0.0879975	F3_ACAAAGAGTGCGAGTA-1	F3	female	0	4	6	14	15	16	19	21	22	23
F3_ACAAAGAGTTGCCGCA-1	F3	1425	806	F3_filtered_feature_bc_matrix	1425	806	0.92153	0.227368	F3_ACAAAGAGTTGCCGCA-1	F3	female	0	0	4	3	2	4	1	6	2	1
F3_ACAAAGATCAGGTGTT-1	F3	2734	1349	F3_filtered_feature_bc_matrix	2734	1349	0.910735	0.109364	F3_ACAAAGATCAGGTGTT-1	F3	female	0	0	0	4	3	5	3	2	23	22
F3_ACAAAGATCCCAAGTA-1	F3	1766	980	F3_filtered_feature_bc_matrix	1766	980	0.92123	0.083239	F3_ACAAAGATCCCAAGTA-1	F3	female	0	1	1	0	0	3	2	1	1	0
F3_ACAACCAAGCTGACAG-1	F3	2611	1432	F3_filtered_feature_bc_matrix	2611	1432	0.923653	0.200306	F3_ACAACCAAGCTGACAG-1	F3	female	0	0	0	1	1	0	10	12	15	11
F3_ACAACCAAGGATGTTA-1	F3	4326	1917	F3_filtered_feature_bc_matrix	4326	1917	0.90279	0.161581	F3_ACAACCAAGGATGTTA-1	F3	female	0	9	12	13	14	15	18	20	20	20
F3_ACAACCAAGTATGGAT-1	F3	2201	1271	F3_filtered_feature_bc_matrix	2201	1271	0.928656	0.108133	F3_ACAACCAAGTATGGAT-1	F3	female	0	0	4	3	2	4	1	16	30	30
F3_ACAACCACAACCGCTG-1	F3	1199	768	F3_filtered_feature_bc_matrix	1199	768	0.937165	0.168474	F3_ACAACCACAACCGCTG-1	F3	female	0	8	11	12	13	14	17	18	19	17
F3_ACAACCACAAGGATGC-1	F3	5699	2224	F3_filtered_feature_bc_matrix	5699	2224	0.891191	0.170205	F3_ACAACCACAAGGATGC-1	F3	female	0	0	0	4	3	5	3	2	23	22
F3_ACAACCACAAGTTCCA-1	F3	9450	3259	F3_filtered_feature_bc_matrix	9450	3259	0.883699	0.124656	F3_ACAACCACAAGTTCCA-1	F3	female	0	3	3	9	9	9	14	14	16	14
F3_ACAACCACACATAACC-1	F3	4403	2066	F3_filtered_feature_bc_matrix	4403	2066	0.909813	0.125823	F3_ACAACCACACATAACC-1	F3	female	0	10	13	15	16	17	23	25	24	27
F3_ACAACCACACTGTCGG-1	F3	1156	457	F3_filtered_feature_bc_matrix	1156	457	0.868414	0.0155709	F3_ACAACCACACTGTCGG-1	F3	female	0	19	21	24	24	24	29	46	52	56
F3_ACAACCACATATGCGT-1	F3	559	284	F3_filtered_feature_bc_matrix	559	284	0.892956	0.254025	F3_ACAACCACATATGCGT-1	F3	female	0	0	9	1	17	18	21	34	40	43
F3_ACAACCACATCCGGCA-1	F3	4335	962	F3_filtered_feature_bc_matrix	4335	962	0.820232	0.0283737	F3_ACAACCACATCCGGCA-1	F3	female	0	4	6	14	15	16	19	21	22	23
F3_ACAACCAGTACCCGCA-1	F3	1936	1149	F3_filtered_feature_bc_matrix	1936	1149	0.931064	0.100207	F3_ACAACCAGTACCCGCA-1	F3	female	0	0	0	1	1	0	10	12	15	11
F3_ACAACCATCACTACGA-1	F3	1679	897	F3_filtered_feature_bc_matrix	1679	897	0.91558	0.268017	F3_ACAACCATCACTACGA-1	F3	female	0	0	4	3	2	4	1	6	2	1
F3_ACAACCATCATCGACA-1	F3	771	416	F3_filtered_feature_bc_matrix	771	416	0.907185	0.277562	F3_ACAACCATCATCGACA-1	F3	female	0	3	3	5	9	9	20	22	27	24
F3_ACAACCATCGGAACTT-1	F3	2102	1113	F3_filtered_feature_bc_matrix	2102	1113	0.916892	0.163178	F3_ACAACCATCGGAACTT-1	F3	female	0	1	1	0	0	3	2	1	1	21
F3_ACAACCATCTGAGGTT-1	F3	18667	2484	F3_filtered_feature_bc_matrix	18667	2484	0.794917	0.0835164	F3_ACAACCATCTGAGGTT-1	F3	female	0	19	21	24	24	24	29	51	58	63
F3_ACAACCATCTTCACGC-1	F3	6342	1882	F3_filtered_feature_bc_matrix	6342	1882	0.861237	0.378745	F3_ACAACCATCTTCACGC-1	F3	female	0	3	3	9	9	8	14	14	16	14
F3_ACAAGCTAGAGTTGTA-1	F3	10673	3032	F3_filtered_feature_bc_matrix	10673	3032	0.86432	0.234798	F3_ACAAGCTAGAGTTGTA-1	F3	female	0	7	9	10	17	18	21	32	37	38
F3_ACAAGCTAGTATAGAC-1	F3	2222	997	F3_filtered_feature_bc_matrix	2222	997	0.896004	0.10126	F3_ACAAGCTAGTATAGAC-1	F3	female	0	6	8	8	10	11	13	11	12	9
F3_ACAAGCTCAACACGTT-1	F3	3680	1448	F3_filtered_feature_bc_matrix	3680	1448	0.8864	0.122554	F3_ACAAGCTCAACACGTT-1	F3	female	0	6	8	8	10	11	13	11	12	9
F3_ACAAGCTCATCGGTTA-1	F3	7224	2335	F3_filtered_feature_bc_matrix	7224	2335	0.87289	0.115587	F3_ACAAGCTCATCGGTTA-1	F3	female	0	5	7	7	33	33	40	45	53	57
F3_ACAAGCTCATTAGGAA-1	F3	2111	1151	F3_filtered_feature_bc_matrix	2111	1151	0.920766	0.0942681	F3_ACAAGCTCATTAGGAA-1	F3	female	0	2	5	6	7	7	26	30	33	34
F3_ACAAGCTGTCGTTCAA-1	F3	6760	2415	F3_filtered_feature_bc_matrix	6760	2415	0.88328	0.142308	F3_ACAAGCTGTCGTTCAA-1	F3	female	0	2	2	2	6	1	4	5	0	2
F3_ACAAGCTTCATCTATC-1	F3	5194	2181	F3_filtered_feature_bc_matrix	5194	2181	0.898575	0.145168	F3_ACAAGCTTCATCTATC-1	F3	female	0	9	12	13	14	15	18	20	20	20
F3_ACAAGCTTCCCGTGTT-1	F3	3253	1487	F3_filtered_feature_bc_matrix	3253	1487	0.903205	0.0494928	F3_ACAAGCTTCCCGTGTT-1	F3	female	0	6	8	8	10	11	13	11	12	9
F3_ACACAGTAGTTGCTCA-1	F3	2626	1419	F3_filtered_feature_bc_matrix	2626	1419	0.921822	0.151561	F3_ACACAGTAGTTGCTCA-1	F3	female	0	0	0	4	3	5	10	23	26	25
F3_ACACAGTCACTTCATT-1	F3	3947	1817	F3_filtered_feature_bc_matrix	3947	1817	0.906316	0.117304	F3_ACACAGTCACTTCATT-1	F3	female	0	0	4	3	2	4	1	16	38	39
F3_ACACAGTCATGCCGGT-1	F3	34521	3444	F3_filtered_feature_bc_matrix	34521	3444	0.779418	0.0770256	F3_ACACAGTCATGCCGGT-1	F3	female	0	13	20	23	26	26	31	36	41	45
F3_ACACAGTGTATCATGC-1	F3	4884	2052	F3_filtered_feature_bc_matrix	4884	2052	0.897907	0.148239	F3_ACACAGTGTATCATGC-1	F3	female	0	0	0	4	3	5	3	2	23	22
F3_ACACAGTGTCGCCACA-1	F3	3461	1814	F3_filtered_feature_bc_matrix	3461	1814	0.920727	0.105172	F3_ACACAGTGTCGCCACA-1	F3	female	0	2	16	18	20	12	15	13	31	32
F3_ACACAGTTCGACGAGA-1	F3	800	557	F3_filtered_feature_bc_matrix	800	557	0.945839	0.16	F3_ACACAGTTCGACGAGA-1	F3	female	0	0	0	1	1	0	0	0	3	5
F3_ACACAGTTCGTTGTGA-1	F3	5063	2024	F3_filtered_feature_bc_matrix	5063	2024	0.892507	0.107446	F3_ACACAGTTCGTTGTGA-1	F3	female	0	2	5	6	7	7	11	17	11	19
F3_ACACCAAAGCAGCAGT-1	F3	11717	3045	F3_filtered_feature_bc_matrix	11717	3045	0.856167	0.140053	F3_ACACCAAAGCAGCAGT-1	F3	female	0	2	5	6	7	7	26	30	33	34
F3_ACACCAAAGCGACAGT-1	F3	1805	1064	F3_filtered_feature_bc_matrix	1805	1064	0.929514	0.139612	F3_ACACCAAAGCGACAGT-1	F3	female	0	0	0	1	1	0	0	19	30	30
F3_ACACCAACAACTCCCT-1	F3	15460	4256	F3_filtered_feature_bc_matrix	15460	4256	0.866274	0.160414	F3_ACACCAACAACTCCCT-1	F3	female	0	2	2	2	4	1	6	8	6	31
F3_ACACCAACACGAGGAT-1	F3	6715	2454	F3_filtered_feature_bc_matrix	6715	2454	0.885768	0.126582	F3_ACACCAACACGAGGAT-1	F3	female	0	3	3	5	8	8	8	7	8	24
F3_ACACCAACACTGTCGG-1	F3	17259	3777	F3_filtered_feature_bc_matrix	17259	3777	0.844261	0.132337	F3_ACACCAACACTGTCGG-1	F3	female	0	2	2	6	6	7	27	31	36	37
F3_ACACCAACATCTCCCA-1	F3	11639	3885	F3_filtered_feature_bc_matrix	11639	3885	0.8828	0.0871209	F3_ACACCAACATCTCCCA-1	F3	female	0	2	2	2	6	1	4	28	6	2
F3_ACACCAACATGATAGA-1	F3	2774	1252	F3_filtered_feature_bc_matrix	2774	1252	0.899654	0.192502	F3_ACACCAACATGATAGA-1	F3	female	0	2	2	2	4	6	6	8	10	13
F3_ACACCAAGTCAGGTAG-1	F3	1924	936	F3_filtered_feature_bc_matrix	1924	936	0.904717	0.252079	F3_ACACCAAGTCAGGTAG-1	F3	female	0	0	0	1	1	0	0	19	25	18
F3_ACACCAAGTTGAATCC-1	F3	772	334	F3_filtered_feature_bc_matrix	772	334	0.873989	0.15544	F3_ACACCAAGTTGAATCC-1	F3	female	0	4	6	21	22	27	32	37	43	47
F3_ACACCAATCAGTCACA-1	F3	9842	3369	F3_filtered_feature_bc_matrix	9842	3369	0.883403	0.116237	F3_ACACCAATCAGTCACA-1	F3	female	0	2	2	2	4	6	6	13	6	32
F3_ACACCAATCCCTCAAC-1	F3	2457	1215	F3_filtered_feature_bc_matrix	2457	1215	0.909796	0.251119	F3_ACACCAATCCCTCAAC-1	F3	female	0	0	0	1	1	0	0	0	7	6
F3_ACACCAATCGGCCCAA-1	F3	2385	1083	F3_filtered_feature_bc_matrix	2385	1083	0.898487	0.274214	F3_ACACCAATCGGCCCAA-1	F3	female	0	1	1	0	0	2	5	3	21	36
F3_ACACCAATCTAGTGAC-1	F3	2197	940	F3_filtered_feature_bc_matrix	2197	940	0.889671	0.372781	F3_ACACCAATCTAGTGAC-1	F3	female	0	0	4	3	2	4	1	6	2	1
F3_ACACGCGAGGGATCGT-1	F3	4362	1667	F3_filtered_feature_bc_matrix	4362	1667	0.885224	0.105915	F3_ACACGCGAGGGATCGT-1	F3	female	0	1	1	0	5	2	5	3	13	4
F3_ACACGCGCACGTAGAG-1	F3	2555	1408	F3_filtered_feature_bc_matrix	2555	1408	0.924051	0.0990215	F3_ACACGCGCACGTAGAG-1	F3	female	0	9	12	13	14	15	18	20	20	20
F3_ACACGCGCAGAATCGG-1	F3	7215	2479	F3_filtered_feature_bc_matrix	7215	2479	0.879748	0.143451	F3_ACACGCGCAGAATCGG-1	F3	female	0	5	7	7	11	10	12	10	17	16
F3_ACACGCGCAGACTGCC-1	F3	4159	1850	F3_filtered_feature_bc_matrix	4159	1850	0.902786	0.146189	F3_ACACGCGCAGACTGCC-1	F3	female	0	1	1	3	5	2	5	3	13	4
F3_ACACGCGGTCCCGCAA-1	F3	2120	1049	F3_filtered_feature_bc_matrix	2120	1049	0.908139	0.217453	F3_ACACGCGGTCCCGCAA-1	F3	female	0	0	4	3	2	4	1	16	38	39
F3_ACACGCGTCATACGAC-1	F3	10004	2864	F3_filtered_feature_bc_matrix	10004	2864	0.864206	0.159536	F3_ACACGCGTCATACGAC-1	F3	female	0	2	2	6	6	7	27	31	36	37
F3_ACACGCGTCCGATAGT-1	F3	1944	994	F3_filtered_feature_bc_matrix	1944	994	0.911421	0.182099	F3_ACACGCGTCCGATAGT-1	F3	female	0	0	4	3	2	4	1	26	32	29
F3_ACACTGACACAAAGTA-1	F3	2882	1536	F3_filtered_feature_bc_matrix	2882	1536	0.921004	0.131159	F3_ACACTGACACAAAGTA-1	F3	female	0	0	4	3	2	4	1	6	2	1
F3_ACACTGACACATGGTT-1	F3	845	572	F3_filtered_feature_bc_matrix	845	572	0.942101	0.168047	F3_ACACTGACACATGGTT-1	F3	female	0	0	0	1	1	0	0	0	3	5
F3_ACACTGACAGTTGGTT-1	F3	1558	969	F3_filtered_feature_bc_matrix	1558	969	0.935399	0.154685	F3_ACACTGACAGTTGGTT-1	F3	female	0	0	0	1	1	0	0	0	7	6
F3_ACACTGAGTAGCCCTG-1	F3	1811	966	F3_filtered_feature_bc_matrix	1811	966	0.916222	0.253451	F3_ACACTGAGTAGCCCTG-1	F3	female	0	1	1	3	5	2	9	9	4	3
F3_ACACTGAGTAGGCAGT-1	F3	2498	1341	F3_filtered_feature_bc_matrix	2498	1341	0.920484	0.120096	F3_ACACTGAGTAGGCAGT-1	F3	female	0	5	7	7	11	10	12	10	17	16
F3_ACACTGAGTGCCGTAC-1	F3	3418	1467	F3_filtered_feature_bc_matrix	3418	1467	0.896048	0.362493	F3_ACACTGAGTGCCGTAC-1	F3	female	0	1	2	2	6	1	4	4	0	8
F3_ACACTGATCGTAGGAG-1	F3	7223	2181	F3_filtered_feature_bc_matrix	7223	2181	0.865224	0.248927	F3_ACACTGATCGTAGGAG-1	F3	female	0	3	3	9	9	9	14	14	16	14
F3_ACACTGATCTTAGCCC-1	F3	3359	1426	F3_filtered_feature_bc_matrix	3359	1426	0.894479	0.243227	F3_ACACTGATCTTAGCCC-1	F3	female	0	0	4	3	2	4	1	6	38	1
F3_ACAGAAAAGTAACAGT-1	F3	3254	1231	F3_filtered_feature_bc_matrix	3254	1231	0.879809	0.0540873	F3_ACAGAAAAGTAACAGT-1	F3	female	0	2	5	6	7	7	11	17	11	19
F3_ACAGAAAAGTGAGTTA-1	F3	10355	3044	F3_filtered_feature_bc_matrix	10355	3044	0.867575	0.229744	F3_ACAGAAAAGTGAGTTA-1	F3	female	0	2	2	2	4	1	6	28	6	31
F3_ACAGAAACACTTGAAC-1	F3	4664	1837	F3_filtered_feature_bc_matrix	4664	1837	0.889704	0.0728988	F3_ACAGAAACACTTGAAC-1	F3	female	0	2	2	2	6	1	4	5	0	2
F3_ACAGAAACATTCAGCA-1	F3	6202	2241	F3_filtered_feature_bc_matrix	6202	2241	0.883431	0.102225	F3_ACAGAAACATTCAGCA-1	F3	female	0	2	5	6	7	7	26	30	33	34
F3_ACAGAAATCAGACATC-1	F3	1472	851	F3_filtered_feature_bc_matrix	1472	851	0.924878	0.189538	F3_ACAGAAATCAGACATC-1	F3	female	0	9	12	13	14	15	18	20	20	20
F3_ACAGAAATCGGTTCAA-1	F3	9010	2940	F3_filtered_feature_bc_matrix	9010	2940	0.877014	0.109545	F3_ACAGAAATCGGTTCAA-1	F3	female	0	5	7	7	11	1	12	10	17	16
F3_ACAGCCGAGGTTGAGC-1	F3	1175	723	F3_filtered_feature_bc_matrix	1175	723	0.931304	0.197447	F3_ACAGCCGAGGTTGAGC-1	F3	female	0	0	0	1	1	0	10	12	15	11
F3_ACAGCCGAGTCGAAAT-1	F3	4151	1701	F3_filtered_feature_bc_matrix	4151	1701	0.892915	0.191761	F3_ACAGCCGAGTCGAAAT-1	F3	female	0	3	3	9	9	9	14	14	16	14
F3_ACAGCCGAGTTAGTAG-1	F3	23185	2614	F3_filtered_feature_bc_matrix	23185	2614	0.782851	0.0234634	F3_ACAGCCGAGTTAGTAG-1	F3	female	0	13	20	23	36	38	45	52	59	64
F3_ACAGCCGCATCATGAC-1	F3	29981	5228	F3_filtered_feature_bc_matrix	29981	5228	0.83057	0.0894233	F3_ACAGCCGCATCATGAC-1	F3	female	0	13	20	23	26	26	31	36	41	45
F3_ACAGCCGCATTGAAGA-1	F3	2726	1148	F3_filtered_feature_bc_matrix	2726	1148	0.890676	0.359868	F3_ACAGCCGCATTGAAGA-1	F3	female	0	2	2	2	6	1	4	5	0	37
F3_ACAGCCGTCCATAGAC-1	F3	1537	950	F3_filtered_feature_bc_matrix	1537	950	0.93443	0.141835	F3_ACAGCCGTCCATAGAC-1	F3	female	0	0	0	4	3	5	3	2	30	30
F3_ACAGGGAAGCCTATCA-1	F3	2215	1236	F3_filtered_feature_bc_matrix	2215	1236	0.924267	0.0853273	F3_ACAGGGAAGCCTATCA-1	F3	female	0	0	0	1	1	0	11	12	15	11
F3_ACAGGGAAGGCATGGT-1	F3	1103	617	F3_filtered_feature_bc_matrix	1103	617	0.91708	0.276519	F3_ACAGGGAAGGCATGGT-1	F3	female	0	8	11	12	13	14	17	18	19	17
F3_ACAGGGAGTATAATGG-1	F3	7585	2291	F3_filtered_feature_bc_matrix	7585	2291	0.865996	0.150428	F3_ACAGGGAGTATAATGG-1	F3	female	0	3	3	5	9	9	14	14	27	24
F3_ACAGGGAGTCACTTCC-1	F3	1844	940	F3_filtered_feature_bc_matrix	1844	940	0.910394	0.294469	F3_ACAGGGAGTCACTTCC-1	F3	female	0	0	0	1	1	0	0	12	7	6
F3_ACAGGGAGTCGCATTA-1	F3	6257	1894	F3_filtered_feature_bc_matrix	6257	1894	0.863294	0.209046	F3_ACAGGGAGTCGCATTA-1	F3	female	0	2	2	6	6	7	26	30	33	37
F3_ACAGGGAGTCGGAACA-1	F3	2155	1108	F3_filtered_feature_bc_matrix	2155	1108	0.913331	0.0677494	F3_ACAGGGAGTCGGAACA-1	F3	female	0	2	2	2	6	1	4	5	0	2
F3_ACAGGGATCATGCAGT-1	F3	13342	3611	F3_filtered_feature_bc_matrix	13342	3611	0.862409	0.105082	F3_ACAGGGATCATGCAGT-1	F3	female	0	2	2	2	4	1	7	4	6	21
F3_ACAGGGATCCACAGCG-1	F3	1151	717	F3_filtered_feature_bc_matrix	1151	717	0.932848	0.202433	F3_ACAGGGATCCACAGCG-1	F3	female	0	2	2	2	4	6	6	8	10	44
F3_ACAGGGATCCTTATAC-1	F3	2916	1578	F3_filtered_feature_bc_matrix	2916	1578	0.923031	0.104595	F3_ACAGGGATCCTTATAC-1	F3	female	0	12	14	16	18	19	22	24	28	26
F3_ACATCCCAGGCCATAG-1	F3	2670	796	F3_filtered_feature_bc_matrix	2670	796	0.846608	0.361049	F3_ACATCCCAGGCCATAG-1	F3	female	0	16	18	20	21	21	34	39	45	49
F3_ACATCCCCAATGCTCA-1	F3	2813	1375	F3_filtered_feature_bc_matrix	2813	1375	0.909872	0.222183	F3_ACATCCCCAATGCTCA-1	F3	female	0	1	1	3	5	2	9	9	4	3
F3_ACATCCCCACATGGTT-1	F3	3308	1660	F3_filtered_feature_bc_matrix	3308	1660	0.914916	0.133313	F3_ACATCCCCACATGGTT-1	F3	female	0	7	9	10	17	18	21	32	37	38
F3_ACATCCCCAGAGATGC-1	F3	2236	1175	F3_filtered_feature_bc_matrix	2236	1175	0.916574	0.0755814	F3_ACATCCCCAGAGATGC-1	F3	female	0	1	1	0	11	10	12	10	46	50
F3_ACATCCCCAGCCGTTG-1	F3	1774	1016	F3_filtered_feature_bc_matrix	1774	1016	0.925496	0.0913191	F3_ACATCCCCAGCCGTTG-1	F3	female	0	12	14	16	18	19	22	24	28	26
F3_ACATCCCTCACCGCTT-1	F3	3401	1634	F3_filtered_feature_bc_matrix	3401	1634	0.909856	0.0696854	F3_ACATCCCTCACCGCTT-1	F3	female	0	2	5	6	7	7	26	30	33	34
F3_ACATCCCTCCGTAATG-1	F3	636	379	F3_filtered_feature_bc_matrix	636	379	0.919807	0.31761	F3_ACATCCCTCCGTAATG-1	F3	female	0	0	0	4	3	5	3	2	23	22
F3_ACATCGAAGGTCATAA-1	F3	2914	1487	F3_filtered_feature_bc_matrix	2914	1487	0.915665	0.166095	F3_ACATCGAAGGTCATAA-1	F3	female	0	2	2	2	4	6	6	12	10	13
F3_ACATCGACAAGGCTTT-1	F3	8284	2407	F3_filtered_feature_bc_matrix	8284	2407	0.863009	0.310357	F3_ACATCGACAAGGCTTT-1	F3	female	0	1	1	0	0	2	5	3	21	21
F3_ACATCGAGTAACATAG-1	F3	1612	930	F3_filtered_feature_bc_matrix	1612	930	0.925521	0.0955335	F3_ACATCGAGTAACATAG-1	F3	female	0	0	4	3	2	4	1	18	19	5
F3_ACATCGAGTAGCGTTT-1	F3	1159	579	F3_filtered_feature_bc_matrix	1159	579	0.901633	0.157895	F3_ACATCGAGTAGCGTTT-1	F3	female	0	1	1	0	0	3	2	1	14	10
F3_ACATCGAGTATCCCAA-1	F3	4885	2148	F3_filtered_feature_bc_matrix	4885	2148	0.903268	0.107881	F3_ACATCGAGTATCCCAA-1	F3	female	0	2	2	2	4	6	6	8	10	13
F3_ACATCGATCCAAGCAT-1	F3	1965	1081	F3_filtered_feature_bc_matrix	1965	1081	0.921194	0.0910941	F3_ACATCGATCCAAGCAT-1	F3	female	0	1	1	0	0	3	2	1	1	10
F3_ACATCGATCTTTCCGG-1	F3	518	373	F3_filtered_feature_bc_matrix	518	373	0.947456	0.0907336	F3_ACATCGATCTTTCCGG-1	F3	female	0	0	0	1	1	0	0	0	3	5
F3_ACATGCAAGAATCGTA-1	F3	15987	3433	F3_filtered_feature_bc_matrix	15987	3433	0.841073	0.151498	F3_ACATGCAAGAATCGTA-1	F3	female	0	3	3	9	9	9	14	14	16	14
F3_ACATGCACAACGATCT-1	F3	4029	882	F3_filtered_feature_bc_matrix	4029	882	0.817006	0.0471581	F3_ACATGCACAACGATCT-1	F3	female	0	4	6	14	15	16	19	21	22	23
F3_ACATGCACACCCTGTT-1	F3	4367	1994	F3_filtered_feature_bc_matrix	4367	1994	0.906472	0.107854	F3_ACATGCACACCCTGTT-1	F3	female	0	2	5	6	7	7	11	17	62	2
F3_ACATGCACACTCCTGT-1	F3	3844	1535	F3_filtered_feature_bc_matrix	3844	1535	0.888787	0.327523	F3_ACATGCACACTCCTGT-1	F3	female	0	0	0	6	7	7	11	25	11	19
F3_ACATGCAGTGGCTACC-1	F3	7897	2494	F3_filtered_feature_bc_matrix	7897	2494	0.871566	0.162087	F3_ACATGCAGTGGCTACC-1	F3	female	0	2	5	6	7	7	27	31	36	42
F3_ACATGCATCCGATCGG-1	F3	1273	381	F3_filtered_feature_bc_matrix	1273	381	0.831262	0.0573449	F3_ACATGCATCCGATCGG-1	F3	female	0	21	25	29	34	35	42	48	56	60
F3_ACATTTCAGCCGTAAG-1	F3	14123	3657	F3_filtered_feature_bc_matrix	14123	3657	0.858599	0.119026	F3_ACATTTCAGCCGTAAG-1	F3	female	0	1	1	4	5	2	5	3	13	4
F3_ACATTTCAGGCCATAG-1	F3	2634	1477	F3_filtered_feature_bc_matrix	2634	1477	0.926553	0.071754	F3_ACATTTCAGGCCATAG-1	F3	female	0	2	2	2	6	1	4	5	0	2
F3_ACATTTCAGTTCCATG-1	F3	8282	3007	F3_filtered_feature_bc_matrix	8282	3007	0.887701	0.0862111	F3_ACATTTCAGTTCCATG-1	F3	female	0	2	2	2	6	1	4	5	0	2
F3_ACATTTCCATCCCACT-1	F3	10715	3383	F3_filtered_feature_bc_matrix	10715	3383	0.875759	0.10266	F3_ACATTTCCATCCCACT-1	F3	female	0	2	2	2	6	1	15	13	6	32
F3_ACATTTCCATTGACAC-1	F3	2882	1545	F3_filtered_feature_bc_matrix	2882	1545	0.921737	0.141221	F3_ACATTTCCATTGACAC-1	F3	female	0	1	1	0	0	1	7	4	5	21
F3_ACATTTCGTATGTCAC-1	F3	2072	1059	F3_filtered_feature_bc_matrix	2072	1059	0.912105	0.276062	F3_ACATTTCGTATGTCAC-1	F3	female	0	10	13	15	16	17	23	25	24	27
F3_ACATTTCGTCGCCTAG-1	F3	10967	2959	F3_filtered_feature_bc_matrix	10967	2959	0.859176	0.219294	F3_ACATTTCGTCGCCTAG-1	F3	female	0	3	3	9	9	9	14	14	16	14
F3_ACATTTCGTCTGCCTT-1	F3	7246	2390	F3_filtered_feature_bc_matrix	7246	2390	0.87521	0.165471	F3_ACATTTCGTCTGCCTT-1	F3	female	0	6	8	8	10	11	13	11	12	9
F3_ACATTTCGTGATGGCA-1	F3	4276	1794	F3_filtered_feature_bc_matrix	4276	1794	0.896114	0.158559	F3_ACATTTCGTGATGGCA-1	F3	female	0	1	1	0	0	1	7	4	6	8
F3_ACATTTCGTGCCGAAA-1	F3	21602	2718	F3_filtered_feature_bc_matrix	21602	2718	0.792307	0.0770762	F3_ACATTTCGTGCCGAAA-1	F3	female	0	19	21	24	24	24	29	46	52	56
F3_ACATTTCGTTACCCAA-1	F3	12510	3485	F3_filtered_feature_bc_matrix	12510	3485	0.86453	0.0715428	F3_ACATTTCGTTACCCAA-1	F3	female	0	2	2	2	6	1	4	5	0	2
F3_ACATTTCTCTGACAGT-1	F3	2097	1090	F3_filtered_feature_bc_matrix	2097	1090	0.914447	0.242251	F3_ACATTTCTCTGACAGT-1	F3	female	0	0	0	4	3	5	3	2	9	7
F3_ACATTTCTCTGTGTGA-1	F3	883	575	F3_filtered_feature_bc_matrix	883	575	0.936763	0.0928652	F3_ACATTTCTCTGTGTGA-1	F3	female	0	0	0	4	3	5	3	19	25	18
F3_ACCAAACAGCAGCACA-1	F3	6206	2634	F3_filtered_feature_bc_matrix	6206	2634	0.901868	0.115211	F3_ACCAAACAGCAGCACA-1	F3	female	0	2	10	11	12	13	16	15	18	15
F3_ACCAAACAGCCTGCCA-1	F3	3605	1371	F3_filtered_feature_bc_matrix	3605	1371	0.881957	0.0621359	F3_ACCAAACAGCCTGCCA-1	F3	female	0	14	27	30	35	36	43	49	55	62
F3_ACCAAACCAAGGTTGG-1	F3	10889	3089	F3_filtered_feature_bc_matrix	10889	3089	0.864461	0.157223	F3_ACCAAACCAAGGTTGG-1	F3	female	0	5	7	7	11	10	12	10	65	71
F3_ACCAAACCACGTCGGT-1	F3	3251	1472	F3_filtered_feature_bc_matrix	3251	1472	0.90202	0.0596739	F3_ACCAAACCACGTCGGT-1	F3	female	0	2	5	6	7	7	11	17	11	19
F3_ACCAAACCAGAGGAAA-1	F3	9491	3243	F3_filtered_feature_bc_matrix	9491	3243	0.882744	0.135918	F3_ACCAAACCAGAGGAAA-1	F3	female	0	12	14	16	18	19	22	24	28	26
F3_ACCAAACCAGGTTCAT-1	F3	25015	5397	F3_filtered_feature_bc_matrix	25015	5397	0.848564	0.136158	F3_ACCAAACCAGGTTCAT-1	F3	female	0	13	20	23	26	26	31	36	41	45
F3_ACCAAACGTAGCGTTT-1	F3	15409	4286	F3_filtered_feature_bc_matrix	15409	4286	0.867299	0.140113	F3_ACCAAACGTAGCGTTT-1	F3	female	0	5	7	7	11	10	12	10	46	50
F3_ACCAAACGTATCGGTT-1	F3	1548	803	F3_filtered_feature_bc_matrix	1548	803	0.910635	0.240956	F3_ACCAAACGTATCGGTT-1	F3	female	0	2	2	2	4	1	7	4	6	8
F3_ACCAAACTCTCGCCTA-1	F3	6197	2398	F3_filtered_feature_bc_matrix	6197	2398	0.891268	0.160884	F3_ACCAAACTCTCGCCTA-1	F3	female	0	0	0	4	3	5	3	2	23	22
F3_ACCAACAAGCGTGCTC-1	F3	3097	1424	F3_filtered_feature_bc_matrix	3097	1424	0.903341	0.0768486	F3_ACCAACAAGCGTGCTC-1	F3	female	0	8	11	12	13	14	17	18	19	17
F3_ACCAACACAAAGGCTG-1	F3	5859	2006	F3_filtered_feature_bc_matrix	5859	2006	0.876456	0.253798	F3_ACCAACACAAAGGCTG-1	F3	female	0	6	8	8	10	11	13	11	12	9
F3_ACCAACACACGCAGTC-1	F3	798	321	F3_filtered_feature_bc_matrix	798	321	0.863716	0.345865	F3_ACCAACACACGCAGTC-1	F3	female	0	16	18	20	21	21	34	39	45	49
F3_ACCAACACAGTTCTAG-1	F3	6849	898	F3_filtered_feature_bc_matrix	6849	898	0.769959	0.135348	F3_ACCAACACAGTTCTAG-1	F3	female	0	21	25	29	34	35	42	48	56	60
F3_ACCAACACATGGACAG-1	F3	1917	1098	F3_filtered_feature_bc_matrix	1917	1098	0.926272	0.127282	F3_ACCAACACATGGACAG-1	F3	female	0	1	1	0	5	2	9	9	4	3
F3_ACCAACAGTCGGCCTA-1	F3	4424	1326	F3_filtered_feature_bc_matrix	4424	1326	0.856473	0.062387	F3_ACCAACAGTCGGCCTA-1	F3	female	0	4	6	14	15	16	19	21	22	23
F3_ACCACAACATGCAGCC-1	F3	9594	3046	F3_filtered_feature_bc_matrix	9594	3046	0.874869	0.161038	F3_ACCACAACATGCAGCC-1	F3	female	0	2	5	6	7	7	11	17	11	19
F3_ACCACAATCAGGGATG-1	F3	2626	1219	F3_filtered_feature_bc_matrix	2626	1219	0.902526	0.211729	F3_ACCACAATCAGGGATG-1	F3	female	0	0	4	3	2	4	1	26	32	29
F3_ACCATTTAGCGCTGAA-1	F3	2827	1470	F3_filtered_feature_bc_matrix	2827	1470	0.91771	0.0795897	F3_ACCATTTAGCGCTGAA-1	F3	female	0	1	1	0	0	1	7	4	5	8
F3_ACCATTTCAAGCGCTC-1	F3	40717	5115	F3_filtered_feature_bc_matrix	40717	5115	0.804561	0.0380922	F3_ACCATTTCAAGCGCTC-1	F3	female	0	13	24	27	30	32	39	42	48	53
F3_ACCATTTCAATGAACA-1	F3	5475	2010	F3_filtered_feature_bc_matrix	5475	2010	0.883589	0.268858	F3_ACCATTTCAATGAACA-1	F3	female	0	14	22	25	25	25	30	35	42	46
F3_ACCATTTCACAAAGTA-1	F3	1846	1115	F3_filtered_feature_bc_matrix	1846	1115	0.932963	0.101842	F3_ACCATTTCACAAAGTA-1	F3	female	0	1	1	0	5	2	5	3	13	4
F3_ACCATTTCATGATAGA-1	F3	3041	1408	F3_filtered_feature_bc_matrix	3041	1408	0.903987	0.187438	F3_ACCATTTCATGATAGA-1	F3	female	0	0	4	3	2	4	1	16	38	39
F3_ACCATTTCATTGGGAG-1	F3	1124	455	F3_filtered_feature_bc_matrix	1124	455	0.87126	0.382562	F3_ACCATTTCATTGGGAG-1	F3	female	0	14	22	25	25	25	30	35	42	46
F3_ACCATTTGTAAGCTCT-1	F3	6174	1950	F3_filtered_feature_bc_matrix	6174	1950	0.867953	0.263524	F3_ACCATTTGTAAGCTCT-1	F3	female	0	4	6	21	22	27	32	37	43	47
F3_ACCATTTGTAAGGTCG-1	F3	5771	1784	F3_filtered_feature_bc_matrix	5771	1784	0.864445	0.0495581	F3_ACCATTTGTAAGGTCG-1	F3	female	0	10	13	15	16	17	23	25	24	27
F3_ACCATTTGTTCGTACA-1	F3	2454	1199	F3_filtered_feature_bc_matrix	2454	1199	0.90824	0.178484	F3_ACCATTTGTTCGTACA-1	F3	female	0	7	10	11	12	13	16	15	18	15
F3_ACCATTTTCTGGACCG-1	F3	9056	3397	F3_filtered_feature_bc_matrix	9056	3397	0.892381	0.110314	F3_ACCATTTTCTGGACCG-1	F3	female	0	2	2	2	4	6	6	8	10	13
F3_ACCCAAAAGTCAGAGC-1	F3	5527	2187	F3_filtered_feature_bc_matrix	5527	2187	0.892414	0.126651	F3_ACCCAAAAGTCAGAGC-1	F3	female	0	0	0	4	3	5	3	2	23	22
F3_ACCCAAAAGTGTTGTC-1	F3	2945	1352	F3_filtered_feature_bc_matrix	2945	1352	0.902537	0.171138	F3_ACCCAAAAGTGTTGTC-1	F3	female	0	0	0	4	3	5	3	2	9	7
F3_ACCCAAACACCCTATC-1	F3	5173	2471	F3_filtered_feature_bc_matrix	5173	2471	0.913599	0.136478	F3_ACCCAAACACCCTATC-1	F3	female	0	0	0	4	3	5	10	23	26	25
F3_ACCCAAACACGCACCA-1	F3	20206	2784	F3_filtered_feature_bc_matrix	20206	2784	0.800066	0.0597347	F3_ACCCAAACACGCACCA-1	F3	female	0	21	25	32	39	41	49	56	64	70
F3_ACCCAAAGTCGCATTA-1	F3	844	461	F3_filtered_feature_bc_matrix	844	461	0.910249	0.383886	F3_ACCCAAAGTCGCATTA-1	F3	female	0	0	0	1	1	0	0	19	25	18
F3_ACCCAAATCCTTCACG-1	F3	1572	980	F3_filtered_feature_bc_matrix	1572	980	0.935796	0.150763	F3_ACCCAAATCCTTCACG-1	F3	female	0	0	0	1	2	4	1	16	30	30
F3_ACCCAAATCTGGACCG-1	F3	2378	1199	F3_filtered_feature_bc_matrix	2378	1199	0.911915	0.0941968	F3_ACCCAAATCTGGACCG-1	F3	female	0	2	5	6	7	7	11	17	11	19
F3_ACCCTCAAGAAGAGCA-1	F3	5722	1960	F3_filtered_feature_bc_matrix	5722	1960	0.876171	0.104858	F3_ACCCTCAAGAAGAGCA-1	F3	female	0	3	3	5	9	9	20	22	27	24
F3_ACCCTCACAATACCCA-1	F3	5022	2246	F3_filtered_feature_bc_matrix	5022	2246	0.905572	0.190163	F3_ACCCTCACAATACCCA-1	F3	female	0	2	2	2	4	6	10	12	15	11
F3_ACCCTCACAGTGCCTG-1	F3	9729	2938	F3_filtered_feature_bc_matrix	9729	2938	0.869607	0.124576	F3_ACCCTCACAGTGCCTG-1	F3	female	0	3	3	9	9	9	14	14	16	14
F3_ACCCTCACATCGTCCT-1	F3	2460	1307	F3_filtered_feature_bc_matrix	2460	1307	0.919002	0.153659	F3_ACCCTCACATCGTCCT-1	F3	female	0	0	4	3	2	4	1	16	30	30
F3_ACCCTCACATGAAAGT-1	F3	1330	867	F3_filtered_feature_bc_matrix	1330	867	0.940512	0.0676692	F3_ACCCTCACATGAAAGT-1	F3	female	0	2	2	2	4	6	25	29	34	33
F3_ACCCTCAGTAATTGGA-1	F3	509	389	F3_filtered_feature_bc_matrix	509	389	0.95686	0.0785855	F3_ACCCTCAGTAATTGGA-1	F3	female	0	1	1	0	0	3	2	1	1	0
F3_ACCCTCAGTCAACACT-1	F3	1000	452	F3_filtered_feature_bc_matrix	1000	452	0.885046	0.31	F3_ACCCTCAGTCAACACT-1	F3	female	0	16	18	20	21	21	34	39	45	49
F3_ACCCTCATCCGTGCGA-1	F3	2926	859	F3_filtered_feature_bc_matrix	2926	859	0.84644	0.196514	F3_ACCCTCATCCGTGCGA-1	F3	female	0	16	18	20	21	21	34	39	45	49
F3_ACCCTCATCTTGTTAC-1	F3	1773	1105	F3_filtered_feature_bc_matrix	1773	1105	0.936791	0.155104	F3_ACCCTCATCTTGTTAC-1	F3	female	0	0	0	1	1	0	0	0	3	6
F3_ACCCTTGAGTTGTAAG-1	F3	2413	822	F3_filtered_feature_bc_matrix	2413	822	0.861736	0.0613344	F3_ACCCTTGAGTTGTAAG-1	F3	female	0	20	23	26	28	29	35	40	47	59
F3_ACCCTTGCATAACGGG-1	F3	10684	3376	F3_filtered_feature_bc_matrix	10684	3376	0.875809	0.123924	F3_ACCCTTGCATAACGGG-1	F3	female	0	2	2	2	4	12	15	13	6	32
F3_ACCCTTGGTCTCTCTG-1	F3	3049	1688	F3_filtered_feature_bc_matrix	3049	1688	0.926299	0.0983929	F3_ACCCTTGGTCTCTCTG-1	F3	female	0	9	12	13	14	15	18	20	20	20
F3_ACCCTTGTCCAAAGGG-1	F3	2878	1082	F3_filtered_feature_bc_matrix	2878	1082	0.877175	0.0983322	F3_ACCCTTGTCCAAAGGG-1	F3	female	0	22	26	28	31	31	38	44	51	55
F3_ACCCTTGTCCGAGCTG-1	F3	8834	2439	F3_filtered_feature_bc_matrix	8834	2439	0.858357	0.140027	F3_ACCCTTGTCCGAGCTG-1	F3	female	0	2	5	6	7	7	26	30	33	34
F3_ACCCTTGTCTTAGCTT-1	F3	3381	1649	F3_filtered_feature_bc_matrix	3381	1649	0.911641	0.139012	F3_ACCCTTGTCTTAGCTT-1	F3	female	0	2	5	6	7	7	11	26	11	29
F3_ACCGTTCAGCCTCATA-1	F3	4121	1901	F3_filtered_feature_bc_matrix	4121	1901	0.907048	0.0820189	F3_ACCGTTCAGCCTCATA-1	F3	female	0	2	2	2	4	6	6	8	10	13
F3_ACCGTTCAGTTAGAAC-1	F3	5523	2122	F3_filtered_feature_bc_matrix	5523	2122	0.888987	0.118233	F3_ACCGTTCAGTTAGAAC-1	F3	female	0	10	13	15	16	17	23	25	24	27
F3_ACCGTTCCAAACTCGT-1	F3	8841	2686	F3_filtered_feature_bc_matrix	8841	2686	0.868898	0.204615	F3_ACCGTTCCAAACTCGT-1	F3	female	0	3	3	9	9	9	14	14	16	14
F3_ACCGTTCCAAGGCTTT-1	F3	3526	1583	F3_filtered_feature_bc_matrix	3526	1583	0.901953	0.0978446	F3_ACCGTTCCAAGGCTTT-1	F3	female	0	0	0	1	1	0	10	12	15	11
F3_ACCGTTCCAGAGATGC-1	F3	9810	3186	F3_filtered_feature_bc_matrix	9810	3186	0.877639	0.132212	F3_ACCGTTCCAGAGATGC-1	F3	female	0	9	12	13	14	15	18	20	20	20
F3_ACCGTTCCAGTCTCTC-1	F3	6026	2389	F3_filtered_feature_bc_matrix	6026	2389	0.893701	0.110023	F3_ACCGTTCCAGTCTCTC-1	F3	female	0	0	4	3	2	4	1	16	30	30
F3_ACCGTTCCATGGGTTT-1	F3	5556	2192	F3_filtered_feature_bc_matrix	5556	2192	0.892137	0.216163	F3_ACCGTTCCATGGGTTT-1	F3	female	0	12	14	16	18	19	22	24	28	26
F3_ACCGTTCCATTCAGCA-1	F3	4094	1825	F3_filtered_feature_bc_matrix	4094	1825	0.90286	0.0771861	F3_ACCGTTCCATTCAGCA-1	F3	female	0	1	1	0	0	2	5	3	21	36
F3_ACCGTTCCATTCCTAT-1	F3	4970	2284	F3_filtered_feature_bc_matrix	4970	2284	0.908651	0.145875	F3_ACCGTTCCATTCCTAT-1	F3	female	0	2	2	2	4	6	6	8	10	11
F3_ACCGTTCTCCGTGACG-1	F3	2268	1008	F3_filtered_feature_bc_matrix	2268	1008	0.895048	0.312169	F3_ACCGTTCTCCGTGACG-1	F3	female	0	12	14	16	18	19	22	24	28	26
F3_ACCGTTCTCGGTGCAC-1	F3	10160	3158	F3_filtered_feature_bc_matrix	10160	3158	0.873348	0.155118	F3_ACCGTTCTCGGTGCAC-1	F3	female	0	6	8	8	10	11	13	11	12	9
F3_ACCGTTCTCGGTTCAA-1	F3	1481	897	F3_filtered_feature_bc_matrix	1481	897	0.931317	0.142471	F3_ACCGTTCTCGGTTCAA-1	F3	female	0	0	0	1	1	0	0	19	25	18
F3_ACCGTTCTCTCTCTAA-1	F3	1264	773	F3_filtered_feature_bc_matrix	1264	773	0.931146	0.106013	F3_ACCGTTCTCTCTCTAA-1	F3	female	0	1	1	0	0	3	2	1	1	0
F3_ACCTACCAGCTCCCTT-1	F3	3991	1881	F3_filtered_feature_bc_matrix	3991	1881	0.909279	0.0964671	F3_ACCTACCAGCTCCCTT-1	F3	female	0	1	1	3	5	2	9	9	4	3
F3_ACCTACCCATTCACCC-1	F3	2463	1531	F3_filtered_feature_bc_matrix	2463	1531	0.939115	0.105968	F3_ACCTACCCATTCACCC-1	F3	female	0	0	0	4	3	5	3	2	23	22
F3_ACCTACCTCCAACCAA-1	F3	5489	2089	F3_filtered_feature_bc_matrix	5489	2089	0.887804	0.267444	F3_ACCTACCTCCAACCAA-1	F3	female	0	11	15	17	19	20	24	27	29	28
F3_ACCTGAAAGGGCTTCC-1	F3	4619	1751	F3_filtered_feature_bc_matrix	4619	1751	0.885044	0.107599	F3_ACCTGAAAGGGCTTCC-1	F3	female	0	2	5	6	7	7	11	17	11	19
F3_ACCTGAACAAAGCTAA-1	F3	4812	926	F3_filtered_feature_bc_matrix	4812	926	0.805635	0.0382377	F3_ACCTGAACAAAGCTAA-1	F3	female	0	4	6	14	15	16	19	21	22	23
F3_ACCTGAACAATCAAGA-1	F3	2679	1228	F3_filtered_feature_bc_matrix	2679	1228	0.901174	0.236655	F3_ACCTGAACAATCAAGA-1	F3	female	0	6	8	8	10	11	13	11	12	9
F3_ACCTGAACACACAGCC-1	F3	3916	2153	F3_filtered_feature_bc_matrix	3916	2153	0.92769	0.0847804	F3_ACCTGAACACACAGCC-1	F3	female	0	8	11	12	13	14	17	18	19	17
F3_ACCTGAACAGTCGGAA-1	F3	1538	921	F3_filtered_feature_bc_matrix	1538	921	0.930122	0.13329	F3_ACCTGAACAGTCGGAA-1	F3	female	0	2	16	18	20	12	15	13	31	32
F3_ACCTGAAGTGACACAG-1	F3	787	524	F3_filtered_feature_bc_matrix	787	524	0.939004	0.114358	F3_ACCTGAAGTGACACAG-1	F3	female	0	6	8	8	10	11	13	11	12	9
F3_ACCTGAAGTGGTACAG-1	F3	3159	1389	F3_filtered_feature_bc_matrix	3159	1389	0.89803	0.0892688	F3_ACCTGAAGTGGTACAG-1	F3	female	0	18	19	22	23	22	28	33	39	40
F3_ACCTGAATCAGTGGGA-1	F3	1679	1062	F3_filtered_feature_bc_matrix	1679	1062	0.938318	0.123288	F3_ACCTGAATCAGTGGGA-1	F3	female	0	0	0	1	1	0	0	0	3	5
F3_ACCTGAATCGACCAAT-1	F3	2497	701	F3_filtered_feature_bc_matrix	2497	701	0.837612	0.0304365	F3_ACCTGAATCGACCAAT-1	F3	female	0	4	6	14	15	16	19	21	66	72
F3_ACCTGAATCTGCTGAA-1	F3	2550	879	F3_filtered_feature_bc_matrix	2550	879	0.864217	0.0490196	F3_ACCTGAATCTGCTGAA-1	F3	female	0	4	6	14	15	16	19	21	66	72
F3_ACCTGTCAGAAGGCTC-1	F3	5115	1000	F3_filtered_feature_bc_matrix	5115	1000	0.808877	0.0355816	F3_ACCTGTCAGAAGGCTC-1	F3	female	0	4	6	14	15	16	19	21	22	23
F3_ACCTGTCAGTATTAGG-1	F3	4604	1897	F3_filtered_feature_bc_matrix	4604	1897	0.89488	0.148349	F3_ACCTGTCAGTATTAGG-1	F3	female	0	0	0	4	3	5	3	2	9	7
F3_ACCTGTCCAACTTGCA-1	F3	1866	1021	F3_filtered_feature_bc_matrix	1866	1021	0.919935	0.170418	F3_ACCTGTCCAACTTGCA-1	F3	female	0	3	3	5	8	8	8	7	8	12
F3_ACCTGTCCAAGTGGGT-1	F3	3576	1518	F3_filtered_feature_bc_matrix	3576	1518	0.895276	0.170022	F3_ACCTGTCCAAGTGGGT-1	F3	female	0	11	15	17	19	20	24	27	29	28
F3_ACCTGTCCACGACTAT-1	F3	8562	2465	F3_filtered_feature_bc_matrix	8562	2465	0.862493	0.241299	F3_ACCTGTCCACGACTAT-1	F3	female	0	3	3	9	9	9	14	14	16	14
F3_ACCTGTCGTACATACC-1	F3	1136	687	F3_filtered_feature_bc_matrix	1136	687	0.928512	0.169014	F3_ACCTGTCGTACATACC-1	F3	female	0	9	12	13	14	15	18	20	20	20
F3_ACCTGTCGTATCGAAA-1	F3	4480	1839	F3_filtered_feature_bc_matrix	4480	1839	0.894093	0.1	F3_ACCTGTCGTATCGAAA-1	F3	female	0	1	1	3	5	2	9	9	4	3
F3_ACCTGTCTCTCAACGA-1	F3	642	262	F3_filtered_feature_bc_matrix	642	262	0.861361	0.352025	F3_ACCTGTCTCTCAACGA-1	F3	female	0	21	25	29	34	35	42	48	56	60
F3_ACGATCAAGATAGTGT-1	F3	1486	868	F3_filtered_feature_bc_matrix	1486	868	0.926388	0.220054	F3_ACGATCAAGATAGTGT-1	F3	female	0	2	10	11	12	13	16	15	18	15
F3_ACGATCAAGATTGGGC-1	F3	3285	1406	F3_filtered_feature_bc_matrix	3285	1406	0.895195	0.238661	F3_ACGATCAAGATTGGGC-1	F3	female	0	3	3	5	8	8	8	7	35	41
F3_ACGATCAAGCTTAAGA-1	F3	3820	925	F3_filtered_feature_bc_matrix	3820	925	0.828054	0.0282723	F3_ACGATCAAGCTTAAGA-1	F3	female	0	4	6	14	15	16	19	21	22	23
F3_ACGATCACAACTGTGT-1	F3	3501	1681	F3_filtered_feature_bc_matrix	3501	1681	0.9101	0.157669	F3_ACGATCACAACTGTGT-1	F3	female	0	3	3	5	9	9	20	22	27	24
F3_ACGATCACACTGCACG-1	F3	3265	1468	F3_filtered_feature_bc_matrix	3265	1468	0.901204	0.128637	F3_ACGATCACACTGCACG-1	F3	female	0	1	1	3	5	2	9	9	4	3
F3_ACGATCACAGCACAGA-1	F3	2769	1344	F3_filtered_feature_bc_matrix	2769	1344	0.908805	0.197544	F3_ACGATCACAGCACAGA-1	F3	female	0	0	4	3	2	4	1	16	30	30
F3_ACGATCACATACCACA-1	F3	2438	1213	F3_filtered_feature_bc_matrix	2438	1213	0.91049	0.129204	F3_ACGATCACATACCACA-1	F3	female	0	1	1	0	18	19	22	24	28	26
F3_ACGATCAGTAGGAGGG-1	F3	9722	3189	F3_filtered_feature_bc_matrix	9722	3189	0.878603	0.107282	F3_ACGATCAGTAGGAGGG-1	F3	female	0	7	9	10	17	18	21	34	40	43
F3_ACGATCAGTCGAGTGA-1	F3	1355	666	F3_filtered_feature_bc_matrix	1355	666	0.90151	0.378598	F3_ACGATCAGTCGAGTGA-1	F3	female	0	1	1	0	0	1	7	4	5	44
F3_ACGATCAGTCGGTGAA-1	F3	1403	826	F3_filtered_feature_bc_matrix	1403	826	0.926891	0.129722	F3_ACGATCAGTCGGTGAA-1	F3	female	0	1	1	2	0	3	2	29	6	31
F3_ACGATCAGTGCACAAG-1	F3	10089	3284	F3_filtered_feature_bc_matrix	10089	3284	0.878256	0.126276	F3_ACGATCAGTGCACAAG-1	F3	female	0	2	2	2	4	6	6	8	10	13
F3_ACGATCAGTTGAAGTA-1	F3	18041	3726	F3_filtered_feature_bc_matrix	18041	3726	0.839056	0.138961	F3_ACGATCAGTTGAAGTA-1	F3	female	0	2	2	2	26	13	31	36	41	15
F3_ACGATCATCGAGTCTA-1	F3	4569	1925	F3_filtered_feature_bc_matrix	4569	1925	0.897429	0.194353	F3_ACGATCATCGAGTCTA-1	F3	female	0	0	0	1	1	0	0	2	9	7
F3_ACGATCATCTAAGAAG-1	F3	5744	1801	F3_filtered_feature_bc_matrix	5744	1801	0.866009	0.201079	F3_ACGATCATCTAAGAAG-1	F3	female	0	1	1	0	0	1	7	4	5	8
F3_ACGATGTAGCATACTC-1	F3	1448	646	F3_filtered_feature_bc_matrix	1448	646	0.889098	0.399862	F3_ACGATGTAGCATACTC-1	F3	female	0	0	0	1	1	0	0	0	7	6
F3_ACGATGTAGGTCCTGC-1	F3	5258	2019	F3_filtered_feature_bc_matrix	5258	2019	0.888282	0.189426	F3_ACGATGTAGGTCCTGC-1	F3	female	0	0	4	3	2	4	1	6	2	1
F3_ACGATGTAGTGTTCCA-1	F3	713	501	F3_filtered_feature_bc_matrix	713	501	0.946286	0.16129	F3_ACGATGTAGTGTTCCA-1	F3	female	0	0	0	1	1	0	0	23	26	25
F3_ACGATGTCAAAGGCGT-1	F3	5488	2290	F3_filtered_feature_bc_matrix	5488	2290	0.898492	0.112974	F3_ACGATGTCAAAGGCGT-1	F3	female	0	11	15	17	19	20	24	27	29	28
F3_ACGATGTCACATATCG-1	F3	2498	1352	F3_filtered_feature_bc_matrix	2498	1352	0.921528	0.0948759	F3_ACGATGTCACATATCG-1	F3	female	0	1	1	0	0	3	2	1	1	0
F3_ACGATGTCAGGACATG-1	F3	5382	2243	F3_filtered_feature_bc_matrix	5382	2243	0.898118	0.144556	F3_ACGATGTCAGGACATG-1	F3	female	0	0	0	4	3	5	3	2	23	22
F3_ACGATGTGTACAGTAA-1	F3	6695	2497	F3_filtered_feature_bc_matrix	6695	2497	0.88804	0.116057	F3_ACGATGTGTACAGTAA-1	F3	female	0	2	2	2	4	1	16	15	6	15
F3_ACGATGTGTCAAAGTA-1	F3	10307	2926	F3_filtered_feature_bc_matrix	10307	2926	0.863733	0.0689822	F3_ACGATGTGTCAAAGTA-1	F3	female	0	7	9	10	17	18	21	34	40	43
F3_ACGATGTTCTGACAGT-1	F3	9473	3093	F3_filtered_feature_bc_matrix	9473	3093	0.877755	0.0749499	F3_ACGATGTTCTGACAGT-1	F3	female	0	0	4	3	2	4	1	6	2	1
F3_ACGCACGAGATCCCGC-1	F3	2755	1398	F3_filtered_feature_bc_matrix	2755	1398	0.914359	0.116152	F3_ACGCACGAGATCCCGC-1	F3	female	0	2	5	6	7	7	27	31	36	42
F3_ACGCACGAGCAGTACG-1	F3	3286	1490	F3_filtered_feature_bc_matrix	3286	1490	0.902328	0.192027	F3_ACGCACGAGCAGTACG-1	F3	female	0	0	4	3	2	4	1	2	9	7
F3_ACGCACGAGCCGCTTG-1	F3	2778	1378	F3_filtered_feature_bc_matrix	2778	1378	0.911583	0.161267	F3_ACGCACGAGCCGCTTG-1	F3	female	0	0	0	4	2	5	3	2	9	7
F3_ACGCACGAGCGTATGG-1	F3	11712	3387	F3_filtered_feature_bc_matrix	11712	3387	0.867568	0.108863	F3_ACGCACGAGCGTATGG-1	F3	female	0	2	2	2	4	6	6	8	6	31
F3_ACGCACGAGGCGCTCT-1	F3	10781	3510	F3_filtered_feature_bc_matrix	10781	3510	0.879149	0.100362	F3_ACGCACGAGGCGCTCT-1	F3	female	0	9	12	13	14	15	18	20	20	20
F3_ACGCACGAGGGTCAAC-1	F3	3852	776	F3_filtered_feature_bc_matrix	3852	776	0.805944	0.0451713	F3_ACGCACGAGGGTCAAC-1	F3	female	0	4	6	14	15	16	19	21	22	23
F3_ACGCACGCAGAAATCA-1	F3	1687	907	F3_filtered_feature_bc_matrix	1687	907	0.916486	0.14997	F3_ACGCACGCAGAAATCA-1	F3	female	0	1	1	0	0	3	2	1	14	10
F3_ACGCACGCATGACAAA-1	F3	17949	3600	F3_filtered_feature_bc_matrix	17949	3600	0.835982	0.0519806	F3_ACGCACGCATGACAAA-1	F3	female	0	13	24	27	38	40	48	55	63	68
F3_ACGGAAGCACGAAAGC-1	F3	7590	1638	F3_filtered_feature_bc_matrix	7590	1638	0.82838	0.109223	F3_ACGGAAGCACGAAAGC-1	F3	female	0	2	10	31	37	39	46	53	60	65
F3_ACGGAAGCAGTAGAAT-1	F3	2368	839	F3_filtered_feature_bc_matrix	2368	839	0.866459	0.0777027	F3_ACGGAAGCAGTAGAAT-1	F3	female	0	16	18	20	21	21	34	39	45	49
F3_ACGGAAGCATGCACTA-1	F3	3549	1708	F3_filtered_feature_bc_matrix	3549	1708	0.910533	0.183995	F3_ACGGAAGCATGCACTA-1	F3	female	0	2	2	2	4	1	6	28	6	31
F3_ACGGAAGGTACGGCAA-1	F3	7523	2323	F3_filtered_feature_bc_matrix	7523	2323	0.868346	0.291107	F3_ACGGAAGGTACGGCAA-1	F3	female	0	3	3	5	8	8	8	7	8	12
F3_ACGGAAGGTAGACTGG-1	F3	1565	856	F3_filtered_feature_bc_matrix	1565	856	0.917972	0.162939	F3_ACGGAAGGTAGACTGG-1	F3	female	0	1	1	0	0	3	2	1	1	0
F3_ACGGAAGGTGCAAGAC-1	F3	2032	1189	F3_filtered_feature_bc_matrix	2032	1189	0.929641	0.102854	F3_ACGGAAGGTGCAAGAC-1	F3	female	0	0	0	4	3	5	3	2	23	22
F3_ACGGAAGTCCCAAGTA-1	F3	4973	1935	F3_filtered_feature_bc_matrix	4973	1935	0.889105	0.160467	F3_ACGGAAGTCCCAAGTA-1	F3	female	0	8	11	12	13	14	17	18	19	17
F3_ACGGAAGTCCGAGTGC-1	F3	618	379	F3_filtered_feature_bc_matrix	618	379	0.923916	0.192557	F3_ACGGAAGTCCGAGTGC-1	F3	female	0	9	12	13	14	15	18	20	20	20
F3_ACGGGTCAGGAACGCT-1	F3	1067	616	F3_filtered_feature_bc_matrix	1067	616	0.921212	0.269916	F3_ACGGGTCAGGAACGCT-1	F3	female	0	0	0	1	1	0	0	0	7	6
F3_ACGGGTCAGGTATTGA-1	F3	1945	737	F3_filtered_feature_bc_matrix	1945	737	0.871857	0.269409	F3_ACGGGTCAGGTATTGA-1	F3	female	0	2	2	2	7	12	15	13	31	32
F3_ACGGGTCCAAACTGCT-1	F3	8463	2688	F3_filtered_feature_bc_matrix	8463	2688	0.873178	0.0954744	F3_ACGGGTCCAAACTGCT-1	F3	female	0	1	1	0	0	3	2	1	21	36
F3_ACGGGTCCAAGTATAG-1	F3	4800	1687	F3_filtered_feature_bc_matrix	4800	1687	0.876638	0.332917	F3_ACGGGTCCAAGTATAG-1	F3	female	0	2	10	11	12	13	16	15	18	15
F3_ACGGGTCCAAGTGCAG-1	F3	6705	2351	F3_filtered_feature_bc_matrix	6705	2351	0.881051	0.256525	F3_ACGGGTCCAAGTGCAG-1	F3	female	0	3	3	9	9	9	14	14	16	14
F3_ACGGGTCGTCCATAGT-1	F3	3788	1454	F3_filtered_feature_bc_matrix	3788	1454	0.88379	0.0720697	F3_ACGGGTCGTCCATAGT-1	F3	female	0	17	16	18	20	12	15	13	31	35
F3_ACGGGTCTCAACCTTT-1	F3	3879	1807	F3_filtered_feature_bc_matrix	3879	1807	0.907554	0.211652	F3_ACGGGTCTCAACCTTT-1	F3	female	0	0	4	3	2	4	1	6	2	1
F3_ACGGTCGCAACGGGTA-1	F3	8105	2169	F3_filtered_feature_bc_matrix	8105	2169	0.853536	0.264158	F3_ACGGTCGCAACGGGTA-1	F3	female	0	11	15	17	19	20	24	27	29	28
F3_ACGGTCGCATGAGATA-1	F3	768	441	F3_filtered_feature_bc_matrix	768	441	0.916502	0.203125	F3_ACGGTCGCATGAGATA-1	F3	female	0	10	13	15	16	17	23	25	24	27
F3_ACGGTCGGTACTAGCT-1	F3	2241	1182	F3_filtered_feature_bc_matrix	2241	1182	0.917078	0.15261	F3_ACGGTCGGTACTAGCT-1	F3	female	0	3	3	5	8	8	8	7	35	41
F3_ACGGTCGTCATTTGCT-1	F3	1703	1005	F3_filtered_feature_bc_matrix	1703	1005	0.929114	0.112742	F3_ACGGTCGTCATTTGCT-1	F3	female	0	8	11	12	13	14	17	18	19	17
F3_ACGGTCGTCCGAAATC-1	F3	5773	2203	F3_filtered_feature_bc_matrix	5773	2203	0.888768	0.225186	F3_ACGGTCGTCCGAAATC-1	F3	female	0	0	0	4	3	5	3	2	9	7
F3_ACGGTCGTCCGATCTC-1	F3	625	231	F3_filtered_feature_bc_matrix	625	231	0.845391	0.2112	F3_ACGGTCGTCCGATCTC-1	F3	female	0	21	25	29	34	35	42	48	56	60
F3_ACGGTCGTCCGTGCGA-1	F3	25107	5106	F3_filtered_feature_bc_matrix	25107	5106	0.842785	0.110965	F3_ACGGTCGTCCGTGCGA-1	F3	female	0	9	12	13	14	15	18	20	20	20
F3_ACGGTCGTCGCTTACC-1	F3	2770	1111	F3_filtered_feature_bc_matrix	2770	1111	0.884744	0.373646	F3_ACGGTCGTCGCTTACC-1	F3	female	0	3	3	5	8	8	8	7	8	12
F3_ACGGTTACAGCTTCGG-1	F3	4788	1865	F3_filtered_feature_bc_matrix	4788	1865	0.888734	0.322055	F3_ACGGTTACAGCTTCGG-1	F3	female	0	0	4	3	2	4	3	26	32	29
F3_ACGGTTAGTAACCCGC-1	F3	1271	789	F3_filtered_feature_bc_matrix	1271	789	0.933293	0.179386	F3_ACGGTTAGTAACCCGC-1	F3	female	0	0	0	1	1	0	0	19	25	18
F3_ACGGTTAGTGACAACG-1	F3	2026	1107	F3_filtered_feature_bc_matrix	2026	1107	0.920617	0.123889	F3_ACGGTTAGTGACAACG-1	F3	female	0	1	1	0	0	3	2	1	1	0
F3_ACGGTTATCACGGGAA-1	F3	2372	1105	F3_filtered_feature_bc_matrix	2372	1105	0.901706	0.303541	F3_ACGGTTATCACGGGAA-1	F3	female	0	7	9	10	29	30	36	41	49	51
F3_ACGGTTATCTGCCCTA-1	F3	2399	1399	F3_filtered_feature_bc_matrix	2399	1399	0.930707	0.148812	F3_ACGGTTATCTGCCCTA-1	F3	female	0	9	12	13	14	15	18	20	20	20
F3_ACGGTTATCTGTCCGT-1	F3	11252	2403	F3_filtered_feature_bc_matrix	11252	2403	0.834501	0.142019	F3_ACGGTTATCTGTCCGT-1	F3	female	0	19	21	24	24	24	29	46	52	56
F3_ACGTAACAGCGTTCAT-1	F3	6215	1791	F3_filtered_feature_bc_matrix	6215	1791	0.857558	0.0864039	F3_ACGTAACAGCGTTCAT-1	F3	female	0	13	24	27	30	32	39	42	48	53
F3_ACGTAACGTCCATACA-1	F3	6931	1999	F3_filtered_feature_bc_matrix	6931	1999	0.859409	0.331987	F3_ACGTAACGTCCATACA-1	F3	female	0	3	3	9	9	9	14	14	16	14
F3_ACGTAACGTCGTTGCG-1	F3	2712	1335	F3_filtered_feature_bc_matrix	2712	1335	0.910346	0.176622	F3_ACGTAACGTCGTTGCG-1	F3	female	0	3	3	5	8	8	8	7	8	52
F3_ACGTAACGTGGAGGTT-1	F3	5584	2179	F3_filtered_feature_bc_matrix	5584	2179	0.890928	0.171562	F3_ACGTAACGTGGAGGTT-1	F3	female	0	0	0	4	3	5	10	23	26	25
F3_ACGTAACGTTGTAGCT-1	F3	1899	1037	F3_filtered_feature_bc_matrix	1899	1037	0.919858	0.179568	F3_ACGTAACGTTGTAGCT-1	F3	female	0	0	4	3	2	4	1	16	38	39
F3_ACGTAACGTTTGCAGT-1	F3	3832	1770	F3_filtered_feature_bc_matrix	3832	1770	0.906388	0.0568894	F3_ACGTAACGTTTGCAGT-1	F3	female	0	2	2	2	6	1	4	5	0	2
F3_ACGTAACTCAAATAGG-1	F3	1939	1099	F3_filtered_feature_bc_matrix	1939	1099	0.924996	0.147499	F3_ACGTAACTCAAATAGG-1	F3	female	0	3	3	5	8	8	8	7	8	12
F3_ACGTAACTCCCGAACG-1	F3	15440	3726	F3_filtered_feature_bc_matrix	15440	3726	0.852601	0.220725	F3_ACGTAACTCCCGAACG-1	F3	female	0	6	8	8	10	11	13	11	12	9
F3_ACGTAACTCTGGGCAC-1	F3	3449	1595	F3_filtered_feature_bc_matrix	3449	1595	0.905325	0.14265	F3_ACGTAACTCTGGGCAC-1	F3	female	0	2	2	2	4	1	7	4	6	8
F3_ACGTACACATATCTCT-1	F3	6935	2701	F3_filtered_feature_bc_matrix	6935	2701	0.893383	0.108291	F3_ACGTACACATATCTCT-1	F3	female	0	0	0	4	3	5	5	2	21	36
F3_ACGTACACATGCAGGA-1	F3	2232	1194	F3_filtered_feature_bc_matrix	2232	1194	0.918867	0.188172	F3_ACGTACACATGCAGGA-1	F3	female	0	3	3	5	8	8	8	7	8	12
F3_ACGTACAGTCTGCAAT-1	F3	2695	1280	F3_filtered_feature_bc_matrix	2695	1280	0.905745	0.222263	F3_ACGTACAGTCTGCAAT-1	F3	female	0	12	14	16	18	19	22	24	28	26
F3_ACGTACATCACAATGC-1	F3	1418	840	F3_filtered_feature_bc_matrix	1418	840	0.927849	0.198872	F3_ACGTACATCACAATGC-1	F3	female	0	0	0	1	1	0	0	0	7	6
F3_ACGTACATCGTCAACA-1	F3	2374	1319	F3_filtered_feature_bc_matrix	2374	1319	0.924385	0.140691	F3_ACGTACATCGTCAACA-1	F3	female	0	1	1	0	5	2	9	9	4	3
F3_ACGTAGTAGACTTAAG-1	F3	4894	1833	F3_filtered_feature_bc_matrix	4894	1833	0.884406	0.166735	F3_ACGTAGTAGACTTAAG-1	F3	female	0	0	4	3	2	4	1	26	32	1
F3_ACGTAGTCAAATACGA-1	F3	9965	3115	F3_filtered_feature_bc_matrix	9965	3115	0.873697	0.169493	F3_ACGTAGTCAAATACGA-1	F3	female	0	8	4	12	13	14	17	18	19	17
F3_ACGTAGTCAAGGTTGG-1	F3	1706	977	F3_filtered_feature_bc_matrix	1706	977	0.925097	0.120164	F3_ACGTAGTCAAGGTTGG-1	F3	female	0	2	2	2	4	6	6	8	10	13
F3_ACGTAGTCAATACCCA-1	F3	1135	382	F3_filtered_feature_bc_matrix	1135	382	0.845194	0.0634361	F3_ACGTAGTCAATACCCA-1	F3	female	0	14	27	30	35	36	43	49	55	69
F3_ACGTAGTGTGCAACAG-1	F3	1479	840	F3_filtered_feature_bc_matrix	1479	840	0.922495	0.12238	F3_ACGTAGTGTGCAACAG-1	F3	female	0	1	1	0	5	3	5	3	13	4
F3_ACGTAGTGTTTGGAAA-1	F3	7196	1970	F3_filtered_feature_bc_matrix	7196	1970	0.854132	0.0721234	F3_ACGTAGTGTTTGGAAA-1	F3	female	0	11	15	17	19	20	24	27	29	28
F3_ACGTAGTTCTCCAAGA-1	F3	1191	739	F3_filtered_feature_bc_matrix	1191	739	0.932616	0.152813	F3_ACGTAGTTCTCCAAGA-1	F3	female	0	1	1	0	0	3	2	1	1	0
F3_ACGTAGTTCTGCTCTG-1	F3	7390	2710	F3_filtered_feature_bc_matrix	7390	2710	0.887383	0.105277	F3_ACGTAGTTCTGCTCTG-1	F3	female	0	2	2	2	4	6	6	28	24	31
F3_ACGTCCTAGAGTTGCG-1	F3	1149	722	F3_filtered_feature_bc_matrix	1149	722	0.934065	0.175805	F3_ACGTCCTAGAGTTGCG-1	F3	female	0	2	2	2	4	6	6	8	0	44
F3_ACGTCCTAGGAACTAT-1	F3	1756	1018	F3_filtered_feature_bc_matrix	1756	1018	0.927023	0.142369	F3_ACGTCCTAGGAACTAT-1	F3	female	0	0	0	4	3	5	3	2	9	7
F3_ACGTCCTAGGACAAGA-1	F3	864	507	F3_filtered_feature_bc_matrix	864	507	0.921163	0.325231	F3_ACGTCCTAGGACAAGA-1	F3	female	0	0	0	1	1	0	21	32	37	38
F3_ACGTCCTCACGCACCA-1	F3	1291	526	F3_filtered_feature_bc_matrix	1291	526	0.874655	0.319907	F3_ACGTCCTCACGCACCA-1	F3	female	0	15	17	19	27	28	33	38	44	48
F3_ACGTCCTGTACACGTT-1	F3	4576	1021	F3_filtered_feature_bc_matrix	4576	1021	0.822029	0.0286276	F3_ACGTCCTGTACACGTT-1	F3	female	0	9	12	13	14	15	18	20	20	20
F3_ACGTCCTGTCAACCAT-1	F3	1677	961	F3_filtered_feature_bc_matrix	1677	961	0.925009	0.198569	F3_ACGTCCTGTCAACCAT-1	F3	female	0	0	0	1	1	0	3	2	23	22
F3_ACGTCCTGTCTCAGAT-1	F3	8365	2775	F3_filtered_feature_bc_matrix	8365	2775	0.877831	0.0867902	F3_ACGTCCTGTCTCAGAT-1	F3	female	0	3	3	9	9	9	14	14	16	14
F3_ACGTCCTGTTAAGACA-1	F3	1223	753	F3_filtered_feature_bc_matrix	1223	753	0.931778	0.100572	F3_ACGTCCTGTTAAGACA-1	F3	female	0	9	12	13	14	15	18	20	20	20
F3_ACGTCCTGTTTACACG-1	F3	2191	640	F3_filtered_feature_bc_matrix	2191	640	0.840012	0.0397079	F3_ACGTCCTGTTTACACG-1	F3	female	0	4	6	14	15	16	19	21	66	72
F3_ACGTCCTTCAAGGTGG-1	F3	3146	1508	F3_filtered_feature_bc_matrix	3146	1508	0.908697	0.11157	F3_ACGTCCTTCAAGGTGG-1	F3	female	0	2	2	2	4	6	6	28	6	19
F3_ACGTCCTTCTCAGAAC-1	F3	1481	946	F3_filtered_feature_bc_matrix	1481	946	0.938603	0.114112	F3_ACGTCCTTCTCAGAAC-1	F3	female	0	10	13	15	16	17	23	25	24	27
F3_ACGTCCTTCTTTGCAT-1	F3	4028	1849	F3_filtered_feature_bc_matrix	4028	1849	0.906201	0.0747269	F3_ACGTCCTTCTTTGCAT-1	F3	female	0	5	7	7	33	33	40	45	53	57
F3_ACGTTCCAGCGTACAG-1	F3	1353	759	F3_filtered_feature_bc_matrix	1353	759	0.919824	0.169254	F3_ACGTTCCAGCGTACAG-1	F3	female	0	1	1	0	0	3	2	1	1	0
F3_ACGTTCCCAAGAGAGA-1	F3	1769	903	F3_filtered_feature_bc_matrix	1769	903	0.910079	0.114189	F3_ACGTTCCCAAGAGAGA-1	F3	female	0	2	10	11	12	13	16	15	18	15
F3_ACGTTCCCACCAATTG-1	F3	3456	1677	F3_filtered_feature_bc_matrix	3456	1677	0.911252	0.155961	F3_ACGTTCCCACCAATTG-1	F3	female	0	0	0	1	1	0	0	0	3	5
F3_ACGTTCCGTCTAATCG-1	F3	3280	1630	F3_filtered_feature_bc_matrix	3280	1630	0.913624	0.194512	F3_ACGTTCCGTCTAATCG-1	F3	female	0	0	0	4	3	5	3	2	9	7
F3_ACGTTCCTCCACTTTA-1	F3	6923	2583	F3_filtered_feature_bc_matrix	6923	2583	0.888506	0.14329	F3_ACGTTCCTCCACTTTA-1	F3	female	0	2	2	2	4	6	6	28	6	31
F3_ACGTTCCTCGCCACTT-1	F3	4416	1743	F3_filtered_feature_bc_matrix	4416	1743	0.889238	0.078125	F3_ACGTTCCTCGCCACTT-1	F3	female	0	10	13	15	16	17	23	25	24	27
F3_ACTACGACAGTCGCAC-1	F3	1339	874	F3_filtered_feature_bc_matrix	1339	874	0.940748	0.121733	F3_ACTACGACAGTCGCAC-1	F3	female	0	0	0	1	1	0	0	0	3	5
F3_ACTACGACATTGGGAG-1	F3	3244	1467	F3_filtered_feature_bc_matrix	3244	1467	0.901839	0.105425	F3_ACTACGACATTGGGAG-1	F3	female	0	1	1	0	0	3	2	1	1	0
F3_ACTACGAGTAATGCGG-1	F3	2138	1161	F3_filtered_feature_bc_matrix	2138	1161	0.920368	0.17072	F3_ACTACGAGTAATGCGG-1	F3	female	0	10	13	15	16	17	23	25	24	27
F3_ACTACGAGTCAGTTTG-1	F3	3327	1293	F3_filtered_feature_bc_matrix	3327	1293	0.883462	0.382326	F3_ACTACGAGTCAGTTTG-1	F3	female	0	3	3	5	8	8	8	7	35	41
F3_ACTACGAGTTCGATTG-1	F3	3200	1169	F3_filtered_feature_bc_matrix	3200	1169	0.875231	0.145937	F3_ACTACGAGTTCGATTG-1	F3	female	0	2	5	6	7	7	11	17	11	19
F3_ACTACGAGTTCTCGCT-1	F3	7908	2861	F3_filtered_feature_bc_matrix	7908	2861	0.886726	0.167931	F3_ACTACGAGTTCTCGCT-1	F3	female	0	2	2	2	6	1	4	5	0	2
F3_ACTACGATCAAAGAAC-1	F3	3712	1466	F3_filtered_feature_bc_matrix	3712	1466	0.88697	0.15167	F3_ACTACGATCAAAGAAC-1	F3	female	0	6	8	8	10	11	13	11	12	9
F3_ACTACGATCCACGTCT-1	F3	2627	1145	F3_filtered_feature_bc_matrix	2627	1145	0.894529	0.315188	F3_ACTACGATCCACGTCT-1	F3	female	0	0	0	1	1	0	0	12	7	6
F3_ACTACGATCCGTGCGA-1	F3	4631	2085	F3_filtered_feature_bc_matrix	4631	2085	0.905456	0.177499	F3_ACTACGATCCGTGCGA-1	F3	female	0	0	0	2	4	6	10	12	15	11
F3_ACTACGATCTTTCCAA-1	F3	1738	916	F3_filtered_feature_bc_matrix	1738	916	0.914151	0.173188	F3_ACTACGATCTTTCCAA-1	F3	female	0	1	1	0	0	3	2	1	14	10
F3_ACTATCTAGCGTCTGC-1	F3	4941	2044	F3_filtered_feature_bc_matrix	4941	2044	0.896223	0.128112	F3_ACTATCTAGCGTCTGC-1	F3	female	0	9	12	13	14	15	18	20	20	20
F3_ACTATCTAGGCTAACG-1	F3	4363	1882	F3_filtered_feature_bc_matrix	4363	1882	0.899674	0.164336	F3_ACTATCTAGGCTAACG-1	F3	female	0	0	0	4	3	5	3	2	23	22
F3_ACTATCTAGTCAATCC-1	F3	3436	1286	F3_filtered_feature_bc_matrix	3436	1286	0.879297	0.125437	F3_ACTATCTAGTCAATCC-1	F3	female	0	2	5	6	7	7	26	30	33	34
F3_ACTATCTAGTTAGTAG-1	F3	2734	1376	F3_filtered_feature_bc_matrix	2734	1376	0.913239	0.082297	F3_ACTATCTAGTTAGTAG-1	F3	female	0	2	2	0	6	7	11	17	62	2
F3_ACTATCTCAAACGTGG-1	F3	11374	3078	F3_filtered_feature_bc_matrix	11374	3078	0.860045	0.038333	F3_ACTATCTCAAACGTGG-1	F3	female	0	2	2	2	6	1	7	4	5	8
F3_ACTATCTCAAGAAACT-1	F3	1466	750	F3_filtered_feature_bc_matrix	1466	750	0.908067	0.306958	F3_ACTATCTCAAGAAACT-1	F3	female	0	0	4	3	2	4	1	26	32	29
F3_ACTATCTCAATAACGA-1	F3	2992	1373	F3_filtered_feature_bc_matrix	2992	1373	0.902677	0.0828877	F3_ACTATCTCAATAACGA-1	F3	female	0	1	1	0	0	3	2	1	14	10
F3_ACTATCTCAATGTCAC-1	F3	2096	1192	F3_filtered_feature_bc_matrix	2096	1192	0.926201	0.13979	F3_ACTATCTCAATGTCAC-1	F3	female	0	1	1	0	0	3	2	1	1	0
F3_ACTATCTGTCTTTCAT-1	F3	1210	808	F3_filtered_feature_bc_matrix	1210	808	0.943112	0.0801653	F3_ACTATCTGTCTTTCAT-1	F3	female	0	1	1	0	0	3	5	3	21	36
F3_ACTATCTTCCATTGGA-1	F3	1576	1042	F3_filtered_feature_bc_matrix	1576	1042	0.943804	0.103426	F3_ACTATCTTCCATTGGA-1	F3	female	0	8	11	12	13	14	17	18	19	17
F3_ACTATGGAGTAGCTCT-1	F3	4213	1065	F3_filtered_feature_bc_matrix	4213	1065	0.835225	0.0474721	F3_ACTATGGAGTAGCTCT-1	F3	female	0	4	6	14	15	16	19	21	22	23
F3_ACTATGGAGTCTGCGC-1	F3	21196	4581	F3_filtered_feature_bc_matrix	21196	4581	0.846219	0.0949707	F3_ACTATGGAGTCTGCGC-1	F3	female	0	13	20	23	26	26	31	36	41	45
F3_ACTATGGAGTTCATGC-1	F3	1729	1047	F3_filtered_feature_bc_matrix	1729	1047	0.932717	0.11336	F3_ACTATGGAGTTCATGC-1	F3	female	0	0	0	1	1	0	0	0	7	6
F3_ACTATGGCAACACACT-1	F3	1111	652	F3_filtered_feature_bc_matrix	1111	652	0.924003	0.215122	F3_ACTATGGCAACACACT-1	F3	female	0	2	5	6	7	7	11	17	11	19
F3_ACTATGGGTCTCAGGC-1	F3	790	587	F3_filtered_feature_bc_matrix	790	587	0.955485	0.0886076	F3_ACTATGGGTCTCAGGC-1	F3	female	0	0	0	1	1	0	0	0	3	5
F3_ACTATTCAGCGACCCT-1	F3	3216	1410	F3_filtered_feature_bc_matrix	3216	1410	0.8979	0.218284	F3_ACTATTCAGCGACCCT-1	F3	female	0	0	0	4	3	5	10	23	26	25
F3_ACTATTCAGCTGTGCC-1	F3	3294	1788	F3_filtered_feature_bc_matrix	3294	1788	0.924566	0.0871281	F3_ACTATTCAGCTGTGCC-1	F3	female	0	0	0	2	4	1	10	12	15	11
F3_ACTATTCAGGCAGTCA-1	F3	1771	863	F3_filtered_feature_bc_matrix	1771	863	0.903883	0.143986	F3_ACTATTCAGGCAGTCA-1	F3	female	0	9	12	13	14	15	18	20	52	56
F3_ACTATTCCAGTTTCGA-1	F3	4487	1535	F3_filtered_feature_bc_matrix	4487	1535	0.872439	0.0702028	F3_ACTATTCCAGTTTCGA-1	F3	female	0	6	8	8	10	11	13	11	12	9
F3_ACTATTCTCATCCCGT-1	F3	16973	3039	F3_filtered_feature_bc_matrix	16973	3039	0.823388	0.056148	F3_ACTATTCTCATCCCGT-1	F3	female	0	13	20	23	26	26	31	36	41	45
F3_ACTATTCTCCGTGTCT-1	F3	3103	1677	F3_filtered_feature_bc_matrix	3103	1677	0.923464	0.0644538	F3_ACTATTCTCCGTGTCT-1	F3	female	0	2	2	2	4	6	4	5	0	44
F3_ACTATTCTCGCTGTTC-1	F3	3976	1697	F3_filtered_feature_bc_matrix	3976	1697	0.897272	0.130785	F3_ACTATTCTCGCTGTTC-1	F3	female	0	1	1	0	5	2	9	9	4	3
F3_ACTCCCAAGAGGGTGG-1	F3	791	414	F3_filtered_feature_bc_matrix	791	414	0.902982	0.362832	F3_ACTCCCAAGAGGGTGG-1	F3	female	0	0	0	1	1	0	0	0	7	6
F3_ACTCCCACAAGCCCAC-1	F3	2558	1312	F3_filtered_feature_bc_matrix	2558	1312	0.914913	0.0738858	F3_ACTCCCACAAGCCCAC-1	F3	female	0	1	1	0	5	2	5	3	13	4
F3_ACTCCCACACACGTGC-1	F3	1912	1130	F3_filtered_feature_bc_matrix	1912	1130	0.930395	0.122908	F3_ACTCCCACACACGTGC-1	F3	female	0	1	1	0	0	10	12	10	46	50
F3_ACTCCCACATACTGTG-1	F3	5248	1942	F3_filtered_feature_bc_matrix	5248	1942	0.883939	0.273819	F3_ACTCCCACATACTGTG-1	F3	female	0	1	1	0	0	1	7	4	5	21
F3_ACTCCCACATGAAAGT-1	F3	3203	1620	F3_filtered_feature_bc_matrix	3203	1620	0.915551	0.162972	F3_ACTCCCACATGAAAGT-1	F3	female	0	10	13	15	16	17	23	25	24	27
F3_ACTCCCAGTCGTGATT-1	F3	1828	1000	F3_filtered_feature_bc_matrix	1828	1000	0.919688	0.157002	F3_ACTCCCAGTCGTGATT-1	F3	female	0	1	1	2	0	1	7	4	6	8
F3_ACTCCCATCACAGAGG-1	F3	580	383	F3_filtered_feature_bc_matrix	580	383	0.934781	0.224138	F3_ACTCCCATCACAGAGG-1	F3	female	0	0	0	1	1	0	0	0	3	5
F3_ACTCCCATCAGCGCGT-1	F3	1360	744	F3_filtered_feature_bc_matrix	1360	744	0.916399	0.222794	F3_ACTCCCATCAGCGCGT-1	F3	female	0	0	0	1	1	0	0	0	3	6
F3_ACTCCCATCCTAAACG-1	F3	1473	967	F3_filtered_feature_bc_matrix	1473	967	0.942309	0.111337	F3_ACTCCCATCCTAAACG-1	F3	female	0	0	0	1	1	0	0	0	3	6
F3_ACTCTCGAGCCAGACA-1	F3	3477	1690	F3_filtered_feature_bc_matrix	3477	1690	0.911522	0.119643	F3_ACTCTCGAGCCAGACA-1	F3	female	0	1	1	0	0	2	5	3	21	4
F3_ACTCTCGAGCCGATCC-1	F3	1204	779	F3_filtered_feature_bc_matrix	1204	779	0.93862	0.202658	F3_ACTCTCGAGCCGATCC-1	F3	female	0	0	0	1	1	0	0	0	3	5
F3_ACTCTCGAGCTTTCTT-1	F3	2530	1240	F3_filtered_feature_bc_matrix	2530	1240	0.908996	0.128854	F3_ACTCTCGAGCTTTCTT-1	F3	female	0	1	1	0	0	2	5	3	13	51
F3_ACTCTCGAGGGTGGGA-1	F3	14561	4035	F3_filtered_feature_bc_matrix	14561	4035	0.866125	0.0902411	F3_ACTCTCGAGGGTGGGA-1	F3	female	0	18	19	22	23	22	28	33	39	40
F3_ACTCTCGCACCCTCTA-1	F3	2730	1205	F3_filtered_feature_bc_matrix	2730	1205	0.896636	0.124908	F3_ACTCTCGCACCCTCTA-1	F3	female	0	0	0	1	1	0	0	0	3	5
F3_ACTCTCGCACGATTCA-1	F3	5129	2335	F3_filtered_feature_bc_matrix	5129	2335	0.907886	0.16241	F3_ACTCTCGCACGATTCA-1	F3	female	0	0	0	4	3	5	3	2	9	7
F3_ACTCTCGCAGCTACAT-1	F3	7059	2485	F3_filtered_feature_bc_matrix	7059	2485	0.882191	0.255419	F3_ACTCTCGCAGCTACAT-1	F3	female	0	0	4	3	2	4	1	16	38	39
F3_ACTCTCGCAGGATTCT-1	F3	3429	1739	F3_filtered_feature_bc_matrix	3429	1739	0.91659	0.153397	F3_ACTCTCGCAGGATTCT-1	F3	female	0	0	4	3	2	4	1	6	2	1
F3_ACTCTCGCAGGTTTAC-1	F3	884	241	F3_filtered_feature_bc_matrix	884	241	0.808436	0.265837	F3_ACTCTCGCAGGTTTAC-1	F3	female	0	4	6	21	22	27	32	37	43	47
F3_ACTCTCGGTCTAGTGT-1	F3	3561	1473	F3_filtered_feature_bc_matrix	3561	1473	0.892056	0.138725	F3_ACTCTCGGTCTAGTGT-1	F3	female	0	5	7	7	11	10	12	10	17	16
F3_ACTCTCGTCCCGAACG-1	F3	24654	3080	F3_filtered_feature_bc_matrix	24654	3080	0.794317	0.0257565	F3_ACTCTCGTCCCGAACG-1	F3	female	0	13	20	23	26	26	31	36	41	45
F3_ACTCTCGTCCTCACGT-1	F3	1294	624	F3_filtered_feature_bc_matrix	1294	624	0.898215	0.343122	F3_ACTCTCGTCCTCACGT-1	F3	female	0	6	8	8	10	11	13	11	12	9
F3_ACTGATGCATGCGGTC-1	F3	530	271	F3_filtered_feature_bc_matrix	530	271	0.89307	0.256604	F3_ACTGATGCATGCGGTC-1	F3	female	0	15	17	19	32	34	41	47	54	58
F3_ACTGATGTCGGCTATA-1	F3	3555	1650	F3_filtered_feature_bc_matrix	3555	1650	0.906119	0.160338	F3_ACTGATGTCGGCTATA-1	F3	female	0	0	0	4	3	5	3	2	23	22
F3_ACTGATGTCGGCTTGG-1	F3	9645	2857	F3_filtered_feature_bc_matrix	9645	2857	0.867382	0.120477	F3_ACTGATGTCGGCTTGG-1	F3	female	0	10	13	15	16	17	23	25	24	27
F3_ACTGCAACAATAGGGC-1	F3	5544	2161	F3_filtered_feature_bc_matrix	5544	2161	0.890708	0.209957	F3_ACTGCAACAATAGGGC-1	F3	female	0	0	4	3	2	4	1	16	30	30
F3_ACTGCAACACAGCCTG-1	F3	2589	1176	F3_filtered_feature_bc_matrix	2589	1176	0.899586	0.263808	F3_ACTGCAACACAGCCTG-1	F3	female	0	0	4	3	2	4	1	26	32	29
F3_ACTGCAACACGTCTCT-1	F3	1193	491	F3_filtered_feature_bc_matrix	1193	491	0.874682	0.0746018	F3_ACTGCAACACGTCTCT-1	F3	female	0	20	23	26	28	29	35	40	47	67
F3_ACTGCAACATGCGTGC-1	F3	3670	1638	F3_filtered_feature_bc_matrix	3670	1638	0.901715	0.1	F3_ACTGCAACATGCGTGC-1	F3	female	0	14	27	30	35	36	43	49	55	69
F3_ACTGCAAGTAAGGTCG-1	F3	3424	1593	F3_filtered_feature_bc_matrix	3424	1593	0.90598	0.120035	F3_ACTGCAAGTAAGGTCG-1	F3	female	0	0	4	3	2	4	1	16	30	30
F3_ACTGCAAGTGAGTGAC-1	F3	5229	2031	F3_filtered_feature_bc_matrix	5229	2031	0.889547	0.111302	F3_ACTGCAAGTGAGTGAC-1	F3	female	0	1	1	0	0	3	2	1	1	0
F3_ACTGCAATCACGTAGT-1	F3	1074	743	F3_filtered_feature_bc_matrix	1074	743	0.947207	0.0837989	F3_ACTGCAATCACGTAGT-1	F3	female	0	0	0	1	1	0	0	0	3	5
F3_ACTGCAATCAGCTAGT-1	F3	1836	641	F3_filtered_feature_bc_matrix	1836	641	0.859978	0.221678	F3_ACTGCAATCAGCTAGT-1	F3	female	0	15	17	19	27	28	33	38	44	48
F3_ACTGTCCCAAGCCTGC-1	F3	1405	876	F3_filtered_feature_bc_matrix	1405	876	0.934818	0.118861	F3_ACTGTCCCAAGCCTGC-1	F3	female	0	0	4	1	2	0	1	6	2	1
F3_ACTGTCCCAATGCAGG-1	F3	1664	986	F3_filtered_feature_bc_matrix	1664	986	0.929443	0.119591	F3_ACTGTCCCAATGCAGG-1	F3	female	0	3	3	5	8	8	8	7	8	12
F3_ACTGTCCCATGGCCCA-1	F3	1810	1013	F3_filtered_feature_bc_matrix	1810	1013	0.922623	0.0762431	F3_ACTGTCCCATGGCCCA-1	F3	female	0	1	1	0	0	3	36	41	14	10
F3_ACTGTCCTCACGATAC-1	F3	1987	971	F3_filtered_feature_bc_matrix	1987	971	0.905713	0.331152	F3_ACTGTCCTCACGATAC-1	F3	female	0	4	28	21	22	37	44	50	57	61
F3_ACTGTGAAGTAAACTG-1	F3	3981	1796	F3_filtered_feature_bc_matrix	3981	1796	0.903976	0.157749	F3_ACTGTGAAGTAAACTG-1	F3	female	0	0	4	3	2	4	1	16	30	30
F3_ACTGTGAAGTCACGCC-1	F3	5443	2202	F3_filtered_feature_bc_matrix	5443	2202	0.894797	0.130075	F3_ACTGTGAAGTCACGCC-1	F3	female	0	1	1	0	5	2	5	3	21	4
F3_ACTGTGAAGTCTTCGA-1	F3	500	278	F3_filtered_feature_bc_matrix	500	278	0.905547	0.354	F3_ACTGTGAAGTCTTCGA-1	F3	female	0	0	0	1	1	0	0	19	7	44
F3_ACTGTGAAGTTGGAAT-1	F3	6249	2407	F3_filtered_feature_bc_matrix	6249	2407	0.890844	0.133621	F3_ACTGTGAAGTTGGAAT-1	F3	female	0	1	1	0	0	1	7	4	5	8
F3_ACTGTGACAGGAACCA-1	F3	7008	2082	F3_filtered_feature_bc_matrix	7008	2082	0.862931	0.288242	F3_ACTGTGACAGGAACCA-1	F3	female	0	2	5	6	7	7	11	17	11	19
F3_ACTGTGATCAACCGAT-1	F3	6692	2319	F3_filtered_feature_bc_matrix	6692	2319	0.879689	0.210998	F3_ACTGTGATCAACCGAT-1	F3	female	0	0	4	3	2	4	1	6	2	1
F3_ACTGTGATCGAGCTGC-1	F3	2985	1468	F3_filtered_feature_bc_matrix	2985	1468	0.911303	0.157454	F3_ACTGTGATCGAGCTGC-1	F3	female	0	18	19	22	23	22	28	33	39	40
F3_ACTTAGGAGCATACTC-1	F3	1320	775	F3_filtered_feature_bc_matrix	1320	775	0.925888	0.0863636	F3_ACTTAGGAGCATACTC-1	F3	female	0	1	1	0	0	3	2	1	1	0
F3_ACTTAGGCACTTGAAC-1	F3	7940	2857	F3_filtered_feature_bc_matrix	7940	2857	0.886172	0.119647	F3_ACTTAGGCACTTGAAC-1	F3	female	0	11	15	17	19	20	24	27	29	28
F3_ACTTAGGGTTCTCTAT-1	F3	2833	762	F3_filtered_feature_bc_matrix	2833	762	0.834806	0.0222379	F3_ACTTAGGGTTCTCTAT-1	F3	female	0	4	6	14	15	16	19	21	22	23
F3_ACTTATCAGATCACCT-1	F3	500	311	F3_filtered_feature_bc_matrix	500	311	0.923597	0.166	F3_ACTTATCAGATCACCT-1	F3	female	0	0	0	1	1	0	0	19	25	18
F3_ACTTATCAGATGCTGG-1	F3	1218	524	F3_filtered_feature_bc_matrix	1218	524	0.881284	0.105911	F3_ACTTATCAGATGCTGG-1	F3	female	0	4	6	14	15	16	19	21	66	72
F3_ACTTATCAGGCGCTCT-1	F3	1385	778	F3_filtered_feature_bc_matrix	1385	778	0.920269	0.247653	F3_ACTTATCAGGCGCTCT-1	F3	female	0	0	0	1	1	0	10	12	15	11
F3_ACTTATCAGTGAGGTC-1	F3	1459	883	F3_filtered_feature_bc_matrix	1459	883	0.931071	0.15353	F3_ACTTATCAGTGAGGTC-1	F3	female	0	0	4	3	2	4	1	26	32	29
F3_ACTTATCCAAGAGCTG-1	F3	7808	1822	F3_filtered_feature_bc_matrix	7808	1822	0.83764	0.0722336	F3_ACTTATCCAAGAGCTG-1	F3	female	0	13	24	27	30	32	39	42	48	53
F3_ACTTATCGTTAGCGGA-1	F3	1867	910	F3_filtered_feature_bc_matrix	1867	910	0.904589	0.120514	F3_ACTTATCGTTAGCGGA-1	F3	female	0	2	10	11	12	13	16	15	18	15
F3_ACTTATCTCCAGTGCG-1	F3	3106	1660	F3_filtered_feature_bc_matrix	3106	1660	0.922085	0.129749	F3_ACTTATCTCCAGTGCG-1	F3	female	0	2	2	2	4	6	6	8	10	13
F3_ACTTATCTCTCCTGTG-1	F3	5056	2229	F3_filtered_feature_bc_matrix	5056	2229	0.903964	0.122429	F3_ACTTATCTCTCCTGTG-1	F3	female	0	0	3	5	8	8	8	16	23	22
F3_ACTTCCGAGCATGATA-1	F3	1291	819	F3_filtered_feature_bc_matrix	1291	819	0.936468	0.0534469	F3_ACTTCCGAGCATGATA-1	F3	female	0	2	5	6	7	7	11	17	11	19
F3_ACTTCCGAGTCACGCC-1	F3	1769	1060	F3_filtered_feature_bc_matrix	1769	1060	0.931515	0.135105	F3_ACTTCCGAGTCACGCC-1	F3	female	0	1	1	0	0	1	4	5	0	2
F3_ACTTCCGAGTGCGCTC-1	F3	4416	2148	F3_filtered_feature_bc_matrix	4416	2148	0.914131	0.0932971	F3_ACTTCCGAGTGCGCTC-1	F3	female	0	2	5	6	7	7	11	17	11	19
F3_ACTTCCGAGTGTTGAA-1	F3	4109	1852	F3_filtered_feature_bc_matrix	4109	1852	0.904228	0.178876	F3_ACTTCCGAGTGTTGAA-1	F3	female	0	3	3	5	8	8	8	7	8	12
F3_ACTTCCGCAACACTAC-1	F3	7809	3004	F3_filtered_feature_bc_matrix	7809	3004	0.893414	0.110001	F3_ACTTCCGCAACACTAC-1	F3	female	0	0	4	3	2	4	1	6	2	1
F3_ACTTCCGCAAGTACCT-1	F3	4724	1928	F3_filtered_feature_bc_matrix	4724	1928	0.894075	0.103726	F3_ACTTCCGCAAGTACCT-1	F3	female	0	1	1	0	0	2	5	3	21	36
F3_ACTTCCGCAGGACAGT-1	F3	1340	852	F3_filtered_feature_bc_matrix	1340	852	0.937109	0.169403	F3_ACTTCCGCAGGACAGT-1	F3	female	0	0	0	4	3	5	3	2	9	7
F3_ACTTCCGCATGAAAGT-1	F3	1432	926	F3_filtered_feature_bc_matrix	1432	926	0.940008	0.110335	F3_ACTTCCGCATGAAAGT-1	F3	female	0	19	21	24	24	24	29	46	52	56
F3_ACTTCCGGTTATGTCG-1	F3	1633	935	F3_filtered_feature_bc_matrix	1633	935	0.924626	0.174525	F3_ACTTCCGGTTATGTCG-1	F3	female	0	1	1	2	0	1	7	4	6	21
F3_ACTTCCGTCAAGTTGC-1	F3	878	486	F3_filtered_feature_bc_matrix	878	486	0.912737	0.168565	F3_ACTTCCGTCAAGTTGC-1	F3	female	0	19	21	24	24	24	29	46	52	56
F3_ACTTCCGTCTCGACCT-1	F3	5099	2081	F3_filtered_feature_bc_matrix	5099	2081	0.89502	0.135517	F3_ACTTCCGTCTCGACCT-1	F3	female	0	1	1	0	0	1	7	4	5	8
F3_ACTTCGCAGACCAACG-1	F3	3077	1613	F3_filtered_feature_bc_matrix	3077	1613	0.919586	0.142996	F3_ACTTCGCAGACCAACG-1	F3	female	0	11	15	17	19	20	24	27	29	28
F3_ACTTCGCAGCGTGCTC-1	F3	18221	4197	F3_filtered_feature_bc_matrix	18221	4197	0.850341	0.0498875	F3_ACTTCGCAGCGTGCTC-1	F3	female	0	22	26	28	31	31	38	44	51	55
F3_ACTTCGCCAATAACGA-1	F3	8951	2804	F3_filtered_feature_bc_matrix	8951	2804	0.872442	0.0862473	F3_ACTTCGCCAATAACGA-1	F3	female	0	1	1	0	0	2	5	3	13	4
F3_ACTTCGCCAATAGGGC-1	F3	3182	1621	F3_filtered_feature_bc_matrix	3182	1621	0.916374	0.0729101	F3_ACTTCGCCAATAGGGC-1	F3	female	0	2	2	2	4	12	15	13	6	32
F3_ACTTCGCCAGGAGGTT-1	F3	1891	1035	F3_filtered_feature_bc_matrix	1891	1035	0.920117	0.252247	F3_ACTTCGCCAGGAGGTT-1	F3	female	0	3	3	5	8	8	8	7	8	12
F3_ACTTCGCGTGGCACTC-1	F3	3199	1340	F3_filtered_feature_bc_matrix	3199	1340	0.89218	0.220694	F3_ACTTCGCGTGGCACTC-1	F3	female	0	1	1	3	5	2	9	9	4	3
F3_ACTTCGCGTTAACCTG-1	F3	8093	2660	F3_filtered_feature_bc_matrix	8093	2660	0.876353	0.230199	F3_ACTTCGCGTTAACCTG-1	F3	female	0	8	11	12	13	14	17	18	19	17
F3_ACTTCGCTCACGATCA-1	F3	3066	1547	F3_filtered_feature_bc_matrix	3066	1547	0.914793	0.13242	F3_ACTTCGCTCACGATCA-1	F3	female	0	8	11	12	13	14	17	18	19	17
F3_ACTTCGCTCCAAGCAT-1	F3	2440	1358	F3_filtered_feature_bc_matrix	2440	1358	0.924871	0.0889344	F3_ACTTCGCTCCAAGCAT-1	F3	female	0	1	1	0	5	2	9	9	4	3
F3_ACTTTCAAGCCATTTG-1	F3	5895	2178	F3_filtered_feature_bc_matrix	5895	2178	0.885313	0.191858	F3_ACTTTCAAGCCATTTG-1	F3	female	0	1	1	0	0	23	7	29	21	36
F3_ACTTTCACAATTCTCT-1	F3	1670	974	F3_filtered_feature_bc_matrix	1670	974	0.927342	0.0556886	F3_ACTTTCACAATTCTCT-1	F3	female	0	0	0	1	1	0	25	29	34	33
F3_ACTTTCACACAGACGA-1	F3	1326	837	F3_filtered_feature_bc_matrix	1326	837	0.936008	0.105581	F3_ACTTTCACACAGACGA-1	F3	female	0	1	1	0	0	3	2	1	1	0
F3_ACTTTCATCAGATGCT-1	F3	1340	896	F3_filtered_feature_bc_matrix	1340	896	0.944103	0.0835821	F3_ACTTTCATCAGATGCT-1	F3	female	0	0	0	1	1	0	0	0	3	5
F3_ACTTTGTAGTCCCAGC-1	F3	2239	1183	F3_filtered_feature_bc_matrix	2239	1183	0.917294	0.209022	F3_ACTTTGTAGTCCCAGC-1	F3	female	0	0	0	4	3	5	3	2	9	7
F3_ACTTTGTCAAGCGAGT-1	F3	1557	932	F3_filtered_feature_bc_matrix	1557	932	0.930184	0.0982659	F3_ACTTTGTCAAGCGAGT-1	F3	female	0	2	2	2	4	6	25	29	11	44
F3_ACTTTGTGTCACTAGT-1	F3	12833	3729	F3_filtered_feature_bc_matrix	12833	3729	0.869354	0.120159	F3_ACTTTGTGTCACTAGT-1	F3	female	0	17	16	18	20	12	15	13	31	35
F3_ACTTTGTTCAGCCTTC-1	F3	1477	969	F3_filtered_feature_bc_matrix	1477	969	0.942242	0.0866622	F3_ACTTTGTTCAGCCTTC-1	F3	female	0	0	0	1	1	0	0	0	11	44
F3_AGAAATGCACACAGCC-1	F3	8385	3090	F3_filtered_feature_bc_matrix	8385	3090	0.889501	0.135003	F3_AGAAATGCACACAGCC-1	F3	female	0	12	14	16	18	19	22	24	28	26
F3_AGAAATGCAGGCTCTG-1	F3	4422	2041	F3_filtered_feature_bc_matrix	4422	2041	0.907896	0.103799	F3_AGAAATGCAGGCTCTG-1	F3	female	0	0	0	4	3	5	3	26	9	7
F3_AGAAATGCATACAGGG-1	F3	669	337	F3_filtered_feature_bc_matrix	669	337	0.894601	0.0792227	F3_AGAAATGCATACAGGG-1	F3	female	0	19	21	24	24	24	29	46	52	56
F3_AGAAATGGTAGGTAGC-1	F3	4450	1378	F3_filtered_feature_bc_matrix	4450	1378	0.860455	0.138876	F3_AGAAATGGTAGGTAGC-1	F3	female	0	19	21	24	24	24	29	51	58	63
F3_AGAAATGGTATAGCTC-1	F3	1985	1153	F3_filtered_feature_bc_matrix	1985	1153	0.928457	0.0780856	F3_AGAAATGGTATAGCTC-1	F3	female	0	1	1	2	0	1	7	4	5	8
F3_AGAAATGGTCTCCTGT-1	F3	8139	2649	F3_filtered_feature_bc_matrix	8139	2649	0.875341	0.162182	F3_AGAAATGGTCTCCTGT-1	F3	female	0	3	3	9	9	9	14	14	38	39
F3_AGAAATGGTTCCTACC-1	F3	2290	966	F3_filtered_feature_bc_matrix	2290	966	0.88843	0.395633	F3_AGAAATGGTTCCTACC-1	F3	female	0	0	0	1	1	0	0	0	7	6
F3_AGAAATGGTTGCAACT-1	F3	14586	3213	F3_filtered_feature_bc_matrix	14586	3213	0.84221	0.130947	F3_AGAAATGGTTGCAACT-1	F3	female	0	6	8	8	10	11	13	11	12	9
F3_AGAACAAGTCCCACGA-1	F3	4059	1840	F3_filtered_feature_bc_matrix	4059	1840	0.904778	0.148805	F3_AGAACAAGTCCCACGA-1	F3	female	0	2	16	18	20	12	15	13	31	32
F3_AGAACAAGTGGGATTG-1	F3	17134	3096	F3_filtered_feature_bc_matrix	17134	3096	0.824496	0.286973	F3_AGAACAAGTGGGATTG-1	F3	female	0	0	4	3	2	4	1	26	32	29
F3_AGAACAATCTAGACCA-1	F3	758	548	F3_filtered_feature_bc_matrix	758	548	0.951075	0.0791557	F3_AGAACAATCTAGACCA-1	F3	female	0	0	0	1	1	0	0	0	3	5
F3_AGAACAATCTAGTCAG-1	F3	869	577	F3_filtered_feature_bc_matrix	869	577	0.939489	0.0759494	F3_AGAACAATCTAGTCAG-1	F3	female	0	5	7	7	11	10	12	10	17	16
F3_AGAACCTCAGCGTGAA-1	F3	781	551	F3_filtered_feature_bc_matrix	781	551	0.947626	0.162612	F3_AGAACCTCAGCGTGAA-1	F3	female	0	0	0	1	1	0	0	0	7	6
F3_AGAACCTCATTGCAAC-1	F3	2062	1119	F3_filtered_feature_bc_matrix	2062	1119	0.919905	0.199806	F3_AGAACCTCATTGCAAC-1	F3	female	0	3	3	5	8	8	8	7	8	52
F3_AGAACCTGTAATTGGA-1	F3	4026	1926	F3_filtered_feature_bc_matrix	4026	1926	0.911171	0.116493	F3_AGAACCTGTAATTGGA-1	F3	female	0	2	5	6	7	7	11	17	11	19
F3_AGAACCTGTAGGGAGG-1	F3	2632	1348	F3_filtered_feature_bc_matrix	2632	1348	0.915038	0.145517	F3_AGAACCTGTAGGGAGG-1	F3	female	0	1	1	0	0	2	5	3	13	4
F3_AGAACCTGTGACGTCC-1	F3	5159	2179	F3_filtered_feature_bc_matrix	5159	2179	0.899178	0.171351	F3_AGAACCTGTGACGTCC-1	F3	female	0	0	4	3	2	4	1	6	2	22
F3_AGAACCTGTGGTACAG-1	F3	6180	2336	F3_filtered_feature_bc_matrix	6180	2336	0.888547	0.166343	F3_AGAACCTGTGGTACAG-1	F3	female	0	1	1	0	0	1	7	4	5	21
F3_AGAACCTTCGCTGATA-1	F3	2227	1138	F3_filtered_feature_bc_matrix	2227	1138	0.912903	0.197126	F3_AGAACCTTCGCTGATA-1	F3	female	0	1	1	3	5	2	9	9	4	3
F3_AGAACCTTCTTGGTCC-1	F3	807	521	F3_filtered_feature_bc_matrix	807	521	0.934625	0.219331	F3_AGAACCTTCTTGGTCC-1	F3	female	0	0	0	1	1	0	0	0	7	6
F3_AGAAGCGAGATGCTGG-1	F3	6729	2367	F3_filtered_feature_bc_matrix	6729	2367	0.881463	0.0772775	F3_AGAAGCGAGATGCTGG-1	F3	female	0	1	1	0	0	2	5	3	13	4
F3_AGAAGCGAGCAACAAT-1	F3	1333	712	F3_filtered_feature_bc_matrix	1333	712	0.912843	0.177794	F3_AGAAGCGAGCAACAAT-1	F3	female	0	0	4	3	2	4	1	26	32	29
F3_AGAAGCGAGGTGCGAT-1	F3	7376	1957	F3_filtered_feature_bc_matrix	7376	1957	0.851019	0.033487	F3_AGAAGCGAGGTGCGAT-1	F3	female	0	13	24	27	30	32	39	42	48	53
F3_AGAAGCGAGTAAGAGG-1	F3	1890	1117	F3_filtered_feature_bc_matrix	1890	1117	0.930288	0.0910053	F3_AGAAGCGAGTAAGAGG-1	F3	female	0	0	5	6	7	7	11	26	11	29
F3_AGAAGCGCACAAACGG-1	F3	793	558	F3_filtered_feature_bc_matrix	793	558	0.947353	0.13367	F3_AGAAGCGCACAAACGG-1	F3	female	0	1	1	0	0	3	2	1	1	0
F3_AGAAGCGCACCCTGTT-1	F3	7794	2531	F3_filtered_feature_bc_matrix	7794	2531	0.874487	0.224532	F3_AGAAGCGCACCCTGTT-1	F3	female	0	1	1	3	5	2	9	9	4	3
F3_AGAAGCGCACGGTAGA-1	F3	3770	1670	F3_filtered_feature_bc_matrix	3770	1670	0.901121	0.137666	F3_AGAAGCGCACGGTAGA-1	F3	female	0	0	4	3	2	4	9	6	2	1
F3_AGAAGCGGTACTAACC-1	F3	4416	1772	F3_filtered_feature_bc_matrix	4416	1772	0.891204	0.20154	F3_AGAAGCGGTACTAACC-1	F3	female	0	0	4	3	2	4	1	16	38	39
F3_AGAAGCGGTGCAGATG-1	F3	2354	1193	F3_filtered_feature_bc_matrix	2354	1193	0.912461	0.214104	F3_AGAAGCGGTGCAGATG-1	F3	female	0	0	0	4	3	0	10	12	15	11
F3_AGAAGCGTCAGCGCGT-1	F3	741	498	F3_filtered_feature_bc_matrix	741	498	0.939861	0.186235	F3_AGAAGCGTCAGCGCGT-1	F3	female	0	0	0	1	1	0	0	0	3	5
F3_AGAAGTAAGAGTCTGG-1	F3	6171	2193	F3_filtered_feature_bc_matrix	6171	2193	0.881458	0.0959326	F3_AGAAGTAAGAGTCTGG-1	F3	female	0	2	2	2	6	1	4	5	0	2
F3_AGAAGTAAGCACTCCG-1	F3	12342	2906	F3_filtered_feature_bc_matrix	12342	2906	0.846485	0.0794847	F3_AGAAGTAAGCACTCCG-1	F3	female	0	11	15	17	19	20	24	27	29	28
F3_AGAAGTAAGTGGCAGT-1	F3	9826	3012	F3_filtered_feature_bc_matrix	9826	3012	0.871374	0.191431	F3_AGAAGTAAGTGGCAGT-1	F3	female	0	7	9	10	17	18	21	32	37	38
F3_AGAAGTACATAGCACT-1	F3	701	392	F3_filtered_feature_bc_matrix	701	392	0.911294	0.338088	F3_AGAAGTACATAGCACT-1	F3	female	0	7	9	10	17	18	21	34	40	43
F3_AGAAGTAGTTCTATCT-1	F3	4683	2002	F3_filtered_feature_bc_matrix	4683	2002	0.899453	0.106556	F3_AGAAGTAGTTCTATCT-1	F3	female	0	1	1	7	11	10	12	10	17	16
F3_AGAAGTAGTTTACCTT-1	F3	2205	1062	F3_filtered_feature_bc_matrix	2205	1062	0.905102	0.230385	F3_AGAAGTAGTTTACCTT-1	F3	female	0	7	9	10	29	30	36	41	49	51
F3_AGAAGTATCTCATGCC-1	F3	1608	960	F3_filtered_feature_bc_matrix	1608	960	0.930133	0.149876	F3_AGAAGTATCTCATGCC-1	F3	female	0	0	1	1	1	0	0	0	3	0
F3_AGACAAAAGAGAAGGT-1	F3	6605	1869	F3_filtered_feature_bc_matrix	6605	1869	0.856471	0.207116	F3_AGACAAAAGAGAAGGT-1	F3	female	0	13	20	23	36	38	45	52	59	64
F3_AGACAAAAGAGGGTGG-1	F3	2401	1262	F3_filtered_feature_bc_matrix	2401	1262	0.917367	0.120783	F3_AGACAAAAGAGGGTGG-1	F3	female	0	12	14	16	18	19	22	24	28	26
F3_AGACAAAAGATCGACG-1	F3	2480	1406	F3_filtered_feature_bc_matrix	2480	1406	0.927391	0.0439516	F3_AGACAAAAGATCGACG-1	F3	female	0	1	1	0	0	3	2	1	14	0
F3_AGACAAACACGCTGAC-1	F3	7905	2523	F3_filtered_feature_bc_matrix	7905	2523	0.872756	0.0671727	F3_AGACAAACACGCTGAC-1	F3	female	0	2	5	6	7	7	26	30	33	34
F3_AGACAAAGTATCAGGG-1	F3	2401	1191	F3_filtered_feature_bc_matrix	2401	1191	0.909927	0.18409	F3_AGACAAAGTATCAGGG-1	F3	female	0	1	1	0	0	3	7	4	5	8
F3_AGACAAATCAGCAATC-1	F3	3984	1851	F3_filtered_feature_bc_matrix	3984	1851	0.907532	0.153112	F3_AGACAAATCAGCAATC-1	F3	female	0	5	7	7	11	10	12	10	17	16
F3_AGACAAATCAGTGGGA-1	F3	12668	2946	F3_filtered_feature_bc_matrix	12668	2946	0.845596	0.0985159	F3_AGACAAATCAGTGGGA-1	F3	female	0	5	7	7	11	10	12	10	65	71
F3_AGACAAATCCGTGTCT-1	F3	7879	2546	F3_filtered_feature_bc_matrix	7879	2546	0.874088	0.111943	F3_AGACAAATCCGTGTCT-1	F3	female	0	1	1	0	0	1	7	3	21	8
F3_AGACACTAGATCCGAG-1	F3	1451	783	F3_filtered_feature_bc_matrix	1451	783	0.915264	0.238456	F3_AGACACTAGATCCGAG-1	F3	female	0	0	0	1	10	11	10	12	15	11
F3_AGACACTCAAGCCTGC-1	F3	761	531	F3_filtered_feature_bc_matrix	761	531	0.945759	0.161629	F3_AGACACTCAAGCCTGC-1	F3	female	0	0	0	1	1	0	0	0	3	5
F3_AGACACTCACGCTGAC-1	F3	6761	2119	F3_filtered_feature_bc_matrix	6761	2119	0.868439	0.262535	F3_AGACACTCACGCTGAC-1	F3	female	0	15	17	19	32	34	41	47	54	58
F3_AGACACTCATCAACCA-1	F3	2187	1300	F3_filtered_feature_bc_matrix	2187	1300	0.932361	0.112483	F3_AGACACTCATCAACCA-1	F3	female	0	1	1	0	0	2	5	3	13	4
F3_AGACACTGTACCGGAA-1	F3	2383	1173	F3_filtered_feature_bc_matrix	2383	1173	0.90885	0.194293	F3_AGACACTGTACCGGAA-1	F3	female	0	9	12	13	14	15	18	20	20	20
F3_AGACACTGTACGAGTG-1	F3	2997	1408	F3_filtered_feature_bc_matrix	2997	1408	0.905633	0.147481	F3_AGACACTGTACGAGTG-1	F3	female	0	8	11	12	13	14	17	18	19	17
F3_AGACACTGTATCTTCT-1	F3	4821	2132	F3_filtered_feature_bc_matrix	4821	2132	0.903791	0.171334	F3_AGACACTGTATCTTCT-1	F3	female	0	2	2	2	6	1	4	5	0	2
F3_AGACACTTCAGACCTA-1	F3	1743	867	F3_filtered_feature_bc_matrix	1743	867	0.906433	0.289157	F3_AGACACTTCAGACCTA-1	F3	female	0	9	12	13	14	15	18	20	20	20
F3_AGACACTTCAGAGCAG-1	F3	5633	1990	F3_filtered_feature_bc_matrix	5633	1990	0.879521	0.116279	F3_AGACACTTCAGAGCAG-1	F3	female	0	2	5	6	7	7	26	30	33	34
F3_AGACACTTCCAATCTT-1	F3	1842	805	F3_filtered_feature_bc_matrix	1842	805	0.889904	0.102606	F3_AGACACTTCCAATCTT-1	F3	female	0	1	1	0	0	3	2	10	17	16
F3_AGACACTTCGTCGACG-1	F3	2198	1019	F3_filtered_feature_bc_matrix	2198	1019	0.900105	0.0941765	F3_AGACACTTCGTCGACG-1	F3	female	0	5	7	7	11	10	12	10	17	16
F3_AGACACTTCTAGACCA-1	F3	3263	1407	F3_filtered_feature_bc_matrix	3263	1407	0.896027	0.199816	F3_AGACACTTCTAGACCA-1	F3	female	0	4	6	21	22	27	32	37	43	47
F3_AGACAGGAGAAAGTCT-1	F3	2345	872	F3_filtered_feature_bc_matrix	2345	872	0.87252	0.038806	F3_AGACAGGAGAAAGTCT-1	F3	female	0	22	26	28	31	31	38	44	51	55
F3_AGACAGGAGAAGTATC-1	F3	2926	1097	F3_filtered_feature_bc_matrix	2926	1097	0.877082	0.151401	F3_AGACAGGAGAAGTATC-1	F3	female	0	6	8	8	10	11	13	11	12	9
F3_AGACAGGGTATTTCCT-1	F3	3043	1731	F3_filtered_feature_bc_matrix	3043	1731	0.929663	0.0624384	F3_AGACAGGGTATTTCCT-1	F3	female	0	2	2	2	6	1	4	28	0	2
F3_AGACAGGGTCCGTTTC-1	F3	10023	3051	F3_filtered_feature_bc_matrix	10023	3051	0.870893	0.0849047	F3_AGACAGGGTCCGTTTC-1	F3	female	0	2	2	2	4	1	15	13	6	32
F3_AGACAGGGTCGCCTAG-1	F3	3174	1385	F3_filtered_feature_bc_matrix	3174	1385	0.897145	0.246692	F3_AGACAGGGTCGCCTAG-1	F3	female	0	0	4	3	2	4	1	26	32	29
F3_AGACAGGTCCAGCAAT-1	F3	2220	1241	F3_filtered_feature_bc_matrix	2220	1241	0.92452	0.0990991	F3_AGACAGGTCCAGCAAT-1	F3	female	0	5	7	7	11	10	12	10	17	16
F3_AGACAGGTCCCGAGGT-1	F3	2067	1116	F3_filtered_feature_bc_matrix	2067	1116	0.919261	0.189647	F3_AGACAGGTCCCGAGGT-1	F3	female	0	9	12	13	14	15	18	20	20	20
F3_AGACCATAGATCCAAA-1	F3	927	535	F3_filtered_feature_bc_matrix	927	535	0.919542	0.277238	F3_AGACCATAGATCCAAA-1	F3	female	0	7	9	10	17	18	21	32	37	38
F3_AGACCATAGGCCTTCG-1	F3	3929	1711	F3_filtered_feature_bc_matrix	3929	1711	0.899554	0.13184	F3_AGACCATAGGCCTTCG-1	F3	female	0	3	3	5	8	8	8	7	8	12
F3_AGACCATCACTAAACC-1	F3	15884	3666	F3_filtered_feature_bc_matrix	15884	3666	0.848423	0.271846	F3_AGACCATCACTAAACC-1	F3	female	0	3	3	5	8	8	8	7	35	41
F3_AGACCATGTGACTGAG-1	F3	3378	1577	F3_filtered_feature_bc_matrix	3378	1577	0.906245	0.098579	F3_AGACCATGTGACTGAG-1	F3	female	0	0	0	1	1	0	0	0	3	5
F3_AGACCATTCCATCCGT-1	F3	5005	2051	F3_filtered_feature_bc_matrix	5005	2051	0.89527	0.211588	F3_AGACCATTCCATCCGT-1	F3	female	0	1	1	2	6	1	7	4	5	8
F3_AGACCCGAGGAATTAC-1	F3	1164	760	F3_filtered_feature_bc_matrix	1164	760	0.939614	0.159794	F3_AGACCCGAGGAATTAC-1	F3	female	0	0	0	1	1	0	0	0	7	6
F3_AGACCCGAGTTTCGGT-1	F3	4999	1939	F3_filtered_feature_bc_matrix	4999	1939	0.888803	0.15243	F3_AGACCCGAGTTTCGGT-1	F3	female	0	3	3	5	9	9	20	22	27	24
F3_AGACCCGGTGTCATTG-1	F3	1680	722	F3_filtered_feature_bc_matrix	1680	722	0.886283	0.3125	F3_AGACCCGGTGTCATTG-1	F3	female	0	7	9	10	17	18	21	32	37	38
F3_AGACCCGTCCATAAGC-1	F3	7943	2464	F3_filtered_feature_bc_matrix	7943	2464	0.869655	0.243233	F3_AGACCCGTCCATAAGC-1	F3	female	0	3	3	9	9	9	14	14	16	14
F3_AGACCCGTCGGTCTGG-1	F3	3793	1490	F3_filtered_feature_bc_matrix	3793	1490	0.886617	0.267335	F3_AGACCCGTCGGTCTGG-1	F3	female	0	0	0	4	3	4	11	26	32	29
F3_AGACCCGTCTGCGGAC-1	F3	855	543	F3_filtered_feature_bc_matrix	855	543	0.932753	0.105263	F3_AGACCCGTCTGCGGAC-1	F3	female	0	0	0	1	1	0	0	0	3	5
F3_AGACCCGTCTGTGTGA-1	F3	1875	1049	F3_filtered_feature_bc_matrix	1875	1049	0.922937	0.184	F3_AGACCCGTCTGTGTGA-1	F3	female	0	3	3	5	8	8	8	7	8	12
F3_AGACTCAAGCTAGATA-1	F3	2027	994	F3_filtered_feature_bc_matrix	2027	994	0.906416	0.0759743	F3_AGACTCAAGCTAGATA-1	F3	female	0	1	1	0	0	1	4	5	0	2
F3_AGACTCAAGCTCACTA-1	F3	2806	1219	F3_filtered_feature_bc_matrix	2806	1219	0.89499	0.0801853	F3_AGACTCAAGCTCACTA-1	F3	female	0	6	8	8	10	11	13	11	12	9
F3_AGACTCAAGGTCTACT-1	F3	3810	1805	F3_filtered_feature_bc_matrix	3810	1805	0.909396	0.123097	F3_AGACTCAAGGTCTACT-1	F3	female	0	0	0	1	1	6	10	12	15	11
F3_AGACTCAAGTGAATAC-1	F3	8398	2785	F3_filtered_feature_bc_matrix	8398	2785	0.877847	0.0958562	F3_AGACTCAAGTGAATAC-1	F3	female	0	2	2	2	4	6	6	8	10	13
F3_AGACTCAAGTGCACTT-1	F3	1377	756	F3_filtered_feature_bc_matrix	1377	756	0.917038	0.320988	F3_AGACTCAAGTGCACTT-1	F3	female	0	3	3	5	8	8	8	7	8	12
F3_AGACTCACAAAGTATG-1	F3	2843	821	F3_filtered_feature_bc_matrix	2843	821	0.843813	0.0467816	F3_AGACTCACAAAGTATG-1	F3	female	0	4	6	14	15	16	19	21	22	23
F3_AGACTCACACGGCCAT-1	F3	1842	1047	F3_filtered_feature_bc_matrix	1842	1047	0.924863	0.261129	F3_AGACTCACACGGCCAT-1	F3	female	0	0	0	4	3	5	3	12	9	11
F3_AGACTCATCTCAAAGC-1	F3	4405	1967	F3_filtered_feature_bc_matrix	4405	1967	0.903911	0.178207	F3_AGACTCATCTCAAAGC-1	F3	female	0	17	16	18	20	12	15	13	31	35
F3_AGAGAATAGTTTCAGC-1	F3	2566	1325	F3_filtered_feature_bc_matrix	2566	1325	0.915805	0.155885	F3_AGAGAATAGTTTCAGC-1	F3	female	0	0	0	1	1	0	0	16	30	30
F3_AGAGAATGTATGGAAT-1	F3	4339	1671	F3_filtered_feature_bc_matrix	4339	1671	0.886069	0.227702	F3_AGAGAATGTATGGAAT-1	F3	female	0	0	0	1	1	2	3	2	23	22
F3_AGAGAATGTGCTAGCC-1	F3	3708	1900	F3_filtered_feature_bc_matrix	3708	1900	0.91864	0.0614887	F3_AGAGAATGTGCTAGCC-1	F3	female	0	2	2	2	6	1	4	5	0	2
F3_AGAGAATTCGAGAAGC-1	F3	1144	661	F3_filtered_feature_bc_matrix	1144	661	0.922109	0.0935315	F3_AGAGAATTCGAGAAGC-1	F3	female	0	2	5	6	7	7	27	31	36	42
F3_AGAGAATTCGTCAACA-1	F3	6011	2131	F3_filtered_feature_bc_matrix	6011	2131	0.880823	0.182665	F3_AGAGAATTCGTCAACA-1	F3	female	0	3	3	5	8	8	20	22	35	24
F3_AGAGAATTCTGGGATT-1	F3	26921	2194	F3_filtered_feature_bc_matrix	26921	2194	0.754214	0.0229932	F3_AGAGAATTCTGGGATT-1	F3	female	0	13	20	23	26	26	31	36	41	45
F3_AGAGAGCAGCCGCACT-1	F3	1627	1005	F3_filtered_feature_bc_matrix	1627	1005	0.93485	0.165335	F3_AGAGAGCAGCCGCACT-1	F3	female	0	0	0	1	1	0	0	0	7	6
F3_AGAGAGCAGGATGGCT-1	F3	9684	2916	F3_filtered_feature_bc_matrix	9684	2916	0.869227	0.1867	F3_AGAGAGCAGGATGGCT-1	F3	female	0	0	4	3	2	4	1	6	2	1
F3_AGAGAGCAGGTCTTTG-1	F3	11108	2879	F3_filtered_feature_bc_matrix	11108	2879	0.855055	0.208408	F3_AGAGAGCAGGTCTTTG-1	F3	female	0	3	3	9	9	9	14	14	16	14
F3_AGAGAGCCAACAAGTA-1	F3	2896	1524	F3_filtered_feature_bc_matrix	2896	1524	0.91946	0.117403	F3_AGAGAGCCAACAAGTA-1	F3	female	0	2	2	2	4	6	6	8	10	13
F3_AGAGAGCCAAGTGATA-1	F3	1216	687	F3_filtered_feature_bc_matrix	1216	687	0.919617	0.192434	F3_AGAGAGCCAAGTGATA-1	F3	female	0	1	1	0	11	10	12	10	46	50
F3_AGAGCAGAGCCGATCC-1	F3	9800	2936	F3_filtered_feature_bc_matrix	9800	2936	0.868845	0.097449	F3_AGAGCAGAGCCGATCC-1	F3	female	0	1	1	0	0	3	2	1	14	10
F3_AGAGCAGAGCGATGCA-1	F3	2326	1201	F3_filtered_feature_bc_matrix	2326	1201	0.914731	0.134566	F3_AGAGCAGAGCGATGCA-1	F3	female	0	0	0	4	3	5	10	23	26	25
F3_AGAGCAGCACGCCACA-1	F3	2477	1111	F3_filtered_feature_bc_matrix	2477	1111	0.897401	0.297941	F3_AGAGCAGCACGCCACA-1	F3	female	0	1	1	0	5	2	9	9	4	3
F3_AGAGCAGCACTACACA-1	F3	2203	869	F3_filtered_feature_bc_matrix	2203	869	0.879153	0.174762	F3_AGAGCAGCACTACACA-1	F3	female	0	15	17	19	27	28	33	38	44	48
F3_AGAGCAGCACTGAGGA-1	F3	2713	1322	F3_filtered_feature_bc_matrix	2713	1322	0.909066	0.213785	F3_AGAGCAGCACTGAGGA-1	F3	female	0	8	11	12	13	14	17	18	19	17
F3_AGAGCAGGTAAGATTG-1	F3	2592	536	F3_filtered_feature_bc_matrix	2592	536	0.799489	0.32716	F3_AGAGCAGGTAAGATTG-1	F3	female	0	4	6	21	22	27	32	37	43	47
F3_AGAGCAGGTAGCACAG-1	F3	2186	925	F3_filtered_feature_bc_matrix	2186	925	0.888159	0.152333	F3_AGAGCAGGTAGCACAG-1	F3	female	0	10	13	15	16	17	23	25	24	27
F3_AGAGCAGGTCCTGTCT-1	F3	2676	1281	F3_filtered_feature_bc_matrix	2676	1281	0.906655	0.295964	F3_AGAGCAGGTCCTGTCT-1	F3	female	0	3	3	5	8	8	8	7	8	12
F3_AGAGCAGGTCTTCCGT-1	F3	2250	1207	F3_filtered_feature_bc_matrix	2250	1207	0.919314	0.152	F3_AGAGCAGGTCTTCCGT-1	F3	female	0	1	1	0	5	2	5	3	13	4
F3_AGAGCAGGTGGCCACT-1	F3	911	393	F3_filtered_feature_bc_matrix	911	393	0.876627	0.161361	F3_AGAGCAGGTGGCCACT-1	F3	female	0	20	23	26	28	29	35	40	47	59
F3_AGAGCAGTCATTATCC-1	F3	2932	1436	F3_filtered_feature_bc_matrix	2932	1436	0.910587	0.160641	F3_AGAGCAGTCATTATCC-1	F3	female	0	10	13	15	16	17	23	25	24	27
F3_AGAGCAGTCTAGCCAA-1	F3	2593	789	F3_filtered_feature_bc_matrix	2593	789	0.848636	0.106055	F3_AGAGCAGTCTAGCCAA-1	F3	female	0	14	27	30	35	36	43	49	55	62
F3_AGAGCCCAGCCACCGT-1	F3	5261	2241	F3_filtered_feature_bc_matrix	5261	2241	0.900398	0.0771716	F3_AGAGCCCAGCCACCGT-1	F3	female	0	2	2	2	4	1	6	28	6	31
F3_AGAGCCCAGGCTTTCA-1	F3	1140	742	F3_filtered_feature_bc_matrix	1140	742	0.93899	0.118421	F3_AGAGCCCAGGCTTTCA-1	F3	female	0	0	0	1	1	0	0	19	7	6
F3_AGAGCCCCAGGCTCTG-1	F3	5399	1481	F3_filtered_feature_bc_matrix	5399	1481	0.849488	0.0522319	F3_AGAGCCCCAGGCTCTG-1	F3	female	0	1	1	0	0	3	2	1	1	0
F3_AGAGCCCGTCTCGCGA-1	F3	6886	2312	F3_filtered_feature_bc_matrix	6886	2312	0.876503	0.186465	F3_AGAGCCCGTCTCGCGA-1	F3	female	0	1	1	3	5	2	9	9	4	3
F3_AGAGCCCGTCTTCAAG-1	F3	4988	1092	F3_filtered_feature_bc_matrix	4988	1092	0.821602	0.0336808	F3_AGAGCCCGTCTTCAAG-1	F3	female	0	4	6	14	15	16	19	21	22	23
F3_AGAGCCCTCGCATGAT-1	F3	2338	1270	F3_filtered_feature_bc_matrix	2338	1270	0.921326	0.11805	F3_AGAGCCCTCGCATGAT-1	F3	female	0	0	0	1	3	5	0	0	3	22
F3_AGATAGAAGAATCGCG-1	F3	1851	932	F3_filtered_feature_bc_matrix	1851	932	0.908799	0.240411	F3_AGATAGAAGAATCGCG-1	F3	female	0	3	3	5	8	8	8	7	35	41
F3_AGATAGAAGCAGTAAT-1	F3	3454	1495	F3_filtered_feature_bc_matrix	3454	1495	0.897217	0.240591	F3_AGATAGAAGCAGTAAT-1	F3	female	0	2	2	2	4	6	6	8	10	13
F3_AGATAGAAGCGGACAT-1	F3	1517	938	F3_filtered_feature_bc_matrix	1517	938	0.934365	0.140409	F3_AGATAGAAGCGGACAT-1	F3	female	0	0	0	1	1	0	0	0	3	5
F3_AGATAGAAGCTGAAGC-1	F3	9925	3087	F3_filtered_feature_bc_matrix	9925	3087	0.873098	0.113048	F3_AGATAGAAGCTGAAGC-1	F3	female	0	6	8	8	10	11	13	11	12	9
F3_AGATAGAAGTGCCAGA-1	F3	14002	3690	F3_filtered_feature_bc_matrix	14002	3690	0.860314	0.153407	F3_AGATAGAAGTGCCAGA-1	F3	female	0	2	2	2	6	1	4	5	0	2
F3_AGATAGACAAGTATCC-1	F3	2462	1117	F3_filtered_feature_bc_matrix	2462	1117	0.898789	0.268075	F3_AGATAGACAAGTATCC-1	F3	female	0	0	4	3	2	4	1	26	32	29
F3_AGATAGACACTTGAAC-1	F3	7056	2287	F3_filtered_feature_bc_matrix	7056	2287	0.872863	0.282738	F3_AGATAGACACTTGAAC-1	F3	female	0	9	12	13	14	15	18	20	20	20
F3_AGATAGACATCGCTGG-1	F3	701	375	F3_filtered_feature_bc_matrix	701	375	0.904528	0.186876	F3_AGATAGACATCGCTGG-1	F3	female	0	16	18	20	21	21	37	43	50	54
F3_AGATAGAGTAATCAAG-1	F3	3229	1456	F3_filtered_feature_bc_matrix	3229	1456	0.901425	0.185197	F3_AGATAGAGTAATCAAG-1	F3	female	0	0	4	3	2	4	1	16	30	30
F3_AGATAGAGTACGACTT-1	F3	570	348	F3_filtered_feature_bc_matrix	570	348	0.92224	0.305263	F3_AGATAGAGTACGACTT-1	F3	female	0	0	0	1	1	0	25	12	15	11
F3_AGATCCAAGAAGGTAG-1	F3	2572	1280	F3_filtered_feature_bc_matrix	2572	1280	0.911133	0.163686	F3_AGATCCAAGAAGGTAG-1	F3	female	0	9	12	13	14	15	18	20	20	20
F3_AGATCCAAGCATTTGC-1	F3	3082	1481	F3_filtered_feature_bc_matrix	3082	1481	0.908772	0.082414	F3_AGATCCAAGCATTTGC-1	F3	female	0	1	1	3	5	2	9	9	4	3
F3_AGATCCAAGGAACGTC-1	F3	2000	923	F3_filtered_feature_bc_matrix	2000	923	0.898266	0.1935	F3_AGATCCAAGGAACGTC-1	F3	female	0	1	1	0	0	3	2	1	14	10
F3_AGATCCACAGGTTTAC-1	F3	2029	1021	F3_filtered_feature_bc_matrix	2029	1021	0.909818	0.304584	F3_AGATCCACAGGTTTAC-1	F3	female	0	0	0	1	1	0	0	0	7	6
F3_AGATCCAGTAGGAAAG-1	F3	2318	1066	F3_filtered_feature_bc_matrix	2318	1066	0.899749	0.141501	F3_AGATCCAGTAGGAAAG-1	F3	female	0	1	1	0	0	3	2	1	14	10
F3_AGATCCATCGAGTCTA-1	F3	7605	1317	F3_filtered_feature_bc_matrix	7605	1317	0.803789	0.0322156	F3_AGATCCATCGAGTCTA-1	F3	female	0	20	23	26	28	29	35	40	47	59
F3_AGATCGTAGCATACTC-1	F3	2690	1402	F3_filtered_feature_bc_matrix	2690	1402	0.917486	0.132714	F3_AGATCGTAGCATACTC-1	F3	female	0	2	2	2	4	6	6	8	10	13
F3_AGATCGTAGGTTCAGG-1	F3	1476	914	F3_filtered_feature_bc_matrix	1476	914	0.934322	0.0657182	F3_AGATCGTAGGTTCAGG-1	F3	female	0	1	1	0	0	3	9	9	46	50
F3_AGATCGTCAACGATCT-1	F3	2233	772	F3_filtered_feature_bc_matrix	2233	772	0.862261	0.185849	F3_AGATCGTCAACGATCT-1	F3	female	0	20	23	26	28	29	35	40	47	59
F3_AGATGAAAGAGCCCAA-1	F3	1923	558	F3_filtered_feature_bc_matrix	1923	558	0.836374	0.119605	F3_AGATGAAAGAGCCCAA-1	F3	female	0	4	6	14	15	16	19	21	22	23
F3_AGATGAAAGCGCAATG-1	F3	2424	612	F3_filtered_feature_bc_matrix	2424	612	0.823379	0.314769	F3_AGATGAAAGCGCAATG-1	F3	female	0	16	18	20	21	21	34	39	45	49
F3_AGATGAACAGTGTGGA-1	F3	11672	1984	F3_filtered_feature_bc_matrix	11672	1984	0.810775	0.0669979	F3_AGATGAACAGTGTGGA-1	F3	female	0	13	20	23	36	38	45	52	59	64
F3_AGATGAACATCGAACT-1	F3	661	417	F3_filtered_feature_bc_matrix	661	417	0.92906	0.261725	F3_AGATGAACATCGAACT-1	F3	female	0	0	0	1	1	0	0	0	7	6
F3_AGATGAAGTGCCTTTC-1	F3	1023	279	F3_filtered_feature_bc_matrix	1023	279	0.812527	0.0478983	F3_AGATGAAGTGCCTTTC-1	F3	female	0	4	6	21	22	27	32	37	43	47
F3_AGATGAAGTTTCAGAC-1	F3	27166	2529	F3_filtered_feature_bc_matrix	27166	2529	0.767463	0.0868365	F3_AGATGAAGTTTCAGAC-1	F3	female	0	19	21	24	24	24	29	51	58	63
F3_AGATGAATCCCATAGA-1	F3	2913	1467	F3_filtered_feature_bc_matrix	2913	1467	0.914007	0.169928	F3_AGATGAATCCCATAGA-1	F3	female	0	0	4	3	2	4	1	16	38	39
F3_AGATGAATCGATCCCT-1	F3	1601	980	F3_filtered_feature_bc_matrix	1601	980	0.933477	0.114928	F3_AGATGAATCGATCCCT-1	F3	female	0	0	0	4	3	5	3	2	30	7
F3_AGATGCTAGAAGAACG-1	F3	1776	1010	F3_filtered_feature_bc_matrix	1776	1010	0.924565	0.119369	F3_AGATGCTAGAAGAACG-1	F3	female	0	5	7	7	11	10	12	10	17	16
F3_AGATGCTAGTCGCTAT-1	F3	3181	1305	F3_filtered_feature_bc_matrix	3181	1305	0.889523	0.293618	F3_AGATGCTAGTCGCTAT-1	F3	female	0	0	4	3	2	4	1	6	2	1
F3_AGATGCTGTACAAAGT-1	F3	4610	1815	F3_filtered_feature_bc_matrix	4610	1815	0.889504	0.091974	F3_AGATGCTGTACAAAGT-1	F3	female	0	2	10	11	12	13	16	15	18	15
F3_AGATGCTGTAGTGGCA-1	F3	3893	942	F3_filtered_feature_bc_matrix	3893	942	0.828361	0.3645	F3_AGATGCTGTAGTGGCA-1	F3	female	0	20	23	26	28	29	35	40	47	59
F3_AGATGCTGTCTTACTT-1	F3	4869	2072	F3_filtered_feature_bc_matrix	4869	2072	0.899375	0.14274	F3_AGATGCTGTCTTACTT-1	F3	female	0	9	12	13	14	15	18	20	20	20
F3_AGATGCTGTGAAGCGT-1	F3	1309	714	F3_filtered_feature_bc_matrix	1309	714	0.915545	0.296409	F3_AGATGCTGTGAAGCGT-1	F3	female	0	0	0	1	1	0	0	0	7	6
F3_AGATGCTGTTAAACCC-1	F3	16596	3623	F3_filtered_feature_bc_matrix	16596	3623	0.84338	0.071222	F3_AGATGCTGTTAAACCC-1	F3	female	0	1	1	0	0	3	2	1	1	0
F3_AGCATCAAGTCATACC-1	F3	1804	1104	F3_filtered_feature_bc_matrix	1804	1104	0.934505	0.144124	F3_AGCATCAAGTCATACC-1	F3	female	0	0	0	4	3	5	3	2	9	7
F3_AGCATCACAAATGAGT-1	F3	4585	1790	F3_filtered_feature_bc_matrix	4585	1790	0.888433	0.162268	F3_AGCATCACAAATGAGT-1	F3	female	0	0	4	3	2	4	1	16	38	39
F3_AGCATCACATATCTCT-1	F3	9962	3412	F3_filtered_feature_bc_matrix	9962	3412	0.883618	0.0556113	F3_AGCATCACATATCTCT-1	F3	female	0	2	2	2	4	6	6	8	10	13
F3_AGCATCAGTAGGAAAG-1	F3	4927	1824	F3_filtered_feature_bc_matrix	4927	1824	0.883128	0.0515527	F3_AGCATCAGTAGGAAAG-1	F3	female	0	2	5	6	7	7	26	30	33	34
F3_AGCATCAGTCCGACGT-1	F3	4145	1458	F3_filtered_feature_bc_matrix	4145	1458	0.874564	0.311701	F3_AGCATCAGTCCGACGT-1	F3	female	0	3	3	5	9	9	20	22	27	24
F3_AGCATCAGTGTTCATG-1	F3	7171	2479	F3_filtered_feature_bc_matrix	7171	2479	0.880354	0.107098	F3_AGCATCAGTGTTCATG-1	F3	female	0	5	7	7	11	10	12	10	17	16
F3_AGCATCATCACTTGTT-1	F3	3368	1650	F3_filtered_feature_bc_matrix	3368	1650	0.912148	0.153504	F3_AGCATCATCACTTGTT-1	F3	female	0	2	10	11	12	13	16	15	18	15
F3_AGCATCATCTATACGG-1	F3	2438	993	F3_filtered_feature_bc_matrix	2438	993	0.88483	0.184988	F3_AGCATCATCTATACGG-1	F3	female	0	6	8	8	10	11	13	11	12	9
F3_AGCCAATAGGTAGGCT-1	F3	3519	1656	F3_filtered_feature_bc_matrix	3519	1656	0.907693	0.212845	F3_AGCCAATAGGTAGGCT-1	F3	female	0	0	4	3	2	4	1	6	2	1
F3_AGCCAATAGTGTTGAA-1	F3	1235	447	F3_filtered_feature_bc_matrix	1235	447	0.857242	0.0761134	F3_AGCCAATAGTGTTGAA-1	F3	female	0	14	27	30	35	36	43	49	55	69
F3_AGCCAATCAATAACCC-1	F3	790	404	F3_filtered_feature_bc_matrix	790	404	0.899488	0.226582	F3_AGCCAATCAATAACCC-1	F3	female	0	21	25	32	39	41	49	56	64	70
F3_AGCCAATCACGAAGAC-1	F3	7926	2206	F3_filtered_feature_bc_matrix	7926	2206	0.857543	0.137144	F3_AGCCAATCACGAAGAC-1	F3	female	0	4	6	21	22	27	32	37	43	47
F3_AGCCAATCAGAACATA-1	F3	7749	2844	F3_filtered_feature_bc_matrix	7749	2844	0.888072	0.157053	F3_AGCCAATCAGAACATA-1	F3	female	0	2	2	2	4	1	6	28	6	31
F3_AGCCAATCAGAGTGAC-1	F3	4833	1931	F3_filtered_feature_bc_matrix	4833	1931	0.891854	0.20029	F3_AGCCAATCAGAGTGAC-1	F3	female	0	3	3	5	9	9	20	22	27	24
F3_AGCCAATCAGTTACCA-1	F3	996	714	F3_filtered_feature_bc_matrix	996	714	0.951785	0.123494	F3_AGCCAATCAGTTACCA-1	F3	female	0	0	0	1	1	0	0	0	3	5
F3_AGCCAATCAGTTGGTT-1	F3	7094	2522	F3_filtered_feature_bc_matrix	7094	2522	0.883366	0.158585	F3_AGCCAATCAGTTGGTT-1	F3	female	0	1	1	3	5	2	9	9	4	3
F3_AGCCAATGTCCGTTTC-1	F3	5515	2148	F3_filtered_feature_bc_matrix	5515	2148	0.89055	0.0797824	F3_AGCCAATGTCCGTTTC-1	F3	female	0	10	13	15	16	17	23	25	24	27
F3_AGCCAATGTTGGGCCT-1	F3	2998	1422	F3_filtered_feature_bc_matrix	2998	1422	0.906831	0.184456	F3_AGCCAATGTTGGGCCT-1	F3	female	0	1	1	0	0	2	5	3	21	36
F3_AGCCAATTCCATACTT-1	F3	4686	2112	F3_filtered_feature_bc_matrix	4686	2112	0.905713	0.0665813	F3_AGCCAATTCCATACTT-1	F3	female	0	2	2	2	6	1	4	5	0	2
F3_AGCCACGAGGGAGGTG-1	F3	2254	974	F3_filtered_feature_bc_matrix	2254	974	0.891321	0.311446	F3_AGCCACGAGGGAGGTG-1	F3	female	0	3	3	5	9	9	20	22	27	24
F3_AGCCACGGTGTCCATA-1	F3	1842	647	F3_filtered_feature_bc_matrix	1842	647	0.860844	0.0760043	F3_AGCCACGGTGTCCATA-1	F3	female	0	4	6	14	15	16	19	21	22	23
F3_AGCCACGGTGTCGCTG-1	F3	1498	962	F3_filtered_feature_bc_matrix	1498	962	0.939431	0.112817	F3_AGCCACGGTGTCGCTG-1	F3	female	0	0	0	1	1	0	0	0	3	5
F3_AGCCACGGTTATTCTC-1	F3	4821	2256	F3_filtered_feature_bc_matrix	4821	2256	0.910457	0.0825555	F3_AGCCACGGTTATTCTC-1	F3	female	0	0	0	4	3	23	25	29	34	33
F3_AGCCACGTCACAATGC-1	F3	2825	760	F3_filtered_feature_bc_matrix	2825	760	0.834772	0.0499115	F3_AGCCACGTCACAATGC-1	F3	female	0	4	6	14	15	16	19	21	66	72
F3_AGCCACGTCAGAACCT-1	F3	4312	1685	F3_filtered_feature_bc_matrix	4312	1685	0.887726	0.138683	F3_AGCCACGTCAGAACCT-1	F3	female	0	2	5	6	7	7	27	31	36	42
F3_AGCCACGTCCACAGGC-1	F3	7814	2737	F3_filtered_feature_bc_matrix	7814	2737	0.882966	0.158562	F3_AGCCACGTCCACAGGC-1	F3	female	0	0	0	4	3	5	3	2	26	25
F3_AGCCACGTCTACCAGA-1	F3	3854	1838	F3_filtered_feature_bc_matrix	3854	1838	0.910325	0.129476	F3_AGCCACGTCTACCAGA-1	F3	female	0	9	12	13	14	15	18	20	20	20
F3_AGCCACGTCTCTCAAT-1	F3	2712	1406	F3_filtered_feature_bc_matrix	2712	1406	0.916901	0.129425	F3_AGCCACGTCTCTCAAT-1	F3	female	0	8	11	12	13	14	17	18	19	17
F3_AGCCAGCAGATACAGT-1	F3	1708	835	F3_filtered_feature_bc_matrix	1708	835	0.903851	0.323185	F3_AGCCAGCAGATACAGT-1	F3	female	0	10	13	15	16	17	23	25	24	27
F3_AGCCAGCAGTTAACGA-1	F3	2242	1182	F3_filtered_feature_bc_matrix	2242	1182	0.917025	0.200714	F3_AGCCAGCAGTTAACGA-1	F3	female	0	0	0	1	1	0	10	23	26	25
F3_AGCCAGCGTAAGTTAG-1	F3	6964	2376	F3_filtered_feature_bc_matrix	6964	2376	0.878473	0.0868754	F3_AGCCAGCGTAAGTTAG-1	F3	female	0	2	5	6	7	7	27	31	36	42
F3_AGCCAGCGTACACGCC-1	F3	2994	1179	F3_filtered_feature_bc_matrix	2994	1179	0.883571	0.382098	F3_AGCCAGCGTACACGCC-1	F3	female	0	0	0	4	3	5	3	2	9	7
F3_AGCCAGCGTCAATCTG-1	F3	1207	494	F3_filtered_feature_bc_matrix	1207	494	0.874102	0.268434	F3_AGCCAGCGTCAATCTG-1	F3	female	0	16	18	20	21	21	34	39	45	49
F3_AGCCAGCGTCAGTTTG-1	F3	4327	1476	F3_filtered_feature_bc_matrix	4327	1476	0.871541	0.290733	F3_AGCCAGCGTCAGTTTG-1	F3	female	0	4	28	21	22	37	44	50	57	61
F3_AGCCAGCTCCGATTAG-1	F3	4604	966	F3_filtered_feature_bc_matrix	4604	966	0.814869	0.038662	F3_AGCCAGCTCCGATTAG-1	F3	female	0	4	6	14	15	16	19	21	66	72
F3_AGCGATTAGCCTGTCG-1	F3	4884	1183	F3_filtered_feature_bc_matrix	4884	1183	0.833064	0.0290745	F3_AGCGATTAGCCTGTCG-1	F3	female	0	4	6	14	15	16	19	21	22	23
F3_AGCGATTCAACACAGG-1	F3	2764	1302	F3_filtered_feature_bc_matrix	2764	1302	0.905006	0.120478	F3_AGCGATTCAACACAGG-1	F3	female	0	2	2	2	6	1	4	5	0	8
F3_AGCGATTCAGGGATAC-1	F3	3616	1714	F3_filtered_feature_bc_matrix	3616	1714	0.908882	0.134126	F3_AGCGATTCAGGGATAC-1	F3	female	0	2	2	2	4	1	4	28	6	21
F3_AGCGATTCAGTTGCGC-1	F3	3403	859	F3_filtered_feature_bc_matrix	3403	859	0.830721	0.039377	F3_AGCGATTCAGTTGCGC-1	F3	female	0	4	6	14	15	16	19	21	22	23
F3_AGCGATTCAGTTTGGT-1	F3	6250	2289	F3_filtered_feature_bc_matrix	6250	2289	0.885077	0.22656	F3_AGCGATTCAGTTTGGT-1	F3	female	0	19	21	24	24	24	29	46	52	56
F3_AGCGATTCATCTCGTC-1	F3	7866	2747	F3_filtered_feature_bc_matrix	7866	2747	0.88272	0.0892449	F3_AGCGATTCATCTCGTC-1	F3	female	0	2	2	2	4	1	6	28	6	31
F3_AGCGATTCATGTGACT-1	F3	6820	2323	F3_filtered_feature_bc_matrix	6820	2323	0.877996	0.212757	F3_AGCGATTCATGTGACT-1	F3	female	0	2	2	2	6	1	4	5	0	2
F3_AGCGATTGTCGGTAAG-1	F3	1497	880	F3_filtered_feature_bc_matrix	1497	880	0.927331	0.0888444	F3_AGCGATTGTCGGTAAG-1	F3	female	0	1	1	0	0	3	2	1	1	0
F3_AGCGCCAAGCAACAAT-1	F3	714	324	F3_filtered_feature_bc_matrix	714	324	0.879751	0.134454	F3_AGCGCCAAGCAACAAT-1	F3	female	0	19	21	24	24	24	29	46	52	56
F3_AGCGCCACAGCCCACA-1	F3	522	214	F3_filtered_feature_bc_matrix	522	214	0.857504	0.268199	F3_AGCGCCACAGCCCACA-1	F3	female	0	19	21	24	24	24	29	46	52	56
F3_AGCGCCACAGCGTAGA-1	F3	4316	1657	F3_filtered_feature_bc_matrix	4316	1657	0.885626	0.0688137	F3_AGCGCCACAGCGTAGA-1	F3	female	0	2	5	6	7	7	26	30	33	34
F3_AGCGCCAGTCTCTCAC-1	F3	1786	856	F3_filtered_feature_bc_matrix	1786	856	0.901778	0.0638298	F3_AGCGCCAGTCTCTCAC-1	F3	female	0	1	1	0	0	1	4	5	14	2
F3_AGCGCCAGTGTCGATT-1	F3	4281	1761	F3_filtered_feature_bc_matrix	4281	1761	0.893768	0.299463	F3_AGCGCCAGTGTCGATT-1	F3	female	0	7	9	10	17	18	21	32	37	38
F3_AGCGCCAGTTCGGCGT-1	F3	3848	833	F3_filtered_feature_bc_matrix	3848	833	0.814631	0.0504158	F3_AGCGCCAGTTCGGCGT-1	F3	female	0	4	6	14	15	16	19	21	22	23
F3_AGCGCCATCGCCTTTG-1	F3	1476	761	F3_filtered_feature_bc_matrix	1476	761	0.909216	0.0616531	F3_AGCGCCATCGCCTTTG-1	F3	female	0	1	1	0	0	3	2	1	1	0
F3_AGCGCTGAGTCTAGCT-1	F3	2372	1219	F3_filtered_feature_bc_matrix	2372	1219	0.91434	0.169056	F3_AGCGCTGAGTCTAGCT-1	F3	female	0	1	1	0	5	2	5	3	13	4
F3_AGCGCTGCAACTTGGT-1	F3	582	418	F3_filtered_feature_bc_matrix	582	418	0.948011	0.152921	F3_AGCGCTGCAACTTGGT-1	F3	female	0	0	0	1	1	0	0	0	3	5
F3_AGCGCTGCAAGCACAG-1	F3	3977	1890	F3_filtered_feature_bc_matrix	3977	1890	0.910241	0.0814684	F3_AGCGCTGCAAGCACAG-1	F3	female	0	6	8	8	10	11	13	11	12	9
F3_AGCGCTGCATGAATCC-1	F3	4737	1874	F3_filtered_feature_bc_matrix	4737	1874	0.890428	0.273802	F3_AGCGCTGCATGAATCC-1	F3	female	0	0	0	1	1	0	10	12	15	11
F3_AGCGCTGGTGTTACAC-1	F3	3228	1435	F3_filtered_feature_bc_matrix	3228	1435	0.899661	0.0656753	F3_AGCGCTGGTGTTACAC-1	F3	female	0	8	11	12	13	14	17	18	19	17
F3_AGCGCTGTCAAAGACA-1	F3	5180	1899	F3_filtered_feature_bc_matrix	5180	1899	0.882669	0.130116	F3_AGCGCTGTCAAAGACA-1	F3	female	0	10	13	15	16	17	23	25	24	27
F3_AGCGCTGTCAAATAGG-1	F3	3695	1583	F3_filtered_feature_bc_matrix	3695	1583	0.896812	0.182679	F3_AGCGCTGTCAAATAGG-1	F3	female	0	0	0	4	1	0	3	19	25	18
F3_AGCGTATAGCATGTTC-1	F3	554	297	F3_filtered_feature_bc_matrix	554	297	0.901311	0.355596	F3_AGCGTATAGCATGTTC-1	F3	female	0	0	0	1	1	0	0	19	25	18
F3_AGCGTATAGCCATTGT-1	F3	8196	2707	F3_filtered_feature_bc_matrix	8196	2707	0.877066	0.133724	F3_AGCGTATAGCCATTGT-1	F3	female	0	3	3	5	8	9	20	22	27	41
F3_AGCGTATAGCTGAGTG-1	F3	4122	1387	F3_filtered_feature_bc_matrix	4122	1387	0.869151	0.387191	F3_AGCGTATAGCTGAGTG-1	F3	female	0	3	3	9	9	9	14	14	16	14
F3_AGCGTATGTATGAAAC-1	F3	6498	1626	F3_filtered_feature_bc_matrix	6498	1626	0.842199	0.0589412	F3_AGCGTATGTATGAAAC-1	F3	female	0	2	7	6	6	7	11	17	11	37
F3_AGCGTATTCAGTGTTG-1	F3	2354	1157	F3_filtered_feature_bc_matrix	2354	1157	0.908514	0.160153	F3_AGCGTATTCAGTGTTG-1	F3	female	0	0	0	4	3	5	3	2	23	22
F3_AGCGTCGAGACAGTCG-1	F3	1118	684	F3_filtered_feature_bc_matrix	1118	684	0.930002	0.153846	F3_AGCGTCGAGACAGTCG-1	F3	female	0	1	1	0	0	3	2	1	1	0
F3_AGCGTCGAGATGCTTC-1	F3	5905	2297	F3_filtered_feature_bc_matrix	5905	2297	0.891266	0.0931414	F3_AGCGTCGAGATGCTTC-1	F3	female	0	11	15	17	19	20	24	27	29	28
F3_AGCGTCGAGGCCTAGA-1	F3	754	482	F3_filtered_feature_bc_matrix	754	482	0.932465	0.0530504	F3_AGCGTCGAGGCCTAGA-1	F3	female	0	1	1	0	0	3	2	1	1	0
F3_AGCGTCGCAGGATGAC-1	F3	3832	1586	F3_filtered_feature_bc_matrix	3832	1586	0.893085	0.151618	F3_AGCGTCGCAGGATGAC-1	F3	female	0	9	12	13	14	15	18	20	20	20
F3_AGCGTCGCATCCCGTT-1	F3	1275	685	F3_filtered_feature_bc_matrix	1275	685	0.913116	0.152941	F3_AGCGTCGCATCCCGTT-1	F3	female	0	16	18	20	21	21	37	43	50	54
F3_AGCGTCGGTAGCTCGC-1	F3	2735	1319	F3_filtered_feature_bc_matrix	2735	1319	0.907851	0.0716636	F3_AGCGTCGGTAGCTCGC-1	F3	female	0	18	19	22	23	22	28	33	39	40
F3_AGCGTCGTCAGGAAGC-1	F3	1223	534	F3_filtered_feature_bc_matrix	1223	534	0.883435	0.0817661	F3_AGCGTCGTCAGGAAGC-1	F3	female	0	2	5	6	7	7	11	17	11	19
F3_AGCGTCGTCGAAACAA-1	F3	1076	699	F3_filtered_feature_bc_matrix	1076	699	0.93821	0.118959	F3_AGCGTCGTCGAAACAA-1	F3	female	0	2	0	6	7	7	11	17	11	19
F3_AGCTACAAGACCATGG-1	F3	4956	1870	F3_filtered_feature_bc_matrix	4956	1870	0.885447	0.291969	F3_AGCTACAAGACCATGG-1	F3	female	0	7	9	10	17	18	21	32	37	38
F3_AGCTACAGTAACGCGA-1	F3	1602	751	F3_filtered_feature_bc_matrix	1602	751	0.89733	0.38015	F3_AGCTACAGTAACGCGA-1	F3	female	0	2	10	11	12	13	16	15	18	15
F3_AGCTACATCTTGTGCC-1	F3	4858	987	F3_filtered_feature_bc_matrix	4858	987	0.812248	0.162413	F3_AGCTACATCTTGTGCC-1	F3	female	0	4	6	14	15	16	19	21	22	23
F3_AGCTCAAAGCAGTAAT-1	F3	6235	2528	F3_filtered_feature_bc_matrix	6235	2528	0.896686	0.109703	F3_AGCTCAAAGCAGTAAT-1	F3	female	0	2	5	6	7	7	26	17	33	34
F3_AGCTCAAAGCGTTGTT-1	F3	14929	2801	F3_filtered_feature_bc_matrix	14929	2801	0.825895	0.305982	F3_AGCTCAAAGCGTTGTT-1	F3	female	0	17	16	18	20	12	15	13	31	35
F3_AGCTCAAAGCTCACTA-1	F3	2383	1236	F3_filtered_feature_bc_matrix	2383	1236	0.915577	0.125052	F3_AGCTCAAAGCTCACTA-1	F3	female	0	1	1	0	0	3	2	1	1	0
F3_AGCTCAATCACTGCTC-1	F3	843	625	F3_filtered_feature_bc_matrix	843	625	0.955586	0.0806643	F3_AGCTCAATCACTGCTC-1	F3	female	0	0	0	1	1	0	0	0	25	18
F3_AGCTCAATCTACTATC-1	F3	3322	1705	F3_filtered_feature_bc_matrix	3322	1705	0.917739	0.0755569	F3_AGCTCAATCTACTATC-1	F3	female	0	2	2	2	4	6	6	8	10	13
F3_AGCTCAATCTCAAAGC-1	F3	2928	1460	F3_filtered_feature_bc_matrix	2928	1460	0.912819	0.204918	F3_AGCTCAATCTCAAAGC-1	F3	female	0	11	15	17	19	20	24	27	29	28
F3_AGCTCAATCTGCATAG-1	F3	1766	912	F3_filtered_feature_bc_matrix	1766	912	0.911612	0.285391	F3_AGCTCAATCTGCATAG-1	F3	female	0	0	0	1	1	0	10	23	26	25
F3_AGCTTCCAGTGGAAGA-1	F3	6300	1868	F3_filtered_feature_bc_matrix	6300	1868	0.861038	0.171429	F3_AGCTTCCAGTGGAAGA-1	F3	female	0	6	8	8	10	11	13	11	12	9
F3_AGCTTCCCACAAGCTT-1	F3	1256	824	F3_filtered_feature_bc_matrix	1256	824	0.940928	0.128185	F3_AGCTTCCCACAAGCTT-1	F3	female	0	0	0	1	1	0	11	19	25	18
F3_AGCTTCCCAGGACTTT-1	F3	15255	3315	F3_filtered_feature_bc_matrix	15255	3315	0.841534	0.193969	F3_AGCTTCCCAGGACTTT-1	F3	female	0	19	21	24	24	24	29	46	52	56
F3_AGCTTCCGTAGCTGCC-1	F3	11219	3619	F3_filtered_feature_bc_matrix	11219	3619	0.878674	0.109457	F3_AGCTTCCGTAGCTGCC-1	F3	female	0	2	2	2	4	6	6	8	10	13
F3_AGCTTCCGTTCCGGTG-1	F3	6348	2121	F3_filtered_feature_bc_matrix	6348	2121	0.874798	0.264808	F3_AGCTTCCGTTCCGGTG-1	F3	female	0	3	3	5	8	8	8	7	8	12
F3_AGCTTCCTCAAGCTGT-1	F3	889	635	F3_filtered_feature_bc_matrix	889	635	0.950447	0.12261	F3_AGCTTCCTCAAGCTGT-1	F3	female	0	11	15	17	19	20	24	27	29	28
F3_AGCTTCCTCCGACATA-1	F3	4470	2173	F3_filtered_feature_bc_matrix	4470	2173	0.914186	0.085906	F3_AGCTTCCTCCGACATA-1	F3	female	0	5	7	7	11	10	12	10	17	16
F3_AGCTTCCTCCTGGTCT-1	F3	695	457	F3_filtered_feature_bc_matrix	695	457	0.935936	0.201439	F3_AGCTTCCTCCTGGTCT-1	F3	female	0	0	0	1	1	0	0	0	3	5
F3_AGCTTCCTCTATCGCC-1	F3	1201	844	F3_filtered_feature_bc_matrix	1201	844	0.950252	0.0907577	F3_AGCTTCCTCTATCGCC-1	F3	female	0	0	0	1	1	0	0	0	3	25
F3_AGCTTCCTCTCCAAGA-1	F3	1387	889	F3_filtered_feature_bc_matrix	1387	889	0.93852	0.171593	F3_AGCTTCCTCTCCAAGA-1	F3	female	0	0	0	1	1	0	0	0	30	30
F3_AGGAAATCAACCGTGC-1	F3	1240	817	F3_filtered_feature_bc_matrix	1240	817	0.941424	0.125806	F3_AGGAAATCAACCGTGC-1	F3	female	0	1	1	0	5	2	5	3	13	4
F3_AGGAAATGTAGTCGGA-1	F3	4241	1647	F3_filtered_feature_bc_matrix	4241	1647	0.88676	0.108701	F3_AGGAAATGTAGTCGGA-1	F3	female	0	2	5	6	7	7	27	31	36	42
F3_AGGAAATTCACAGAGG-1	F3	1748	885	F3_filtered_feature_bc_matrix	1748	885	0.908838	0.219108	F3_AGGAAATTCACAGAGG-1	F3	female	0	9	12	13	14	15	18	20	20	20
F3_AGGAAATTCGAAATCC-1	F3	12510	3173	F3_filtered_feature_bc_matrix	12510	3173	0.854589	0.0670663	F3_AGGAAATTCGAAATCC-1	F3	female	0	2	10	11	12	13	16	15	18	15
F3_AGGAAATTCGAACCTA-1	F3	4067	1692	F3_filtered_feature_bc_matrix	4067	1692	0.894474	0.0727809	F3_AGGAAATTCGAACCTA-1	F3	female	0	7	9	10	17	18	21	32	37	38
F3_AGGAAATTCTGCAGCG-1	F3	1683	998	F3_filtered_feature_bc_matrix	1683	998	0.92965	0.158645	F3_AGGAAATTCTGCAGCG-1	F3	female	0	0	0	1	1	0	10	6	15	11
F3_AGGAATAAGACCAGAC-1	F3	3588	813	F3_filtered_feature_bc_matrix	3588	813	0.818625	0.0365106	F3_AGGAATAAGACCAGAC-1	F3	female	0	4	6	14	15	16	19	21	22	23
F3_AGGAATAAGAGTTGCG-1	F3	4143	1903	F3_filtered_feature_bc_matrix	4143	1903	0.906595	0.163891	F3_AGGAATAAGAGTTGCG-1	F3	female	0	0	0	4	3	5	3	2	9	7
F3_AGGAATAAGTAGATCA-1	F3	2026	1011	F3_filtered_feature_bc_matrix	2026	1011	0.908702	0.287266	F3_AGGAATAAGTAGATCA-1	F3	female	0	0	0	1	7	7	11	19	11	19
F3_AGGAATAGTAGGTCAG-1	F3	2744	651	F3_filtered_feature_bc_matrix	2744	651	0.818286	0.387391	F3_AGGAATAGTAGGTCAG-1	F3	female	0	12	14	16	18	19	22	24	28	26
F3_AGGAATAGTCATGCAT-1	F3	1741	1066	F3_filtered_feature_bc_matrix	1741	1066	0.934263	0.0850086	F3_AGGAATAGTCATGCAT-1	F3	female	0	1	1	3	5	2	9	9	4	3
F3_AGGAATATCGCATAGT-1	F3	2963	1341	F3_filtered_feature_bc_matrix	2963	1341	0.900827	0.131961	F3_AGGAATATCGCATAGT-1	F3	female	0	0	4	3	2	4	1	26	32	29
F3_AGGACGAAGACATGCG-1	F3	3961	1536	F3_filtered_feature_bc_matrix	3961	1536	0.885649	0.283514	F3_AGGACGAAGACATGCG-1	F3	female	0	0	4	3	2	4	1	16	30	30
F3_AGGACGACACATGAAA-1	F3	2017	1083	F3_filtered_feature_bc_matrix	2017	1083	0.918275	0.11056	F3_AGGACGACACATGAAA-1	F3	female	0	13	24	27	30	32	39	42	48	53
F3_AGGACGACACCCTCTA-1	F3	3752	1735	F3_filtered_feature_bc_matrix	3752	1735	0.906285	0.125533	F3_AGGACGACACCCTCTA-1	F3	female	0	2	2	2	6	1	4	5	0	2
F3_AGGACGACACGCGGTT-1	F3	4224	904	F3_filtered_feature_bc_matrix	4224	904	0.815332	0.0435606	F3_AGGACGACACGCGGTT-1	F3	female	0	4	6	14	15	16	19	21	22	23
F3_AGGACGACAGTTTCAG-1	F3	2429	1119	F3_filtered_feature_bc_matrix	2429	1119	0.900575	0.214903	F3_AGGACGACAGTTTCAG-1	F3	female	0	2	5	6	7	7	11	26	11	29
F3_AGGACGAGTATGCAAA-1	F3	2334	1083	F3_filtered_feature_bc_matrix	2334	1083	0.900991	0.176949	F3_AGGACGAGTATGCAAA-1	F3	female	0	1	1	0	0	3	5	3	13	4
F3_AGGACGAGTCAGTTTG-1	F3	6416	2073	F3_filtered_feature_bc_matrix	6416	2073	0.871124	0.267612	F3_AGGACGAGTCAGTTTG-1	F3	female	0	1	1	3	5	2	9	9	4	3
F3_AGGACGAGTCTGTGAT-1	F3	5886	2118	F3_filtered_feature_bc_matrix	5886	2118	0.882251	0.24193	F3_AGGACGAGTCTGTGAT-1	F3	female	0	3	3	5	8	8	8	7	8	12
F3_AGGACGATCCCGATCT-1	F3	4283	2087	F3_filtered_feature_bc_matrix	4283	2087	0.914029	0.105534	F3_AGGACGATCCCGATCT-1	F3	female	0	9	12	13	14	15	18	20	20	20
F3_AGGACGATCGAACCTA-1	F3	3644	1659	F3_filtered_feature_bc_matrix	3644	1659	0.90405	0.215971	F3_AGGACGATCGAACCTA-1	F3	female	0	11	15	17	19	20	24	27	29	28
F3_AGGACGATCTATCGGA-1	F3	3834	1583	F3_filtered_feature_bc_matrix	3834	1583	0.892799	0.0912885	F3_AGGACGATCTATCGGA-1	F3	female	0	1	1	0	0	1	7	4	5	8
F3_AGGACTTAGAATAGTC-1	F3	13889	3247	F3_filtered_feature_bc_matrix	13889	3247	0.847637	0.0410397	F3_AGGACTTAGAATAGTC-1	F3	female	0	8	11	12	13	14	17	18	19	17
F3_AGGACTTAGCAACTCT-1	F3	7356	2662	F3_filtered_feature_bc_matrix	7356	2662	0.885835	0.144236	F3_AGGACTTAGCAACTCT-1	F3	female	0	2	5	6	7	7	11	17	62	2
F3_AGGACTTAGCCATTCA-1	F3	12200	3388	F3_filtered_feature_bc_matrix	12200	3388	0.863836	0.101311	F3_AGGACTTAGCCATTCA-1	F3	female	0	2	5	6	7	7	27	31	36	37
F3_AGGACTTCAGGCTATT-1	F3	2264	1114	F3_filtered_feature_bc_matrix	2264	1114	0.908196	0.228799	F3_AGGACTTCAGGCTATT-1	F3	female	0	2	2	2	4	6	6	8	10	13
F3_AGGAGGTAGCAACTCT-1	F3	1993	642	F3_filtered_feature_bc_matrix	1993	642	0.850895	0.307577	F3_AGGAGGTAGCAACTCT-1	F3	female	0	15	17	19	27	28	33	38	44	48
F3_AGGAGGTCAACCCTAA-1	F3	550	287	F3_filtered_feature_bc_matrix	550	287	0.896918	0.396364	F3_AGGAGGTCAACCCTAA-1	F3	female	0	0	0	1	1	0	0	0	7	6
F3_AGGAGGTCATCCGTGG-1	F3	1088	720	F3_filtered_feature_bc_matrix	1088	720	0.940955	0.147059	F3_AGGAGGTCATCCGTGG-1	F3	female	0	0	0	4	3	5	3	2	9	7
F3_AGGAGGTCATGCGGTC-1	F3	1098	688	F3_filtered_feature_bc_matrix	1098	688	0.933232	0.162113	F3_AGGAGGTCATGCGGTC-1	F3	female	0	0	0	1	1	0	25	19	25	18
F3_AGGAGGTGTCATCCGG-1	F3	4421	1857	F3_filtered_feature_bc_matrix	4421	1857	0.896665	0.197693	F3_AGGAGGTGTCATCCGG-1	F3	female	0	8	11	12	13	14	17	18	19	17
F3_AGGAGGTGTCGGCTAC-1	F3	1217	630	F3_filtered_feature_bc_matrix	1217	630	0.907318	0.352506	F3_AGGAGGTGTCGGCTAC-1	F3	female	0	9	12	13	14	15	18	20	20	20
F3_AGGAGGTTCACGATCA-1	F3	9234	2927	F3_filtered_feature_bc_matrix	9234	2927	0.874169	0.0725579	F3_AGGAGGTTCACGATCA-1	F3	female	0	8	11	12	13	14	17	18	19	17
F3_AGGAGGTTCAGGAAGC-1	F3	2047	1059	F3_filtered_feature_bc_matrix	2047	1059	0.913557	0.241329	F3_AGGAGGTTCAGGAAGC-1	F3	female	0	0	4	3	2	4	1	6	2	1
F3_AGGAGGTTCCCGAGGT-1	F3	2811	1491	F3_filtered_feature_bc_matrix	2811	1491	0.920152	0.106012	F3_AGGAGGTTCCCGAGGT-1	F3	female	0	0	0	4	3	5	3	2	9	7
F3_AGGATAAAGCGATGCA-1	F3	3820	1751	F3_filtered_feature_bc_matrix	3820	1751	0.905424	0.166492	F3_AGGATAAAGCGATGCA-1	F3	female	0	0	0	4	3	23	25	29	34	33
F3_AGGATAAAGTATGAAC-1	F3	5309	2267	F3_filtered_feature_bc_matrix	5309	2267	0.900789	0.170089	F3_AGGATAAAGTATGAAC-1	F3	female	0	2	16	18	20	12	15	13	31	32
F3_AGGATAACAGTTACCA-1	F3	5218	1886	F3_filtered_feature_bc_matrix	5218	1886	0.881113	0.0816405	F3_AGGATAACAGTTACCA-1	F3	female	0	9	12	13	14	15	18	20	20	20
F3_AGGATAAGTGAGATTA-1	F3	1297	682	F3_filtered_feature_bc_matrix	1297	682	0.910324	0.185813	F3_AGGATAAGTGAGATTA-1	F3	female	0	2	5	6	7	7	11	17	11	19
F3_AGGATAATCATGCAGT-1	F3	3577	1596	F3_filtered_feature_bc_matrix	3577	1596	0.901369	0.0721275	F3_AGGATAATCATGCAGT-1	F3	female	0	2	14	11	18	19	16	15	28	15
F3_AGGATAATCCGTGTGG-1	F3	9746	2807	F3_filtered_feature_bc_matrix	9746	2807	0.864475	0.211369	F3_AGGATAATCCGTGTGG-1	F3	female	0	8	11	12	13	14	17	18	19	17
F3_AGGATAATCCTTGAAG-1	F3	1830	730	F3_filtered_feature_bc_matrix	1830	730	0.87766	0.385246	F3_AGGATAATCCTTGAAG-1	F3	female	0	10	13	15	16	17	23	25	24	27
F3_AGGATAATCTGGTGGC-1	F3	9657	2862	F3_filtered_feature_bc_matrix	9657	2862	0.867455	0.114425	F3_AGGATAATCTGGTGGC-1	F3	female	0	6	8	8	10	11	13	11	12	9
F3_AGGATCTAGAAACTAC-1	F3	2753	1296	F3_filtered_feature_bc_matrix	2753	1296	0.904878	0.221576	F3_AGGATCTAGAAACTAC-1	F3	female	0	0	4	3	2	4	1	26	32	29
F3_AGGATCTAGACTCGAG-1	F3	5628	2106	F3_filtered_feature_bc_matrix	5628	2106	0.886172	0.0422886	F3_AGGATCTAGACTCGAG-1	F3	female	0	5	7	7	33	33	40	45	53	57
F3_AGGATCTCAAAGGCGT-1	F3	2957	1482	F3_filtered_feature_bc_matrix	2957	1482	0.913565	0.107203	F3_AGGATCTCAAAGGCGT-1	F3	female	0	0	0	4	3	5	10	23	26	25
F3_AGGATCTCATGACTCA-1	F3	1700	609	F3_filtered_feature_bc_matrix	1700	609	0.861991	0.291765	F3_AGGATCTCATGACTCA-1	F3	female	0	15	17	19	27	28	33	38	44	48
F3_AGGATCTGTCTTCTAT-1	F3	1582	1021	F3_filtered_feature_bc_matrix	1582	1021	0.940554	0.109355	F3_AGGATCTGTCTTCTAT-1	F3	female	0	1	1	0	0	2	5	3	21	36
F3_AGGATCTGTGTCCTAA-1	F3	4485	1940	F3_filtered_feature_bc_matrix	4485	1940	0.900333	0.162988	F3_AGGATCTGTGTCCTAA-1	F3	female	0	0	0	4	3	5	11	26	9	7
F3_AGGATCTTCAGCCTTC-1	F3	4057	1896	F3_filtered_feature_bc_matrix	4057	1896	0.90844	0.107962	F3_AGGATCTTCAGCCTTC-1	F3	female	0	2	2	2	4	6	6	8	10	13
F3_AGGATCTTCCGTACGG-1	F3	3207	1410	F3_filtered_feature_bc_matrix	3207	1410	0.898212	0.241035	F3_AGGATCTTCCGTACGG-1	F3	female	0	7	9	10	29	30	36	41	49	51
F3_AGGATCTTCTCAGTCC-1	F3	909	263	F3_filtered_feature_bc_matrix	909	263	0.817949	0.0528053	F3_AGGATCTTCTCAGTCC-1	F3	female	0	4	6	21	22	27	32	37	43	47
F3_AGGCATTCAAGGATGC-1	F3	2011	1088	F3_filtered_feature_bc_matrix	2011	1088	0.91924	0.206862	F3_AGGCATTCAAGGATGC-1	F3	female	0	0	0	1	1	0	0	0	7	6
F3_AGGCATTCACAAGCAG-1	F3	1631	892	F3_filtered_feature_bc_matrix	1631	892	0.918415	0.224402	F3_AGGCATTCACAAGCAG-1	F3	female	0	0	0	4	3	5	3	2	23	22
F3_AGGCATTCACACAGCC-1	F3	1512	963	F3_filtered_feature_bc_matrix	1512	963	0.93838	0.113095	F3_AGGCATTCACACAGCC-1	F3	female	0	0	0	1	1	0	0	19	25	18
F3_AGGCATTCACGAAAGC-1	F3	1539	745	F3_filtered_feature_bc_matrix	1539	745	0.901143	0.37167	F3_AGGCATTCACGAAAGC-1	F3	female	0	9	12	13	14	15	18	20	20	20
F3_AGGCATTCAGTCACGC-1	F3	2495	1416	F3_filtered_feature_bc_matrix	2495	1416	0.927583	0.0741483	F3_AGGCATTCAGTCACGC-1	F3	female	0	0	0	4	3	5	3	15	9	7
F3_AGGCATTCATCCGATA-1	F3	1872	1146	F3_filtered_feature_bc_matrix	1872	1146	0.934871	0.0945513	F3_AGGCATTCATCCGATA-1	F3	female	0	0	0	4	3	5	10	23	26	25
F3_AGGCATTGTTCTGACA-1	F3	7645	2453	F3_filtered_feature_bc_matrix	7645	2453	0.872874	0.110399	F3_AGGCATTGTTCTGACA-1	F3	female	0	0	4	3	2	4	1	16	38	39
F3_AGGCATTGTTGTTGTG-1	F3	2831	1338	F3_filtered_feature_bc_matrix	2831	1338	0.90571	0.170258	F3_AGGCATTGTTGTTGTG-1	F3	female	0	0	0	2	4	12	15	13	6	32
F3_AGGCCACCAAACACGG-1	F3	3546	1482	F3_filtered_feature_bc_matrix	3546	1482	0.893262	0.21066	F3_AGGCCACCAAACACGG-1	F3	female	0	3	3	5	8	8	8	7	8	12
F3_AGGCCACGTTCAGGTT-1	F3	6862	1202	F3_filtered_feature_bc_matrix	6862	1202	0.8028	0.0390557	F3_AGGCCACGTTCAGGTT-1	F3	female	0	20	23	26	28	29	35	40	47	59
F3_AGGCCACGTTCGGTCG-1	F3	3583	1429	F3_filtered_feature_bc_matrix	3583	1429	0.88768	0.0507954	F3_AGGCCACGTTCGGTCG-1	F3	female	0	2	10	11	12	13	16	15	18	15
F3_AGGCCACTCGAACCAT-1	F3	1319	683	F3_filtered_feature_bc_matrix	1319	683	0.908397	0.297953	F3_AGGCCACTCGAACCAT-1	F3	female	0	0	4	3	2	4	1	6	2	1
F3_AGGCCACTCTCCAAGA-1	F3	3479	863	F3_filtered_feature_bc_matrix	3479	863	0.829041	0.0485772	F3_AGGCCACTCTCCAAGA-1	F3	female	0	4	6	14	15	16	19	21	22	23
F3_AGGCTGCAGACCTCAT-1	F3	2875	1626	F3_filtered_feature_bc_matrix	2875	1626	0.928435	0.0810435	F3_AGGCTGCAGACCTCAT-1	F3	female	0	2	2	2	4	6	6	8	10	13
F3_AGGCTGCAGATGAAGG-1	F3	3374	747	F3_filtered_feature_bc_matrix	3374	747	0.8144	0.0705394	F3_AGGCTGCAGATGAAGG-1	F3	female	0	4	6	14	15	16	19	21	22	23
F3_AGGCTGCAGGAAAGTG-1	F3	8172	2044	F3_filtered_feature_bc_matrix	8172	2044	0.846166	0.176946	F3_AGGCTGCAGGAAAGTG-1	F3	female	0	1	1	0	5	2	5	3	13	4
F3_AGGCTGCAGGTCATTC-1	F3	2087	1141	F3_filtered_feature_bc_matrix	2087	1141	0.921002	0.165788	F3_AGGCTGCAGGTCATTC-1	F3	female	0	0	0	4	3	5	3	19	25	18
F3_AGGCTGCCAATCCAGT-1	F3	2607	1331	F3_filtered_feature_bc_matrix	2607	1331	0.914534	0.171078	F3_AGGCTGCCAATCCAGT-1	F3	female	0	0	0	1	1	0	0	0	3	5
F3_AGGCTGCGTACTCGAT-1	F3	10146	2447	F3_filtered_feature_bc_matrix	10146	2447	0.845827	0.211019	F3_AGGCTGCGTACTCGAT-1	F3	female	0	17	16	18	20	12	15	13	31	35
F3_AGGCTGCGTAGATGTA-1	F3	1693	946	F3_filtered_feature_bc_matrix	1693	946	0.921712	0.165387	F3_AGGCTGCGTAGATGTA-1	F3	female	0	9	12	13	14	15	18	20	20	20
F3_AGGCTGCGTATGGTAA-1	F3	1636	975	F3_filtered_feature_bc_matrix	1636	975	0.930058	0.0910758	F3_AGGCTGCGTATGGTAA-1	F3	female	0	2	5	6	7	7	11	17	11	19
F3_AGGCTGCGTTGCTAGT-1	F3	6004	1465	F3_filtered_feature_bc_matrix	6004	1465	0.837869	0.0379747	F3_AGGCTGCGTTGCTAGT-1	F3	female	0	14	22	25	25	25	30	35	42	46
F3_AGGCTGCTCCCGAACG-1	F3	4521	1340	F3_filtered_feature_bc_matrix	4521	1340	0.855514	0.242867	F3_AGGCTGCTCCCGAACG-1	F3	female	0	16	18	20	21	21	34	39	45	49
F3_AGGCTGCTCTGCATGA-1	F3	1413	792	F3_filtered_feature_bc_matrix	1413	792	0.920189	0.297948	F3_AGGCTGCTCTGCATGA-1	F3	female	0	0	0	1	1	0	0	0	7	6
F3_AGGGAGTAGACACACG-1	F3	13764	3747	F3_filtered_feature_bc_matrix	13764	3747	0.86347	0.128596	F3_AGGGAGTAGACACACG-1	F3	female	0	1	4	3	5	2	9	9	4	3
F3_AGGGAGTAGATTCGAA-1	F3	1045	689	F3_filtered_feature_bc_matrix	1045	689	0.940083	0.145455	F3_AGGGAGTAGATTCGAA-1	F3	female	0	0	0	1	1	0	0	0	3	5
F3_AGGGAGTAGTCTAGCT-1	F3	6790	2552	F3_filtered_feature_bc_matrix	6790	2552	0.889091	0.173196	F3_AGGGAGTAGTCTAGCT-1	F3	female	0	1	1	0	0	2	5	3	21	27
F3_AGGGAGTAGTGAGTTA-1	F3	4120	2037	F3_filtered_feature_bc_matrix	4120	2037	0.915376	0.13568	F3_AGGGAGTAGTGAGTTA-1	F3	female	0	0	0	1	1	0	10	12	15	11
F3_AGGGAGTCAATCTCGA-1	F3	5018	1892	F3_filtered_feature_bc_matrix	5018	1892	0.885527	0.130729	F3_AGGGAGTCAATCTCGA-1	F3	female	0	0	4	3	2	4	1	16	38	39
F3_AGGGAGTCATGACGGA-1	F3	4848	2017	F3_filtered_feature_bc_matrix	4848	2017	0.896663	0.156972	F3_AGGGAGTCATGACGGA-1	F3	female	0	0	4	3	2	4	1	6	2	1
F3_AGGGAGTGTACTCAAC-1	F3	6107	2165	F3_filtered_feature_bc_matrix	6107	2165	0.881038	0.0487965	F3_AGGGAGTGTACTCAAC-1	F3	female	0	2	2	2	6	1	4	5	0	37
F3_AGGGAGTGTTGTAAAG-1	F3	2558	1261	F3_filtered_feature_bc_matrix	2558	1261	0.909861	0.205629	F3_AGGGAGTGTTGTAAAG-1	F3	female	0	0	4	3	2	4	1	6	2	1
F3_AGGGAGTTCACGGGAA-1	F3	1393	813	F3_filtered_feature_bc_matrix	1393	813	0.925616	0.139268	F3_AGGGAGTTCACGGGAA-1	F3	female	0	2	5	6	7	7	26	30	33	34
F3_AGGGAGTTCCATTGCC-1	F3	696	369	F3_filtered_feature_bc_matrix	696	369	0.903053	0.293103	F3_AGGGAGTTCCATTGCC-1	F3	female	0	9	12	13	14	15	18	20	20	20
F3_AGGGAGTTCCTACCAC-1	F3	1942	1161	F3_filtered_feature_bc_matrix	1942	1161	0.932056	0.158599	F3_AGGGAGTTCCTACCAC-1	F3	female	0	0	0	1	1	0	10	12	15	11
F3_AGGGAGTTCCTCTAAT-1	F3	904	534	F3_filtered_feature_bc_matrix	904	534	0.922661	0.277655	F3_AGGGAGTTCCTCTAAT-1	F3	female	0	12	14	16	18	19	22	24	28	26
F3_AGGGAGTTCGGTCTGG-1	F3	3716	1645	F3_filtered_feature_bc_matrix	3716	1645	0.900868	0.0863832	F3_AGGGAGTTCGGTCTGG-1	F3	female	0	7	9	10	29	30	36	41	49	51
F3_AGGGCCTAGCAATTAG-1	F3	9533	2741	F3_filtered_feature_bc_matrix	9533	2741	0.863963	0.205811	F3_AGGGCCTAGCAATTAG-1	F3	female	0	5	7	7	11	10	12	10	17	16
F3_AGGGCCTAGTCGGGAT-1	F3	2544	1375	F3_filtered_feature_bc_matrix	2544	1375	0.921535	0.0935535	F3_AGGGCCTAGTCGGGAT-1	F3	female	0	2	2	2	4	6	6	8	10	13
F3_AGGGCCTAGTTCACTG-1	F3	2957	1577	F3_filtered_feature_bc_matrix	2957	1577	0.921339	0.12817	F3_AGGGCCTAGTTCACTG-1	F3	female	0	11	15	17	19	20	24	27	29	28
F3_AGGGCCTCAAGCGATG-1	F3	932	645	F3_filtered_feature_bc_matrix	932	645	0.946166	0.125536	F3_AGGGCCTCAAGCGATG-1	F3	female	0	0	0	1	1	0	0	0	3	5
F3_AGGGCCTCAGCACACC-1	F3	6724	2230	F3_filtered_feature_bc_matrix	6724	2230	0.874773	0.220851	F3_AGGGCCTCAGCACACC-1	F3	female	0	0	0	4	3	5	3	2	23	22
F3_AGGGCCTGTCTAACGT-1	F3	1433	756	F3_filtered_feature_bc_matrix	1433	756	0.912008	0.180042	F3_AGGGCCTGTCTAACGT-1	F3	female	0	1	1	0	0	3	9	9	4	3
F3_AGGGCCTGTTCAAGTC-1	F3	6755	2615	F3_filtered_feature_bc_matrix	6755	2615	0.892378	0.117987	F3_AGGGCCTGTTCAAGTC-1	F3	female	0	9	12	13	14	15	18	20	20	20
F3_AGGGCCTTCCGCGAGT-1	F3	921	383	F3_filtered_feature_bc_matrix	921	383	0.871448	0.158523	F3_AGGGCCTTCCGCGAGT-1	F3	female	0	19	21	24	24	24	29	46	52	56
F3_AGGGCCTTCGAAACAA-1	F3	5338	1958	F3_filtered_feature_bc_matrix	5338	1958	0.883144	0.132634	F3_AGGGCCTTCGAAACAA-1	F3	female	0	2	5	6	7	7	26	30	33	34
F3_AGGGCCTTCTCGCAGG-1	F3	1309	839	F3_filtered_feature_bc_matrix	1309	839	0.938023	0.143621	F3_AGGGCCTTCTCGCAGG-1	F3	female	0	17	16	18	20	12	15	13	31	35
F3_AGGGCCTTCTCGCTCA-1	F3	1841	998	F3_filtered_feature_bc_matrix	1841	998	0.918555	0.290603	F3_AGGGCCTTCTCGCTCA-1	F3	female	0	0	0	1	1	0	0	0	7	44
F3_AGGGCTCCACAGAGAC-1	F3	4664	1527	F3_filtered_feature_bc_matrix	4664	1527	0.867825	0.385935	F3_AGGGCTCCACAGAGAC-1	F3	female	0	3	3	9	9	9	14	14	16	14
F3_AGGGCTCGTAGTCGTT-1	F3	3971	1731	F3_filtered_feature_bc_matrix	3971	1731	0.899802	0.0735331	F3_AGGGCTCGTAGTCGTT-1	F3	female	0	13	24	27	30	32	39	42	48	53
F3_AGGGCTCGTATGTCCA-1	F3	1102	263	F3_filtered_feature_bc_matrix	1102	263	0.795467	0.3902	F3_AGGGCTCGTATGTCCA-1	F3	female	0	21	25	29	34	35	42	48	56	60
F3_AGGGCTCGTGGCGTAA-1	F3	10420	2772	F3_filtered_feature_bc_matrix	10420	2772	0.856871	0.192131	F3_AGGGCTCGTGGCGTAA-1	F3	female	0	0	4	3	2	4	1	16	30	30
F3_AGGGCTCGTGTTCCTC-1	F3	1700	896	F3_filtered_feature_bc_matrix	1700	896	0.9139	0.25	F3_AGGGCTCGTGTTCCTC-1	F3	female	0	1	1	0	0	2	9	9	4	3
F3_AGGGCTCTCAACGAGG-1	F3	3916	1788	F3_filtered_feature_bc_matrix	3916	1788	0.905235	0.147089	F3_AGGGCTCTCAACGAGG-1	F3	female	0	0	4	3	2	4	1	6	2	1
F3_AGGGCTCTCGCGGACT-1	F3	2425	1115	F3_filtered_feature_bc_matrix	2425	1115	0.900306	0.296082	F3_AGGGCTCTCGCGGACT-1	F3	female	0	0	4	3	2	4	5	16	30	30
F3_AGGGCTCTCTCGGTCT-1	F3	30978	4023	F3_filtered_feature_bc_matrix	30978	4023	0.802607	0.071922	F3_AGGGCTCTCTCGGTCT-1	F3	female	0	13	20	23	36	38	45	52	59	64
F3_AGGGTCCAGCATTGTC-1	F3	602	304	F3_filtered_feature_bc_matrix	602	304	0.89325	0.332226	F3_AGGGTCCAGCATTGTC-1	F3	female	0	2	0	6	7	7	11	19	11	18
F3_AGGGTCCAGCTTGTTG-1	F3	11576	3372	F3_filtered_feature_bc_matrix	11576	3372	0.868177	0.0960608	F3_AGGGTCCAGCTTGTTG-1	F3	female	0	4	28	21	22	37	44	50	57	61
F3_AGGGTCCAGGAGCAAA-1	F3	2517	1260	F3_filtered_feature_bc_matrix	2517	1260	0.911637	0.179182	F3_AGGGTCCAGGAGCAAA-1	F3	female	0	0	0	1	1	7	11	17	11	19
F3_AGGGTCCGTAGACGGT-1	F3	2083	1068	F3_filtered_feature_bc_matrix	2083	1068	0.912581	0.245319	F3_AGGGTCCGTAGACGGT-1	F3	female	0	0	0	4	3	5	3	2	9	7
F3_AGGGTCCGTATGCGTT-1	F3	8429	2126	F3_filtered_feature_bc_matrix	8429	2126	0.847619	0.264444	F3_AGGGTCCGTATGCGTT-1	F3	female	0	11	15	17	19	20	24	27	29	28
F3_AGGGTCCTCCCACAGG-1	F3	3188	1717	F3_filtered_feature_bc_matrix	3188	1717	0.923292	0.109473	F3_AGGGTCCTCCCACAGG-1	F3	female	0	0	0	1	1	0	0	0	3	5
F3_AGGGTCCTCCTAGAGT-1	F3	2772	1383	F3_filtered_feature_bc_matrix	2772	1383	0.912289	0.164141	F3_AGGGTCCTCCTAGAGT-1	F3	female	0	0	4	3	2	4	1	16	38	39
F3_AGGGTCCTCTCCGATC-1	F3	7304	2874	F3_filtered_feature_bc_matrix	7304	2874	0.895155	0.177985	F3_AGGGTCCTCTCCGATC-1	F3	female	0	0	0	4	3	5	3	2	9	7
F3_AGGGTCCTCTTGGAAC-1	F3	2621	1260	F3_filtered_feature_bc_matrix	2621	1260	0.906948	0.268981	F3_AGGGTCCTCTTGGAAC-1	F3	female	0	0	4	6	7	7	11	26	11	29
F3_AGGGTGAAGCAGTAAT-1	F3	1505	917	F3_filtered_feature_bc_matrix	1505	917	0.932285	0.17608	F3_AGGGTGAAGCAGTAAT-1	F3	female	0	0	0	4	3	0	3	12	9	7
F3_AGGGTGAAGGGACTGT-1	F3	30209	4672	F3_filtered_feature_bc_matrix	30209	4672	0.819061	0.15459	F3_AGGGTGAAGGGACTGT-1	F3	female	0	11	15	17	19	20	24	27	29	28
F3_AGGGTGAAGTACCGGA-1	F3	2783	1441	F3_filtered_feature_bc_matrix	2783	1441	0.917013	0.0833633	F3_AGGGTGAAGTACCGGA-1	F3	female	0	2	5	6	7	7	4	5	48	37
F3_AGGGTGACACAAGCAG-1	F3	1025	656	F3_filtered_feature_bc_matrix	1025	656	0.935623	0.145366	F3_AGGGTGACACAAGCAG-1	F3	female	0	3	3	5	8	8	8	7	8	12
F3_AGGGTGACATATGCGT-1	F3	2715	1298	F3_filtered_feature_bc_matrix	2715	1298	0.906664	0.0891344	F3_AGGGTGACATATGCGT-1	F3	female	0	1	1	0	0	2	5	3	21	0
F3_AGGGTGAGTACTCGCG-1	F3	4966	1595	F3_filtered_feature_bc_matrix	4966	1595	0.866546	0.0716875	F3_AGGGTGAGTACTCGCG-1	F3	female	0	0	0	1	1	0	0	0	3	18
F3_AGGGTGAGTCGCACGT-1	F3	2986	1478	F3_filtered_feature_bc_matrix	2986	1478	0.912113	0.179839	F3_AGGGTGAGTCGCACGT-1	F3	female	0	0	0	1	1	0	25	12	15	11
F3_AGGGTGAGTGAGTAAT-1	F3	618	207	F3_filtered_feature_bc_matrix	618	207	0.829803	0.210356	F3_AGGGTGAGTGAGTAAT-1	F3	female	0	4	6	21	22	27	32	37	43	47
F3_AGGGTGAGTGTAGCAG-1	F3	2196	1180	F3_filtered_feature_bc_matrix	2196	1180	0.919276	0.148452	F3_AGGGTGAGTGTAGCAG-1	F3	female	0	1	1	0	5	2	5	9	4	4
F3_AGGGTGATCATTCATC-1	F3	4451	1711	F3_filtered_feature_bc_matrix	4451	1711	0.886196	0.124916	F3_AGGGTGATCATTCATC-1	F3	female	0	5	7	7	11	10	12	10	65	71
F3_AGGGTGATCTATACTC-1	F3	2469	1318	F3_filtered_feature_bc_matrix	2469	1318	0.919645	0.0996355	F3_AGGGTGATCTATACTC-1	F3	female	0	2	0	2	4	6	25	29	34	33
F3_AGGGTTTAGGATTTAG-1	F3	9635	1375	F3_filtered_feature_bc_matrix	9635	1375	0.787756	0.0872859	F3_AGGGTTTAGGATTTAG-1	F3	female	0	19	21	24	24	24	29	51	58	63
F3_AGGGTTTAGGGACACT-1	F3	1833	1035	F3_filtered_feature_bc_matrix	1833	1035	0.923932	0.205128	F3_AGGGTTTAGGGACACT-1	F3	female	0	17	16	18	20	12	15	13	31	35
F3_AGGGTTTAGTAATCCC-1	F3	5100	1593	F3_filtered_feature_bc_matrix	5100	1593	0.863697	0.0319608	F3_AGGGTTTAGTAATCCC-1	F3	female	0	1	1	0	0	3	2	1	1	0
F3_AGGGTTTCAAACGAGC-1	F3	9651	2636	F3_filtered_feature_bc_matrix	9651	2636	0.858548	0.162885	F3_AGGGTTTCAAACGAGC-1	F3	female	0	7	9	10	17	18	21	32	37	38
F3_AGGGTTTGTCGCGGTT-1	F3	1537	660	F3_filtered_feature_bc_matrix	1537	660	0.884792	0.183474	F3_AGGGTTTGTCGCGGTT-1	F3	female	0	16	18	20	21	21	34	39	45	49
F3_AGGGTTTGTGCATACT-1	F3	2453	1223	F3_filtered_feature_bc_matrix	2453	1223	0.910827	0.154097	F3_AGGGTTTGTGCATACT-1	F3	female	0	4	6	21	22	27	32	37	43	47
F3_AGGGTTTGTGGTAATA-1	F3	2873	797	F3_filtered_feature_bc_matrix	2873	797	0.838975	0.122172	F3_AGGGTTTGTGGTAATA-1	F3	female	0	4	6	14	15	16	19	21	22	23
F3_AGGGTTTTCAAAGACA-1	F3	7812	2674	F3_filtered_feature_bc_matrix	7812	2674	0.880393	0.174219	F3_AGGGTTTTCAAAGACA-1	F3	female	0	4	28	21	22	37	44	50	57	61
F3_AGGGTTTTCAAGTAAG-1	F3	3798	1676	F3_filtered_feature_bc_matrix	3798	1676	0.900747	0.216166	F3_AGGGTTTTCAAGTAAG-1	F3	female	0	0	0	1	1	0	0	0	3	11
F3_AGGGTTTTCTACTGAG-1	F3	5727	2041	F3_filtered_feature_bc_matrix	5727	2041	0.880763	0.149118	F3_AGGGTTTTCTACTGAG-1	F3	female	0	1	1	0	0	3	2	1	14	10
F3_AGGTAGGAGAGCCGAT-1	F3	8314	2773	F3_filtered_feature_bc_matrix	8314	2773	0.878346	0.127496	F3_AGGTAGGAGAGCCGAT-1	F3	female	0	2	2	2	6	1	4	5	0	37
F3_AGGTAGGCAATCAAGA-1	F3	4128	897	F3_filtered_feature_bc_matrix	4128	897	0.81665	0.0537791	F3_AGGTAGGCAATCAAGA-1	F3	female	0	4	6	14	15	16	19	21	22	23
F3_AGGTAGGCATGGGAAC-1	F3	9166	3070	F3_filtered_feature_bc_matrix	9166	3070	0.880106	0.097098	F3_AGGTAGGCATGGGAAC-1	F3	female	0	5	7	7	33	33	40	45	53	57
F3_AGGTAGGCATTGTACG-1	F3	2383	1229	F3_filtered_feature_bc_matrix	2383	1229	0.914847	0.207721	F3_AGGTAGGCATTGTACG-1	F3	female	0	0	0	4	3	5	3	2	23	22
F3_AGGTAGGTCCACAGGC-1	F3	6634	1930	F3_filtered_feature_bc_matrix	6634	1930	0.859694	0.0536629	F3_AGGTAGGTCCACAGGC-1	F3	female	0	2	5	6	7	7	27	31	36	42
F3_AGGTAGGTCCAGTACA-1	F3	11497	1978	F3_filtered_feature_bc_matrix	11497	1978	0.811762	0.0497521	F3_AGGTAGGTCCAGTACA-1	F3	female	0	2	5	6	7	7	27	31	36	42
F3_AGGTAGGTCGCATTGA-1	F3	1092	560	F3_filtered_feature_bc_matrix	1092	560	0.904538	0.311355	F3_AGGTAGGTCGCATTGA-1	F3	female	0	1	15	17	19	20	24	27	29	28
F3_AGGTAGGTCTGCGAGC-1	F3	8061	2730	F3_filtered_feature_bc_matrix	8061	2730	0.879626	0.109168	F3_AGGTAGGTCTGCGAGC-1	F3	female	0	3	3	5	8	8	8	7	35	41
F3_AGGTCATAGAATCGTA-1	F3	1522	824	F3_filtered_feature_bc_matrix	1522	824	0.916263	0.250329	F3_AGGTCATAGAATCGTA-1	F3	female	0	0	0	1	7	0	11	19	11	18
F3_AGGTCATCACCACTGG-1	F3	6617	2220	F3_filtered_feature_bc_matrix	6617	2220	0.875857	0.216866	F3_AGGTCATCACCACTGG-1	F3	female	0	0	4	3	2	4	1	6	2	1
F3_AGGTCATCATGTGACT-1	F3	693	318	F3_filtered_feature_bc_matrix	693	318	0.880909	0.229437	F3_AGGTCATCATGTGACT-1	F3	female	0	16	18	20	21	21	37	43	50	54
F3_AGGTCATCATGTGCCG-1	F3	2895	903	F3_filtered_feature_bc_matrix	2895	903	0.853838	0.0815199	F3_AGGTCATCATGTGCCG-1	F3	female	0	1	9	10	17	18	21	34	40	43
F3_AGGTCATGTACTGGGA-1	F3	6779	2083	F3_filtered_feature_bc_matrix	6779	2083	0.866235	0.222157	F3_AGGTCATGTACTGGGA-1	F3	female	0	0	4	3	2	4	1	6	2	1
F3_AGGTCATGTCACGACC-1	F3	12401	3521	F3_filtered_feature_bc_matrix	12401	3521	0.866423	0.127087	F3_AGGTCATGTCACGACC-1	F3	female	0	9	12	13	14	15	18	20	20	20
F3_AGGTCATGTGCCTATA-1	F3	5971	2334	F3_filtered_feature_bc_matrix	5971	2334	0.891965	0.077039	F3_AGGTCATGTGCCTATA-1	F3	female	0	2	2	2	4	12	15	13	6	32
F3_AGGTCATTCAAGTCGT-1	F3	1608	820	F3_filtered_feature_bc_matrix	1608	820	0.908782	0.0858209	F3_AGGTCATTCAAGTCGT-1	F3	female	0	1	1	0	0	3	2	1	14	10
F3_AGGTCTAAGACCAAGC-1	F3	4116	1700	F3_filtered_feature_bc_matrix	4116	1700	0.893753	0.19242	F3_AGGTCTAAGACCAAGC-1	F3	female	0	1	1	3	5	2	9	9	2	1
F3_AGGTCTAAGTTGGCTT-1	F3	11017	2853	F3_filtered_feature_bc_matrix	11017	2853	0.854836	0.124353	F3_AGGTCTAAGTTGGCTT-1	F3	female	0	1	1	3	5	2	9	9	4	3
F3_AGGTCTACAAGTATCC-1	F3	1902	579	F3_filtered_feature_bc_matrix	1902	579	0.842483	0.116719	F3_AGGTCTACAAGTATCC-1	F3	female	0	14	27	30	35	36	43	49	55	62
F3_AGGTCTACAGTTGCGC-1	F3	2090	1081	F3_filtered_feature_bc_matrix	2090	1081	0.913763	0.223445	F3_AGGTCTACAGTTGCGC-1	F3	female	0	8	11	12	13	14	17	18	19	17
F3_AGGTCTACATGGTACT-1	F3	3978	651	F3_filtered_feature_bc_matrix	3978	651	0.781623	0.0651081	F3_AGGTCTACATGGTACT-1	F3	female	0	21	25	32	39	41	49	56	64	70
F3_AGGTCTACATTAGGCT-1	F3	2709	1282	F3_filtered_feature_bc_matrix	2709	1282	0.905348	0.108158	F3_AGGTCTACATTAGGCT-1	F3	female	0	1	1	3	5	2	9	9	4	3
F3_AGGTCTAGTGGGCTCT-1	F3	6356	2593	F3_filtered_feature_bc_matrix	6356	2593	0.897617	0.134361	F3_AGGTCTAGTGGGCTCT-1	F3	female	0	10	13	15	16	17	23	25	24	27
F3_AGGTCTAGTGTATCCA-1	F3	2777	658	F3_filtered_feature_bc_matrix	2777	658	0.818401	0.0669788	F3_AGGTCTAGTGTATCCA-1	F3	female	0	4	6	14	15	16	19	21	66	72
F3_AGGTCTAGTTCAAAGA-1	F3	1424	867	F3_filtered_feature_bc_matrix	1424	867	0.931666	0.207865	F3_AGGTCTAGTTCAAAGA-1	F3	female	0	0	0	1	1	0	0	19	25	18
F3_AGGTCTATCCTCTTTC-1	F3	2325	1097	F3_filtered_feature_bc_matrix	2325	1097	0.903097	0.164301	F3_AGGTCTATCCTCTTTC-1	F3	female	0	0	0	4	3	5	3	2	23	22
F3_AGGTGTTAGGGCAGAG-1	F3	4833	1587	F3_filtered_feature_bc_matrix	4833	1587	0.868727	0.219325	F3_AGGTGTTAGGGCAGAG-1	F3	female	0	3	3	5	8	9	14	14	16	12
F3_AGGTGTTCACTACGGC-1	F3	1486	930	F3_filtered_feature_bc_matrix	1486	930	0.935834	0.136608	F3_AGGTGTTCACTACGGC-1	F3	female	0	1	1	0	0	3	2	1	1	0
F3_AGGTGTTCAGCAGGAT-1	F3	3446	1658	F3_filtered_feature_bc_matrix	3446	1658	0.910177	0.148578	F3_AGGTGTTCAGCAGGAT-1	F3	female	0	9	12	13	14	15	18	20	20	20
F3_AGGTGTTGTTCAGTAC-1	F3	1463	773	F3_filtered_feature_bc_matrix	1463	773	0.912467	0.262474	F3_AGGTGTTGTTCAGTAC-1	F3	female	0	0	0	1	1	0	0	19	25	18
F3_AGGTGTTGTTCCCAAA-1	F3	3751	1495	F3_filtered_feature_bc_matrix	3751	1495	0.888223	0.201546	F3_AGGTGTTGTTCCCAAA-1	F3	female	0	2	10	11	12	13	16	15	18	15
F3_AGGTGTTTCTCCAAGA-1	F3	6746	2033	F3_filtered_feature_bc_matrix	6746	2033	0.863959	0.121109	F3_AGGTGTTTCTCCAAGA-1	F3	female	0	1	1	0	0	3	2	1	1	0
F3_AGGTTACAGCGAAACC-1	F3	3515	1341	F3_filtered_feature_bc_matrix	3515	1341	0.881978	0.370982	F3_AGGTTACAGCGAAACC-1	F3	female	0	0	4	3	2	4	1	26	32	29
F3_AGGTTACAGGTAGTCG-1	F3	5323	1913	F3_filtered_feature_bc_matrix	5323	1913	0.880724	0.106707	F3_AGGTTACAGGTAGTCG-1	F3	female	0	2	2	2	4	6	6	12	15	11
F3_AGGTTACTCAAAGCCT-1	F3	5092	1920	F3_filtered_feature_bc_matrix	5092	1920	0.88573	0.0785546	F3_AGGTTACTCAAAGCCT-1	F3	female	0	2	10	11	12	13	16	15	18	15
F3_AGGTTACTCGCGCCAA-1	F3	961	619	F3_filtered_feature_bc_matrix	961	619	0.935954	0.203954	F3_AGGTTACTCGCGCCAA-1	F3	female	0	0	0	1	1	0	0	19	25	18
F3_AGGTTACTCTTCCGTG-1	F3	5121	2340	F3_filtered_feature_bc_matrix	5121	2340	0.908302	0.0853349	F3_AGGTTACTCTTCCGTG-1	F3	female	0	2	2	2	4	6	6	8	10	13
F3_AGGTTGTAGAAGAGCA-1	F3	2613	1354	F3_filtered_feature_bc_matrix	2613	1354	0.916445	0.0949101	F3_AGGTTGTAGAAGAGCA-1	F3	female	0	2	2	2	6	1	4	5	0	2
F3_AGGTTGTAGGGTACGT-1	F3	3852	1736	F3_filtered_feature_bc_matrix	3852	1736	0.903467	0.148494	F3_AGGTTGTAGGGTACGT-1	F3	female	0	0	0	4	3	5	3	2	23	22
F3_AGGTTGTAGGTAGCCA-1	F3	8596	2555	F3_filtered_feature_bc_matrix	8596	2555	0.866074	0.0977199	F3_AGGTTGTAGGTAGCCA-1	F3	female	0	6	8	8	10	11	13	11	12	9
F3_AGGTTGTAGTTAGAAC-1	F3	1857	621	F3_filtered_feature_bc_matrix	1857	621	0.854467	0.0786214	F3_AGGTTGTAGTTAGAAC-1	F3	female	0	14	27	30	35	36	43	49	55	62
F3_AGGTTGTCAAATACGA-1	F3	1092	735	F3_filtered_feature_bc_matrix	1092	735	0.943409	0.0815018	F3_AGGTTGTCAAATACGA-1	F3	female	0	0	10	11	12	13	16	15	18	15
F3_AGGTTGTCAACCGTGC-1	F3	1314	815	F3_filtered_feature_bc_matrix	1314	815	0.933484	0.0806697	F3_AGGTTGTCAACCGTGC-1	F3	female	0	0	4	3	2	4	1	16	30	30
F3_AGGTTGTCAAGGACAC-1	F3	4345	1822	F3_filtered_feature_bc_matrix	4345	1822	0.89625	0.259379	F3_AGGTTGTCAAGGACAC-1	F3	female	0	2	5	6	7	7	11	17	62	2
F3_AGGTTGTCAGACCATT-1	F3	2629	1401	F3_filtered_feature_bc_matrix	2629	1401	0.920067	0.06124	F3_AGGTTGTCAGACCATT-1	F3	female	0	2	10	11	12	13	16	15	18	15
F3_AGGTTGTGTAGCGTAG-1	F3	2122	1104	F3_filtered_feature_bc_matrix	2122	1104	0.914699	0.199811	F3_AGGTTGTGTAGCGTAG-1	F3	female	0	0	0	4	3	5	3	2	9	7
F3_AGGTTGTTCGGTCGAC-1	F3	1192	377	F3_filtered_feature_bc_matrix	1192	377	0.837487	0.102349	F3_AGGTTGTTCGGTCGAC-1	F3	female	0	4	6	21	22	27	32	37	43	47
F3_AGGTTGTTCTCCGAGG-1	F3	2565	1330	F3_filtered_feature_bc_matrix	2565	1330	0.916331	0.17037	F3_AGGTTGTTCTCCGAGG-1	F3	female	0	0	0	1	1	0	0	8	11	44
F3_AGTAACCAGATGACCG-1	F3	24271	4689	F3_filtered_feature_bc_matrix	24271	4689	0.837174	0.10906	F3_AGTAACCAGATGACCG-1	F3	female	0	1	20	23	26	26	31	36	41	45
F3_AGTAACCAGCCTAGGA-1	F3	2544	1235	F3_filtered_feature_bc_matrix	2544	1235	0.907841	0.199686	F3_AGTAACCAGCCTAGGA-1	F3	female	0	0	4	3	2	4	17	16	38	39
F3_AGTAACCAGGGCGAGA-1	F3	2195	1166	F3_filtered_feature_bc_matrix	2195	1166	0.917779	0.154897	F3_AGTAACCAGGGCGAGA-1	F3	female	0	2	5	6	7	7	11	17	11	19
F3_AGTAACCCACACACTA-1	F3	1669	1017	F3_filtered_feature_bc_matrix	1669	1017	0.933239	0.130018	F3_AGTAACCCACACACTA-1	F3	female	0	0	0	1	1	0	0	0	1	5
F3_AGTAACCCACCATATG-1	F3	2243	1253	F3_filtered_feature_bc_matrix	2243	1253	0.924533	0.110566	F3_AGTAACCCACCATATG-1	F3	female	0	0	4	3	2	4	1	6	2	1
F3_AGTAACCGTCGCCACA-1	F3	3058	1300	F3_filtered_feature_bc_matrix	3058	1300	0.893415	0.371158	F3_AGTAACCGTCGCCACA-1	F3	female	0	0	0	4	3	5	3	2	9	7
F3_AGTAACCGTGAATATG-1	F3	2522	1306	F3_filtered_feature_bc_matrix	2522	1306	0.915984	0.0638382	F3_AGTAACCGTGAATATG-1	F3	female	0	1	13	15	16	17	7	25	5	8
F3_AGTAACCTCACCGGGT-1	F3	1374	887	F3_filtered_feature_bc_matrix	1374	887	0.939432	0.105531	F3_AGTAACCTCACCGGGT-1	F3	female	0	5	7	7	11	10	12	10	17	16
F3_AGTAACCTCCTTCTAA-1	F3	3735	1703	F3_filtered_feature_bc_matrix	3735	1703	0.904522	0.218206	F3_AGTAACCTCCTTCTAA-1	F3	female	0	0	4	3	2	4	1	6	2	1
F3_AGTACCAAGACGTCGA-1	F3	747	533	F3_filtered_feature_bc_matrix	747	533	0.948981	0.111111	F3_AGTACCAAGACGTCGA-1	F3	female	0	9	12	13	14	15	18	20	20	20
F3_AGTACCAAGTTCCTGA-1	F3	6497	2413	F3_filtered_feature_bc_matrix	6497	2413	0.887179	0.157457	F3_AGTACCAAGTTCCTGA-1	F3	female	0	12	14	16	18	19	22	24	28	26
F3_AGTACCACACAACGTT-1	F3	2329	1174	F3_filtered_feature_bc_matrix	2329	1174	0.911646	0.178188	F3_AGTACCACACAACGTT-1	F3	female	0	3	3	5	8	8	8	7	8	12
F3_AGTACCACACAAGCAG-1	F3	2190	924	F3_filtered_feature_bc_matrix	2190	924	0.887808	0.267123	F3_AGTACCACACAAGCAG-1	F3	female	0	16	18	20	21	21	34	39	45	49
F3_AGTACCACAGCTATAC-1	F3	4425	2065	F3_filtered_feature_bc_matrix	4425	2065	0.909215	0.212881	F3_AGTACCACAGCTATAC-1	F3	female	0	2	5	6	7	7	11	17	11	19
F3_AGTACCACATAGAATG-1	F3	3578	1171	F3_filtered_feature_bc_matrix	3578	1171	0.863497	0.0726663	F3_AGTACCACATAGAATG-1	F3	female	0	4	6	14	15	16	19	21	22	23
F3_AGTACCACATCTCATT-1	F3	691	428	F3_filtered_feature_bc_matrix	691	428	0.926735	0.309696	F3_AGTACCACATCTCATT-1	F3	female	0	0	0	1	1	0	0	19	7	18
F3_AGTACCAGTAATGATG-1	F3	4075	1465	F3_filtered_feature_bc_matrix	4075	1465	0.876932	0.107239	F3_AGTACCAGTAATGATG-1	F3	female	0	2	5	6	7	7	11	17	11	19
F3_AGTACTGAGGCGAAGG-1	F3	11615	3065	F3_filtered_feature_bc_matrix	11615	3065	0.857666	0.0860956	F3_AGTACTGAGGCGAAGG-1	F3	female	0	2	2	2	4	1	7	4	5	44
F3_AGTACTGCAGTTGCGC-1	F3	2187	1144	F3_filtered_feature_bc_matrix	2187	1144	0.915738	0.0951075	F3_AGTACTGCAGTTGCGC-1	F3	female	0	1	1	0	0	2	5	3	13	4
F3_AGTACTGGTATTGACC-1	F3	12764	3327	F3_filtered_feature_bc_matrix	12764	3327	0.857785	0.166484	F3_AGTACTGGTATTGACC-1	F3	female	0	9	12	13	14	15	18	20	20	20
F3_AGTACTGTCCAACACA-1	F3	2271	1236	F3_filtered_feature_bc_matrix	2271	1236	0.921281	0.1048	F3_AGTACTGTCCAACACA-1	F3	female	0	6	8	8	10	11	13	11	12	9
F3_AGTACTGTCCATTGGA-1	F3	5343	2150	F3_filtered_feature_bc_matrix	5343	2150	0.893946	0.179113	F3_AGTACTGTCCATTGGA-1	F3	female	0	3	3	5	8	8	8	7	8	12
F3_AGTACTGTCTAATTCC-1	F3	12079	3627	F3_filtered_feature_bc_matrix	12079	3627	0.872004	0.183956	F3_AGTACTGTCTAATTCC-1	F3	female	0	0	0	4	3	5	3	2	9	7
F3_AGTACTGTCTGCCCTA-1	F3	5533	1929	F3_filtered_feature_bc_matrix	5533	1929	0.877736	0.233508	F3_AGTACTGTCTGCCCTA-1	F3	female	0	8	11	12	13	14	17	18	19	17
F3_AGTACTGTCTTTGCTA-1	F3	1783	1050	F3_filtered_feature_bc_matrix	1783	1050	0.929268	0.1576	F3_AGTACTGTCTTTGCTA-1	F3	female	0	0	4	3	2	4	1	6	2	1
F3_AGTAGCTAGGGAGAAT-1	F3	4119	740	F3_filtered_feature_bc_matrix	4119	740	0.793747	0.0575382	F3_AGTAGCTAGGGAGAAT-1	F3	female	0	4	6	14	15	16	19	21	22	23
F3_AGTAGCTAGGTGCTGA-1	F3	2297	1140	F3_filtered_feature_bc_matrix	2297	1140	0.909479	0.226382	F3_AGTAGCTAGGTGCTGA-1	F3	female	0	1	1	0	5	2	5	3	13	4
F3_AGTAGCTCACACTGGC-1	F3	3739	1698	F3_filtered_feature_bc_matrix	3739	1698	0.904047	0.197646	F3_AGTAGCTCACACTGGC-1	F3	female	0	0	0	1	1	0	0	2	9	7
F3_AGTAGCTCACGACAGA-1	F3	3099	1488	F3_filtered_feature_bc_matrix	3099	1488	0.908737	0.104227	F3_AGTAGCTCACGACAGA-1	F3	female	0	5	7	7	11	10	12	10	17	53
F3_AGTAGCTCATGTGGCC-1	F3	3330	1721	F3_filtered_feature_bc_matrix	3330	1721	0.918618	0.0783784	F3_AGTAGCTCATGTGGCC-1	F3	female	0	2	2	2	30	1	4	5	48	37
F3_AGTAGCTGTTCATCTT-1	F3	17676	2299	F3_filtered_feature_bc_matrix	17676	2299	0.791438	0.0883118	F3_AGTAGCTGTTCATCTT-1	F3	female	0	19	21	24	24	24	29	51	58	63
F3_AGTAGCTTCCACAAGT-1	F3	10415	2386	F3_filtered_feature_bc_matrix	10415	2386	0.840706	0.0699952	F3_AGTAGCTTCCACAAGT-1	F3	female	0	12	14	16	18	19	22	24	28	26
F3_AGTAGCTTCGGCATTA-1	F3	1826	1068	F3_filtered_feature_bc_matrix	1826	1068	0.928582	0.159912	F3_AGTAGCTTCGGCATTA-1	F3	female	0	0	0	1	1	0	0	0	25	18
F3_AGTAGCTTCGTACCTC-1	F3	31882	4888	F3_filtered_feature_bc_matrix	31882	4888	0.819162	0.118029	F3_AGTAGCTTCGTACCTC-1	F3	female	0	2	10	31	37	39	46	53	60	65
F3_AGTAGTCAGCCGATTT-1	F3	5179	2017	F3_filtered_feature_bc_matrix	5179	2017	0.889738	0.0764626	F3_AGTAGTCAGCCGATTT-1	F3	female	0	0	0	4	3	23	25	29	34	33
F3_AGTAGTCAGGAAGAAC-1	F3	2053	1099	F3_filtered_feature_bc_matrix	2053	1099	0.918068	0.106673	F3_AGTAGTCAGGAAGAAC-1	F3	female	0	12	14	16	18	19	22	24	28	26
F3_AGTAGTCAGGTCTTTG-1	F3	1211	565	F3_filtered_feature_bc_matrix	1211	565	0.892611	0.32948	F3_AGTAGTCAGGTCTTTG-1	F3	female	0	0	0	4	3	23	25	29	34	33
F3_AGTAGTCCAACAGAGC-1	F3	1134	467	F3_filtered_feature_bc_matrix	1134	467	0.873864	0.169312	F3_AGTAGTCCAACAGAGC-1	F3	female	0	20	23	26	28	29	35	40	47	59
F3_AGTAGTCCAACAGCTT-1	F3	2164	1108	F3_filtered_feature_bc_matrix	2164	1108	0.912835	0.164972	F3_AGTAGTCCAACAGCTT-1	F3	female	0	1	1	0	5	2	5	3	13	4
F3_AGTAGTCCAAGCTGTT-1	F3	2027	969	F3_filtered_feature_bc_matrix	2027	969	0.903071	0.110015	F3_AGTAGTCCAAGCTGTT-1	F3	female	0	2	5	6	7	7	11	17	11	19
F3_AGTAGTCCAGGGAATC-1	F3	3529	1555	F3_filtered_feature_bc_matrix	3529	1555	0.899674	0.101162	F3_AGTAGTCCAGGGAATC-1	F3	female	0	6	8	8	10	11	13	11	12	9
F3_AGTAGTCGTATCAGGG-1	F3	3637	1448	F3_filtered_feature_bc_matrix	3637	1448	0.887671	0.199065	F3_AGTAGTCGTATCAGGG-1	F3	female	0	1	1	0	0	2	5	3	21	21
F3_AGTAGTCTCGCCCAGA-1	F3	552	362	F3_filtered_feature_bc_matrix	552	362	0.933175	0.164855	F3_AGTAGTCTCGCCCAGA-1	F3	female	0	0	0	1	1	0	0	19	25	18
F3_AGTAGTCTCGGATAAA-1	F3	5332	2131	F3_filtered_feature_bc_matrix	5332	2131	0.893126	0.157914	F3_AGTAGTCTCGGATAAA-1	F3	female	0	2	5	6	7	7	11	17	11	19
F3_AGTCAACAGGATTCCT-1	F3	1022	623	F3_filtered_feature_bc_matrix	1022	623	0.928571	0.266145	F3_AGTCAACAGGATTCCT-1	F3	female	0	0	0	1	1	0	0	0	7	6
F3_AGTCAACCATCGATCA-1	F3	12274	3512	F3_filtered_feature_bc_matrix	12274	3512	0.867099	0.115529	F3_AGTCAACCATCGATCA-1	F3	female	0	9	12	13	14	15	18	20	20	20
F3_AGTCAACGTGCTCGTG-1	F3	4008	1806	F3_filtered_feature_bc_matrix	4008	1806	0.903909	0.147954	F3_AGTCAACGTGCTCGTG-1	F3	female	0	3	3	5	8	8	8	7	35	41
F3_AGTCAACTCACCCTTG-1	F3	17442	4277	F3_filtered_feature_bc_matrix	17442	4277	0.856078	0.121546	F3_AGTCAACTCACCCTTG-1	F3	female	0	1	1	2	4	1	7	4	6	21
F3_AGTCAACTCATGAGGG-1	F3	5054	2041	F3_filtered_feature_bc_matrix	5054	2041	0.893674	0.172932	F3_AGTCAACTCATGAGGG-1	F3	female	0	0	0	4	3	5	25	23	34	33
F3_AGTCAACTCGCACTCT-1	F3	9009	2812	F3_filtered_feature_bc_matrix	9009	2812	0.872136	0.154068	F3_AGTCAACTCGCACTCT-1	F3	female	0	1	1	3	5	2	9	9	4	3
F3_AGTCACACAACAAAGT-1	F3	3294	1567	F3_filtered_feature_bc_matrix	3294	1567	0.908277	0.152398	F3_AGTCACACAACAAAGT-1	F3	female	0	0	4	3	2	4	1	6	2	1
F3_AGTCACACACAACCGC-1	F3	2906	781	F3_filtered_feature_bc_matrix	2906	781	0.835231	0.155884	F3_AGTCACACACAACCGC-1	F3	female	0	4	6	14	15	16	19	21	22	23
F3_AGTCACACAGAGTTGG-1	F3	7349	2814	F3_filtered_feature_bc_matrix	7349	2814	0.892168	0.0906246	F3_AGTCACACAGAGTTGG-1	F3	female	0	2	2	2	4	1	6	28	6	31
F3_AGTCACAGTCGAATTC-1	F3	3696	1632	F3_filtered_feature_bc_matrix	3696	1632	0.900494	0.160173	F3_AGTCACAGTCGAATTC-1	F3	female	0	8	11	12	13	14	17	18	19	17
F3_AGTCACAGTTAAGACA-1	F3	6540	2508	F3_filtered_feature_bc_matrix	6540	2508	0.890908	0.106728	F3_AGTCACAGTTAAGACA-1	F3	female	0	2	2	2	12	13	16	15	18	15
F3_AGTCACATCAACCCGG-1	F3	2069	1213	F3_filtered_feature_bc_matrix	2069	1213	0.930061	0.128081	F3_AGTCACATCAACCCGG-1	F3	female	0	0	0	1	1	0	0	0	23	22
F3_AGTCACATCCTACGGG-1	F3	1065	723	F3_filtered_feature_bc_matrix	1065	723	0.944436	0.0938967	F3_AGTCACATCCTACGGG-1	F3	female	0	0	0	1	1	0	0	0	3	5
F3_AGTCATGAGAGCAGAA-1	F3	2672	1372	F3_filtered_feature_bc_matrix	2672	1372	0.915525	0.173653	F3_AGTCATGAGAGCAGAA-1	F3	female	0	2	2	2	6	1	9	9	62	2
F3_AGTCATGAGCACTAGG-1	F3	1934	1116	F3_filtered_feature_bc_matrix	1934	1116	0.927341	0.0966908	F3_AGTCATGAGCACTAGG-1	F3	female	0	2	5	6	7	7	4	5	48	37
F3_AGTCATGAGGCATTTC-1	F3	8741	3092	F3_filtered_feature_bc_matrix	8741	3092	0.885497	0.142318	F3_AGTCATGAGGCATTTC-1	F3	female	0	8	11	12	13	14	17	18	19	17
F3_AGTCATGCACACTGGC-1	F3	685	384	F3_filtered_feature_bc_matrix	685	384	0.911359	0.332847	F3_AGTCATGCACACTGGC-1	F3	female	0	0	0	1	1	0	0	19	25	18
F3_AGTCATGCAGATCCTA-1	F3	2073	1083	F3_filtered_feature_bc_matrix	2073	1083	0.914982	0.138447	F3_AGTCATGCAGATCCTA-1	F3	female	0	0	0	4	3	5	3	2	23	22
F3_AGTCATGCATGACGGA-1	F3	10055	2046	F3_filtered_feature_bc_matrix	10055	2046	0.827234	0.0455495	F3_AGTCATGCATGACGGA-1	F3	female	0	14	22	25	25	25	30	35	42	46
F3_AGTCATGCATGCACTA-1	F3	1212	764	F3_filtered_feature_bc_matrix	1212	764	0.935006	0.15429	F3_AGTCATGCATGCACTA-1	F3	female	0	0	0	1	1	0	0	0	3	5
F3_AGTCATGGTTAGGGAC-1	F3	1188	726	F3_filtered_feature_bc_matrix	1188	726	0.930441	0.180976	F3_AGTCATGGTTAGGGAC-1	F3	female	0	3	3	5	8	8	8	7	8	12
F3_AGTCATGTCATTACTC-1	F3	1135	776	F3_filtered_feature_bc_matrix	1135	776	0.945946	0.100441	F3_AGTCATGTCATTACTC-1	F3	female	0	0	0	1	1	0	0	0	3	5
F3_AGTCATGTCGTTTACT-1	F3	2522	1217	F3_filtered_feature_bc_matrix	2522	1217	0.906973	0.116971	F3_AGTCATGTCGTTTACT-1	F3	female	0	1	1	0	5	2	5	3	13	4
F3_AGTCTCCAGGCTGGAT-1	F3	5850	2296	F3_filtered_feature_bc_matrix	5850	2296	0.892178	0.167863	F3_AGTCTCCAGGCTGGAT-1	F3	female	0	5	4	7	11	10	12	6	17	16
F3_AGTCTCCCACGCTGTG-1	F3	2151	1263	F3_filtered_feature_bc_matrix	2151	1263	0.930614	0.108322	F3_AGTCTCCCACGCTGTG-1	F3	female	0	0	0	4	3	5	3	2	9	7
F3_AGTCTCCCACTGGCCA-1	F3	7875	2737	F3_filtered_feature_bc_matrix	7875	2737	0.882201	0.144635	F3_AGTCTCCCACTGGCCA-1	F3	female	0	3	3	9	9	9	14	14	16	14
F3_AGTCTCCCACTTGTCC-1	F3	1095	574	F3_filtered_feature_bc_matrix	1095	574	0.907712	0.170776	F3_AGTCTCCCACTTGTCC-1	F3	female	0	6	8	8	10	11	13	11	12	9
F3_AGTCTCCGTTCCGCGA-1	F3	9641	3244	F3_filtered_feature_bc_matrix	9641	3244	0.881268	0.0997822	F3_AGTCTCCGTTCCGCGA-1	F3	female	0	2	10	11	12	13	16	15	18	15
F3_AGTCTCCGTTCGGCTG-1	F3	9128	3327	F3_filtered_feature_bc_matrix	9128	3327	0.889323	0.0763585	F3_AGTCTCCGTTCGGCTG-1	F3	female	0	5	7	7	11	10	12	10	17	16
F3_AGTCTCCTCGCCAACG-1	F3	2449	1405	F3_filtered_feature_bc_matrix	2449	1405	0.928795	0.0702327	F3_AGTCTCCTCGCCAACG-1	F3	female	0	1	1	0	0	3	2	1	14	10
F3_AGTCTCCTCGTCTACC-1	F3	3809	1849	F3_filtered_feature_bc_matrix	3809	1849	0.912346	0.117091	F3_AGTCTCCTCGTCTACC-1	F3	female	0	2	2	2	4	1	4	28	6	2
F3_AGTCTCCTCGTGAGAG-1	F3	2504	598	F3_filtered_feature_bc_matrix	2504	598	0.817005	0.0347444	F3_AGTCTCCTCGTGAGAG-1	F3	female	0	20	23	26	28	29	35	40	47	59
F3_AGTGACTAGATCGCTT-1	F3	2424	1268	F3_filtered_feature_bc_matrix	2424	1268	0.916853	0.189769	F3_AGTGACTAGATCGCTT-1	F3	female	0	2	2	2	6	1	4	5	0	2
F3_AGTGACTAGGTAAGTT-1	F3	2857	1367	F3_filtered_feature_bc_matrix	2857	1367	0.907364	0.155408	F3_AGTGACTAGGTAAGTT-1	F3	female	0	0	0	4	3	5	3	2	23	22
F3_AGTGACTCAACCTAAC-1	F3	3813	1690	F3_filtered_feature_bc_matrix	3813	1690	0.901325	0.158405	F3_AGTGACTCAACCTAAC-1	F3	female	0	1	1	0	11	10	12	10	46	50
F3_AGTGACTCAATTGCGT-1	F3	972	589	F3_filtered_feature_bc_matrix	972	589	0.927184	0.125514	F3_AGTGACTCAATTGCGT-1	F3	female	0	6	8	8	10	11	13	11	12	9
F3_AGTGACTCATCTTAGG-1	F3	7060	2793	F3_filtered_feature_bc_matrix	7060	2793	0.895361	0.0895184	F3_AGTGACTCATCTTAGG-1	F3	female	0	2	2	2	4	1	6	28	6	31
F3_AGTGATCAGGCGACAT-1	F3	2582	1399	F3_filtered_feature_bc_matrix	2582	1399	0.921998	0.190937	F3_AGTGATCAGGCGACAT-1	F3	female	0	0	0	4	3	5	3	2	9	7
F3_AGTGATCCAACACAGG-1	F3	1228	765	F3_filtered_feature_bc_matrix	1228	765	0.933466	0.200326	F3_AGTGATCCAACACAGG-1	F3	female	0	1	1	0	0	3	2	1	1	0
F3_AGTGATCCACATGTTG-1	F3	5597	2247	F3_filtered_feature_bc_matrix	5597	2247	0.894248	0.164016	F3_AGTGATCCACATGTTG-1	F3	female	0	7	9	10	17	18	21	32	37	38
F3_AGTGATCCACCGTGCA-1	F3	19013	4113	F3_filtered_feature_bc_matrix	19013	4113	0.844617	0.0880976	F3_AGTGATCCACCGTGCA-1	F3	female	0	22	26	28	31	31	38	44	51	55
F3_AGTGATCGTGTAAACA-1	F3	1417	729	F3_filtered_feature_bc_matrix	1417	729	0.908407	0.199718	F3_AGTGATCGTGTAAACA-1	F3	female	0	2	5	6	7	7	11	8	11	19
F3_AGTGATCGTGTTATCG-1	F3	20860	4534	F3_filtered_feature_bc_matrix	20860	4534	0.846542	0.118792	F3_AGTGATCGTGTTATCG-1	F3	female	0	2	2	2	4	6	4	8	0	44
F3_AGTGATCGTTGAGGAC-1	F3	1827	958	F3_filtered_feature_bc_matrix	1827	958	0.914042	0.153804	F3_AGTGATCGTTGAGGAC-1	F3	female	0	12	14	16	18	19	22	24	28	26
F3_AGTGATCTCGTCCTCA-1	F3	8513	1561	F3_filtered_feature_bc_matrix	8513	1561	0.812554	0.120874	F3_AGTGATCTCGTCCTCA-1	F3	female	0	2	5	6	7	7	27	31	36	42
F3_AGTGATCTCGTTGCCT-1	F3	1495	883	F3_filtered_feature_bc_matrix	1495	883	0.927967	0.198662	F3_AGTGATCTCGTTGCCT-1	F3	female	0	0	0	4	3	5	10	23	26	25
F3_AGTGCCGAGAGGGTAA-1	F3	10592	2862	F3_filtered_feature_bc_matrix	10592	2862	0.858805	0.156156	F3_AGTGCCGAGAGGGTAA-1	F3	female	0	6	8	8	10	11	13	11	12	9
F3_AGTGCCGAGTCATGAA-1	F3	8804	2664	F3_filtered_feature_bc_matrix	8804	2664	0.868393	0.0638346	F3_AGTGCCGAGTCATGAA-1	F3	female	0	2	2	2	6	1	4	5	0	37
F3_AGTGCCGCACGCGTCA-1	F3	1493	868	F3_filtered_feature_bc_matrix	1493	868	0.925792	0.166109	F3_AGTGCCGCACGCGTCA-1	F3	female	0	0	0	1	1	5	3	19	25	18
F3_AGTGCCGGTCATACCA-1	F3	4793	1938	F3_filtered_feature_bc_matrix	4793	1938	0.893155	0.103902	F3_AGTGCCGGTCATACCA-1	F3	female	0	2	2	2	4	6	6	8	10	13
F3_AGTGCCGGTTCTCGCT-1	F3	5878	2323	F3_filtered_feature_bc_matrix	5878	2323	0.893034	0.191222	F3_AGTGCCGGTTCTCGCT-1	F3	female	0	1	1	0	11	10	12	10	46	50
F3_AGTGCCGTCAAGAGTA-1	F3	4688	1624	F3_filtered_feature_bc_matrix	4688	1624	0.874584	0.295648	F3_AGTGCCGTCAAGAGTA-1	F3	female	0	1	1	3	11	2	9	10	46	3
F3_AGTGTTGAGAAGAACG-1	F3	1726	907	F3_filtered_feature_bc_matrix	1726	907	0.913676	0.089803	F3_AGTGTTGAGAAGAACG-1	F3	female	0	6	8	8	10	11	13	11	12	9
F3_AGTGTTGAGGGCCAAT-1	F3	1440	910	F3_filtered_feature_bc_matrix	1440	910	0.936891	0.110417	F3_AGTGTTGAGGGCCAAT-1	F3	female	0	0	0	1	1	0	0	0	3	5
F3_AGTGTTGCAACTGGTT-1	F3	4027	1990	F3_filtered_feature_bc_matrix	4027	1990	0.915082	0.0995778	F3_AGTGTTGCAACTGGTT-1	F3	female	0	2	2	2	4	6	6	8	10	13
F3_AGTGTTGCACTTGTCC-1	F3	2543	1192	F3_filtered_feature_bc_matrix	2543	1192	0.903367	0.073142	F3_AGTGTTGCACTTGTCC-1	F3	female	0	0	0	1	1	0	3	2	23	22
F3_AGTGTTGGTTCCATTT-1	F3	6642	1776	F3_filtered_feature_bc_matrix	6642	1776	0.850128	0.0919904	F3_AGTGTTGGTTCCATTT-1	F3	female	0	2	10	31	37	39	46	53	60	65
F3_AGTGTTGTCTATCGGA-1	F3	1239	739	F3_filtered_feature_bc_matrix	1239	739	0.927442	0.211461	F3_AGTGTTGTCTATCGGA-1	F3	female	0	0	0	1	1	0	0	2	30	30
F3_AGTTAGCGTCCGGCAT-1	F3	673	359	F3_filtered_feature_bc_matrix	673	359	0.903494	0.0237741	F3_AGTTAGCGTCCGGCAT-1	F3	female	0	20	23	26	28	29	35	40	47	59
F3_AGTTAGCGTTGCGTAT-1	F3	1155	683	F3_filtered_feature_bc_matrix	1155	683	0.9255	0.188745	F3_AGTTAGCGTTGCGTAT-1	F3	female	0	0	0	1	1	0	0	0	3	5
F3_AGTTAGCTCTAAACGC-1	F3	727	531	F3_filtered_feature_bc_matrix	727	531	0.952319	0.129298	F3_AGTTAGCTCTAAACGC-1	F3	female	0	0	0	1	1	0	0	0	3	5
F3_AGTTCCCAGAGGGTGG-1	F3	835	470	F3_filtered_feature_bc_matrix	835	470	0.914574	0.196407	F3_AGTTCCCAGAGGGTGG-1	F3	female	0	0	0	4	3	23	25	19	25	18
F3_AGTTCCCAGAGTGAAG-1	F3	2153	998	F3_filtered_feature_bc_matrix	2153	998	0.899817	0.258709	F3_AGTTCCCAGAGTGAAG-1	F3	female	0	0	4	3	2	4	1	26	32	29
F3_AGTTCCCCATTCGATG-1	F3	3242	1459	F3_filtered_feature_bc_matrix	3242	1459	0.901232	0.203886	F3_AGTTCCCCATTCGATG-1	F3	female	0	10	13	15	16	17	23	25	24	27
F3_AGTTCCCGTATGGGAC-1	F3	3328	1684	F3_filtered_feature_bc_matrix	3328	1684	0.916006	0.0751202	F3_AGTTCCCGTATGGGAC-1	F3	female	0	2	2	2	4	6	6	8	10	13
F3_AGTTCCCGTCAAGTTC-1	F3	1514	954	F3_filtered_feature_bc_matrix	1514	954	0.936928	0.151915	F3_AGTTCCCGTCAAGTTC-1	F3	female	0	11	15	17	19	20	24	27	29	28
F3_AGTTCCCTCCCTTGGT-1	F3	2641	1454	F3_filtered_feature_bc_matrix	2641	1454	0.924249	0.103749	F3_AGTTCCCTCCCTTGGT-1	F3	female	0	0	0	1	1	0	0	6	3	5
F3_AGTTCCCTCGCTGCGA-1	F3	2488	1335	F3_filtered_feature_bc_matrix	2488	1335	0.920383	0.125402	F3_AGTTCCCTCGCTGCGA-1	F3	female	0	0	4	3	2	4	1	16	38	39
F3_AGTTCGAAGGCACAAC-1	F3	2753	689	F3_filtered_feature_bc_matrix	2753	689	0.82511	0.0446785	F3_AGTTCGAAGGCACAAC-1	F3	female	0	4	6	14	15	16	19	21	22	23
F3_AGTTCGACATCCCACT-1	F3	557	401	F3_filtered_feature_bc_matrix	557	401	0.948027	0.181329	F3_AGTTCGACATCCCACT-1	F3	female	0	0	0	1	1	0	0	0	3	5
F3_ATACCGAAGCGCCATC-1	F3	4804	1785	F3_filtered_feature_bc_matrix	4804	1785	0.883213	0.122606	F3_ATACCGAAGCGCCATC-1	F3	female	0	11	15	17	19	20	24	27	29	28
F3_ATACCGAAGCTCCACG-1	F3	2014	1211	F3_filtered_feature_bc_matrix	2014	1211	0.933138	0.0893744	F3_ATACCGAAGCTCCACG-1	F3	female	0	2	2	2	6	1	4	5	0	2
F3_ATACCGACAACCACAT-1	F3	4562	962	F3_filtered_feature_bc_matrix	4562	962	0.815263	0.117492	F3_ATACCGACAACCACAT-1	F3	female	0	19	21	24	24	24	29	51	58	63
F3_ATACCGACAGACGATG-1	F3	5695	1849	F3_filtered_feature_bc_matrix	5695	1849	0.869909	0.0600527	F3_ATACCGACAGACGATG-1	F3	female	0	4	6	14	15	16	19	21	22	23
F3_ATACCGATCACTTCTA-1	F3	1387	848	F3_filtered_feature_bc_matrix	1387	848	0.931994	0.188897	F3_ATACCGATCACTTCTA-1	F3	female	0	0	0	1	1	0	0	12	15	11
F3_ATACCGATCCACGGGT-1	F3	3736	1514	F3_filtered_feature_bc_matrix	3736	1514	0.890191	0.0425589	F3_ATACCGATCCACGGGT-1	F3	female	0	2	1	0	0	1	7	4	5	8
F3_ATACCGATCCTCTCTT-1	F3	4282	1872	F3_filtered_feature_bc_matrix	4282	1872	0.901053	0.174685	F3_ATACCGATCCTCTCTT-1	F3	female	0	0	0	4	3	5	3	2	9	7
F3_ATACCGATCGCTAGCG-1	F3	2330	1016	F3_filtered_feature_bc_matrix	2330	1016	0.892954	0.342918	F3_ATACCGATCGCTAGCG-1	F3	female	0	8	11	12	13	14	17	18	19	17
F3_ATACCGATCGGTAACT-1	F3	4747	1538	F3_filtered_feature_bc_matrix	4747	1538	0.866864	0.0985886	F3_ATACCGATCGGTAACT-1	F3	female	0	2	5	6	7	7	27	31	36	42
F3_ATACCGATCTCTTAAC-1	F3	10553	3191	F3_filtered_feature_bc_matrix	10553	3191	0.870892	0.0940017	F3_ATACCGATCTCTTAAC-1	F3	female	0	2	2	2	4	12	15	13	6	32
F3_ATACCTTCAATCTGCA-1	F3	2844	1452	F3_filtered_feature_bc_matrix	2844	1452	0.915469	0.0713783	F3_ATACCTTCAATCTGCA-1	F3	female	0	1	1	0	0	3	2	1	14	10
F3_ATACCTTCACGTGTGC-1	F3	3531	1127	F3_filtered_feature_bc_matrix	3531	1127	0.860206	0.160295	F3_ATACCTTCACGTGTGC-1	F3	female	0	15	17	19	27	28	33	38	44	48
F3_ATACCTTCATGCAGCC-1	F3	2146	1044	F3_filtered_feature_bc_matrix	2146	1044	0.906073	0.32479	F3_ATACCTTCATGCAGCC-1	F3	female	0	1	1	3	5	2	9	9	4	3
F3_ATACCTTCATTACGGT-1	F3	2189	1041	F3_filtered_feature_bc_matrix	2189	1041	0.903362	0.156693	F3_ATACCTTCATTACGGT-1	F3	female	0	8	11	12	13	14	17	18	19	17
F3_ATACCTTCATTGAAGA-1	F3	6070	2369	F3_filtered_feature_bc_matrix	6070	2369	0.89199	0.115486	F3_ATACCTTCATTGAAGA-1	F3	female	0	7	9	10	17	18	21	32	37	38
F3_ATACCTTTCACCGCTT-1	F3	1657	784	F3_filtered_feature_bc_matrix	1657	784	0.899045	0.350634	F3_ATACCTTTCACCGCTT-1	F3	female	0	0	0	1	1	0	0	0	7	6
F3_ATACTTCAGGTCGTCC-1	F3	901	511	F3_filtered_feature_bc_matrix	901	511	0.916641	0.312986	F3_ATACTTCAGGTCGTCC-1	F3	female	0	0	0	1	1	0	0	0	7	6
F3_ATACTTCAGTTGGCTT-1	F3	14934	3669	F3_filtered_feature_bc_matrix	14934	3669	0.853952	0.0974287	F3_ATACTTCAGTTGGCTT-1	F3	female	0	5	7	7	11	10	12	10	65	71
F3_ATACTTCCACCTGAAT-1	F3	1740	675	F3_filtered_feature_bc_matrix	1740	675	0.873094	0.0982759	F3_ATACTTCCACCTGAAT-1	F3	female	0	1	1	0	0	3	2	1	14	10
F3_ATACTTCCAGTCTACA-1	F3	5708	2210	F3_filtered_feature_bc_matrix	5708	2210	0.890299	0.208129	F3_ATACTTCCAGTCTACA-1	F3	female	0	0	4	3	2	4	1	16	38	39
F3_ATACTTCGTATAGGAT-1	F3	2432	1345	F3_filtered_feature_bc_matrix	2432	1345	0.924027	0.112664	F3_ATACTTCGTATAGGAT-1	F3	female	0	2	10	11	12	13	10	15	18	25
F3_ATACTTCGTTCTTGCC-1	F3	10267	3272	F3_filtered_feature_bc_matrix	10267	3272	0.876197	0.0789909	F3_ATACTTCGTTCTTGCC-1	F3	female	0	22	26	28	31	31	38	44	51	55
F3_ATACTTCTCAAATAGG-1	F3	2252	845	F3_filtered_feature_bc_matrix	2252	845	0.873019	0.0470693	F3_ATACTTCTCAAATAGG-1	F3	female	0	14	22	25	25	25	30	35	42	46
F3_ATACTTCTCCTTCTAA-1	F3	5561	1853	F3_filtered_feature_bc_matrix	5561	1853	0.872561	0.120482	F3_ATACTTCTCCTTCTAA-1	F3	female	0	2	2	6	6	7	27	31	36	37
F3_ATACTTCTCTATCGCC-1	F3	32003	6029	F3_filtered_feature_bc_matrix	32003	6029	0.839087	0.107271	F3_ATACTTCTCTATCGCC-1	F3	female	0	11	15	17	19	20	24	27	29	28
F3_ATACTTCTCTCGGTCT-1	F3	2522	1303	F3_filtered_feature_bc_matrix	2522	1303	0.91569	0.105868	F3_ATACTTCTCTCGGTCT-1	F3	female	0	13	24	27	30	32	39	42	48	53
F3_ATACTTCTCTGTGTGA-1	F3	1334	747	F3_filtered_feature_bc_matrix	1334	747	0.919417	0.134183	F3_ATACTTCTCTGTGTGA-1	F3	female	0	1	1	0	0	3	2	1	1	0
F3_ATAGACCAGCCGATAG-1	F3	7087	2138	F3_filtered_feature_bc_matrix	7087	2138	0.864833	0.296317	F3_ATAGACCAGCCGATAG-1	F3	female	0	3	3	9	9	9	14	14	16	12
F3_ATAGACCAGGTTCTAC-1	F3	3607	1096	F3_filtered_feature_bc_matrix	3607	1096	0.854564	0.06626	F3_ATAGACCAGGTTCTAC-1	F3	female	0	2	5	6	7	7	11	17	11	19
F3_ATAGACCCACGACGAA-1	F3	13202	3468	F3_filtered_feature_bc_matrix	13202	3468	0.859109	0.147781	F3_ATAGACCCACGACGAA-1	F3	female	0	1	1	3	5	2	9	9	4	3
F3_ATAGACCCAGCAGATG-1	F3	535	345	F3_filtered_feature_bc_matrix	535	345	0.930165	0.26729	F3_ATAGACCCAGCAGATG-1	F3	female	0	12	14	16	18	19	22	24	28	26
F3_ATAGACCGTAACGCGA-1	F3	1635	954	F3_filtered_feature_bc_matrix	1635	954	0.927192	0.168807	F3_ATAGACCGTAACGCGA-1	F3	female	0	17	16	18	20	12	15	13	31	35
F3_ATAGACCGTAGCGCCT-1	F3	2850	1363	F3_filtered_feature_bc_matrix	2850	1363	0.907275	0.145614	F3_ATAGACCGTAGCGCCT-1	F3	female	0	2	2	2	4	12	15	13	6	32
F3_ATAGACCGTCCCGGTA-1	F3	3373	1691	F3_filtered_feature_bc_matrix	3373	1691	0.915002	0.0750074	F3_ATAGACCGTCCCGGTA-1	F3	female	0	2	2	2	6	1	4	5	0	2
F3_ATAGACCTCATTACTC-1	F3	3488	1543	F3_filtered_feature_bc_matrix	3488	1543	0.900013	0.287557	F3_ATAGACCTCATTACTC-1	F3	female	0	0	0	1	3	5	10	12	15	11
F3_ATAGACCTCGGACTGC-1	F3	3416	1603	F3_filtered_feature_bc_matrix	3416	1603	0.907009	0.128806	F3_ATAGACCTCGGACTGC-1	F3	female	0	1	1	0	0	2	5	3	13	4
F3_ATAGACCTCGTCGGGT-1	F3	1061	726	F3_filtered_feature_bc_matrix	1061	726	0.945541	0.134779	F3_ATAGACCTCGTCGGGT-1	F3	female	0	0	0	1	1	0	0	0	3	6
F3_ATAGAGAAGTTACTCG-1	F3	1483	821	F3_filtered_feature_bc_matrix	1483	821	0.91902	0.264329	F3_ATAGAGAAGTTACTCG-1	F3	female	0	5	7	7	11	10	12	10	17	16
F3_ATAGAGACACTCATAG-1	F3	4009	1768	F3_filtered_feature_bc_matrix	4009	1768	0.901318	0.109504	F3_ATAGAGACACTCATAG-1	F3	female	0	1	1	0	0	1	7	4	5	8
F3_ATAGAGACATGAGAAT-1	F3	2899	1317	F3_filtered_feature_bc_matrix	2899	1317	0.901029	0.15902	F3_ATAGAGACATGAGAAT-1	F3	female	0	0	4	3	2	4	1	26	32	29
F3_ATAGAGAGTGTGAGCA-1	F3	820	404	F3_filtered_feature_bc_matrix	820	404	0.894491	0.390244	F3_ATAGAGAGTGTGAGCA-1	F3	female	0	0	0	1	1	0	0	19	25	18
F3_ATAGAGATCACAATGC-1	F3	3838	1838	F3_filtered_feature_bc_matrix	3838	1838	0.910784	0.103439	F3_ATAGAGATCACAATGC-1	F3	female	0	1	1	0	0	3	2	1	14	10
F3_ATAGAGATCCGTAGTA-1	F3	1844	667	F3_filtered_feature_bc_matrix	1844	667	0.864768	0.21692	F3_ATAGAGATCCGTAGTA-1	F3	female	0	16	18	20	21	21	34	39	45	49
F3_ATAGAGATCCGTATAG-1	F3	3147	976	F3_filtered_feature_bc_matrix	3147	976	0.854642	0.0660947	F3_ATAGAGATCCGTATAG-1	F3	female	0	14	22	25	25	25	30	35	42	46
F3_ATAGAGATCCTGTACC-1	F3	1287	740	F3_filtered_feature_bc_matrix	1287	740	0.922708	0.230769	F3_ATAGAGATCCTGTACC-1	F3	female	0	0	0	1	1	0	0	19	25	18
F3_ATAGAGATCGAGCCAC-1	F3	4223	1575	F3_filtered_feature_bc_matrix	4223	1575	0.881857	0.224722	F3_ATAGAGATCGAGCCAC-1	F3	female	0	9	12	13	14	15	18	20	20	20
F3_ATAGGCTAGCTGTCCG-1	F3	1967	1092	F3_filtered_feature_bc_matrix	1967	1092	0.922405	0.205389	F3_ATAGGCTAGCTGTCCG-1	F3	female	0	2	5	6	7	7	11	17	11	19
F3_ATAGGCTCAACCACGC-1	F3	20072	3947	F3_filtered_feature_bc_matrix	20072	3947	0.835838	0.164308	F3_ATAGGCTCAACCACGC-1	F3	female	0	20	23	26	28	29	35	40	47	67
F3_ATAGGCTCAACCGACC-1	F3	1970	1008	F3_filtered_feature_bc_matrix	1970	1008	0.911668	0.193909	F3_ATAGGCTCAACCGACC-1	F3	female	0	1	1	0	0	3	2	1	1	0
F3_ATAGGCTCACCAGCTG-1	F3	4470	1886	F3_filtered_feature_bc_matrix	4470	1886	0.897333	0.177629	F3_ATAGGCTCACCAGCTG-1	F3	female	0	0	0	4	3	5	3	2	23	22
F3_ATAGGCTCACGGTGAA-1	F3	4611	2144	F3_filtered_feature_bc_matrix	4611	2144	0.909228	0.135112	F3_ATAGGCTCACGGTGAA-1	F3	female	0	0	0	4	3	5	3	2	23	22
F3_ATAGGCTGTGAGGAAA-1	F3	888	543	F3_filtered_feature_bc_matrix	888	543	0.92755	0.257883	F3_ATAGGCTGTGAGGAAA-1	F3	female	0	0	0	1	1	0	0	0	7	6
F3_ATAGGCTGTGTCTAAC-1	F3	7127	2369	F3_filtered_feature_bc_matrix	7127	2369	0.875849	0.158692	F3_ATAGGCTGTGTCTAAC-1	F3	female	0	17	16	18	20	12	15	13	31	35
F3_ATAGGCTGTTGAAGTA-1	F3	4131	1811	F3_filtered_feature_bc_matrix	4131	1811	0.900959	0.0801259	F3_ATAGGCTGTTGAAGTA-1	F3	female	0	10	13	15	16	17	23	25	24	27
F3_ATATCCTAGACGTCGA-1	F3	1248	711	F3_filtered_feature_bc_matrix	1248	711	0.921083	0.245192	F3_ATATCCTAGACGTCGA-1	F3	female	0	0	0	1	1	0	0	0	7	6
F3_ATATCCTAGTAACGAT-1	F3	1815	920	F3_filtered_feature_bc_matrix	1815	920	0.909451	0.274931	F3_ATATCCTAGTAACGAT-1	F3	female	0	3	3	5	8	8	8	7	8	52
F3_ATATCCTCATCAGCGC-1	F3	1625	945	F3_filtered_feature_bc_matrix	1625	945	0.926679	0.194462	F3_ATATCCTCATCAGCGC-1	F3	female	0	0	0	4	3	5	3	2	9	7
F3_ATATCCTTCAGGAGAC-1	F3	1540	966	F3_filtered_feature_bc_matrix	1540	966	0.936457	0.0805195	F3_ATATCCTTCAGGAGAC-1	F3	female	0	1	1	0	0	3	2	3	21	0
F3_ATATCCTTCCCTTGGT-1	F3	8925	2692	F3_filtered_feature_bc_matrix	8925	2692	0.86824	0.0667787	F3_ATATCCTTCCCTTGGT-1	F3	female	0	2	2	2	4	6	6	28	6	2
F3_ATATCCTTCTCCCTAG-1	F3	11648	2894	F3_filtered_feature_bc_matrix	11648	2894	0.851275	0.136418	F3_ATATCCTTCTCCCTAG-1	F3	female	0	1	1	0	0	3	2	1	14	10
F3_ATATCCTTCTCGCTTG-1	F3	1791	998	F3_filtered_feature_bc_matrix	1791	998	0.921931	0.18593	F3_ATATCCTTCTCGCTTG-1	F3	female	0	1	1	0	5	2	5	3	13	4
F3_ATCACAGAGAGCCGAT-1	F3	3296	1648	F3_filtered_feature_bc_matrix	3296	1648	0.914431	0.152913	F3_ATCACAGAGAGCCGAT-1	F3	female	0	2	2	2	4	6	6	8	10	13
F3_ATCACAGAGTAAGACT-1	F3	1432	678	F3_filtered_feature_bc_matrix	1432	678	0.897111	0.339385	F3_ATCACAGAGTAAGACT-1	F3	female	0	0	4	1	2	0	1	6	2	6
F3_ATCACAGAGTGTCATC-1	F3	2998	1099	F3_filtered_feature_bc_matrix	2998	1099	0.874646	0.0837225	F3_ATCACAGAGTGTCATC-1	F3	female	0	0	0	1	1	0	11	19	25	18
F3_ATCACAGCATGGAGAC-1	F3	3637	1856	F3_filtered_feature_bc_matrix	3637	1856	0.917948	0.074512	F3_ATCACAGCATGGAGAC-1	F3	female	0	11	15	17	19	20	24	27	29	28
F3_ATCACAGGTACAGGTG-1	F3	975	359	F3_filtered_feature_bc_matrix	975	359	0.854831	0.250256	F3_ATCACAGGTACAGGTG-1	F3	female	0	19	21	24	24	24	29	46	52	56
F3_ATCACAGGTGACCGTC-1	F3	4215	1915	F3_filtered_feature_bc_matrix	4215	1915	0.905476	0.16204	F3_ATCACAGGTGACCGTC-1	F3	female	0	0	0	4	3	5	3	2	23	22
F3_ATCACAGGTGATCATC-1	F3	1800	885	F3_filtered_feature_bc_matrix	1800	885	0.905283	0.303889	F3_ATCACAGGTGATCATC-1	F3	female	0	0	0	4	3	5	25	29	34	33
F3_ATCACGAAGATGTTGA-1	F3	9240	2920	F3_filtered_feature_bc_matrix	9240	2920	0.873845	0.143506	F3_ATCACGAAGATGTTGA-1	F3	female	0	18	19	22	23	22	28	33	39	40
F3_ATCACGAAGGAGATAG-1	F3	2198	1120	F3_filtered_feature_bc_matrix	2198	1120	0.912386	0.173794	F3_ATCACGAAGGAGATAG-1	F3	female	0	18	19	22	23	22	28	33	39	40
F3_ATCACGAAGGGTAATT-1	F3	659	336	F3_filtered_feature_bc_matrix	659	336	0.896219	0.323217	F3_ATCACGAAGGGTAATT-1	F3	female	0	0	4	3	2	4	1	16	38	39
F3_ATCACGACAATCTCTT-1	F3	5059	2371	F3_filtered_feature_bc_matrix	5059	2371	0.911143	0.0423008	F3_ATCACGACAATCTCTT-1	F3	female	0	2	16	18	20	12	15	13	31	19
F3_ATCACGAGTATGACAA-1	F3	5536	1941	F3_filtered_feature_bc_matrix	5536	1941	0.878401	0.291004	F3_ATCACGAGTATGACAA-1	F3	female	0	0	4	3	2	4	1	6	2	1
F3_ATCACGATCTCCATAT-1	F3	602	297	F3_filtered_feature_bc_matrix	602	297	0.88961	0.227575	F3_ATCACGATCTCCATAT-1	F3	female	0	16	18	20	21	21	34	39	45	49
F3_ATCACTTAGCACGGAT-1	F3	2475	1360	F3_filtered_feature_bc_matrix	2475	1360	0.923374	0.08	F3_ATCACTTAGCACGGAT-1	F3	female	0	0	4	3	2	4	1	6	2	1
F3_ATCACTTAGTAGCATA-1	F3	3476	1592	F3_filtered_feature_bc_matrix	3476	1592	0.904228	0.191887	F3_ATCACTTAGTAGCATA-1	F3	female	0	1	1	0	0	1	7	4	5	8
F3_ATCACTTAGTCACGCC-1	F3	4885	2019	F3_filtered_feature_bc_matrix	4885	2019	0.895977	0.188536	F3_ATCACTTAGTCACGCC-1	F3	female	0	8	11	12	13	14	17	18	19	17
F3_ATCACTTCAAAGCACG-1	F3	6463	2386	F3_filtered_feature_bc_matrix	6463	2386	0.886427	0.0592604	F3_ATCACTTCAAAGCACG-1	F3	female	0	1	1	0	0	1	7	4	5	8
F3_ATCACTTCATGGCTGC-1	F3	3032	1694	F3_filtered_feature_bc_matrix	3032	1694	0.927388	0.0738786	F3_ATCACTTCATGGCTGC-1	F3	female	0	0	0	4	3	5	10	23	26	25
F3_ATCACTTGTCAAAGAT-1	F3	1570	923	F3_filtered_feature_bc_matrix	1570	923	0.927814	0.0789809	F3_ATCACTTGTCAAAGAT-1	F3	female	0	2	2	2	6	1	4	5	0	2
F3_ATCACTTGTCAGGCAA-1	F3	1034	684	F3_filtered_feature_bc_matrix	1034	684	0.940467	0.144101	F3_ATCACTTGTCAGGCAA-1	F3	female	0	9	12	13	14	15	18	20	20	20
F3_ATCACTTGTGGATCAG-1	F3	4442	1963	F3_filtered_feature_bc_matrix	4442	1963	0.902769	0.172445	F3_ATCACTTGTGGATCAG-1	F3	female	0	7	9	10	17	18	21	32	37	38
F3_ATCACTTGTGTTAACC-1	F3	4439	1515	F3_filtered_feature_bc_matrix	4439	1515	0.871995	0.363821	F3_ATCACTTGTGTTAACC-1	F3	female	0	11	15	17	19	20	24	27	29	28
F3_ATCACTTTCAAGTCTG-1	F3	1928	1077	F3_filtered_feature_bc_matrix	1928	1077	0.923019	0.133817	F3_ATCACTTTCAAGTCTG-1	F3	female	0	12	14	16	18	19	22	24	28	26
F3_ATCACTTTCATAGACC-1	F3	1294	524	F3_filtered_feature_bc_matrix	1294	524	0.87384	0.148377	F3_ATCACTTTCATAGACC-1	F3	female	0	14	22	25	25	25	30	35	42	46
F3_ATCAGGTAGACCCTTA-1	F3	2382	765	F3_filtered_feature_bc_matrix	2382	765	0.853927	0.0717884	F3_ATCAGGTAGACCCTTA-1	F3	female	0	14	27	30	35	36	43	49	55	62
F3_ATCAGGTAGATGTTCC-1	F3	1658	933	F3_filtered_feature_bc_matrix	1658	933	0.922443	0.218335	F3_ATCAGGTAGATGTTCC-1	F3	female	0	0	0	1	1	0	0	12	15	11
F3_ATCAGGTAGCTGTGCC-1	F3	25192	4080	F3_filtered_feature_bc_matrix	25192	4080	0.820369	0.260241	F3_ATCAGGTAGCTGTGCC-1	F3	female	0	3	3	9	9	9	14	14	16	14
F3_ATCAGGTCAAATGATG-1	F3	958	691	F3_filtered_feature_bc_matrix	958	691	0.952409	0.0876827	F3_ATCAGGTCAAATGATG-1	F3	female	0	0	4	3	2	4	1	26	32	29
F3_ATCAGGTCACAACGCC-1	F3	7535	2803	F3_filtered_feature_bc_matrix	7535	2803	0.889231	0.109754	F3_ATCAGGTCACAACGCC-1	F3	female	0	1	1	0	3	2	5	3	23	4
F3_ATCAGGTCATGGCGCT-1	F3	1537	755	F3_filtered_feature_bc_matrix	1537	755	0.903119	0.342876	F3_ATCAGGTCATGGCGCT-1	F3	female	0	0	0	1	1	0	0	0	7	6
F3_ATCAGGTGTAGTCGTT-1	F3	6488	2158	F3_filtered_feature_bc_matrix	6488	2158	0.874595	0.211005	F3_ATCAGGTGTAGTCGTT-1	F3	female	0	0	4	3	2	4	1	6	2	1
F3_ATCAGGTGTCACTCTC-1	F3	1771	902	F3_filtered_feature_bc_matrix	1771	902	0.909793	0.08131	F3_ATCAGGTGTCACTCTC-1	F3	female	0	1	1	0	0	3	2	1	1	0
F3_ATCAGGTTCCCATTTA-1	F3	3873	862	F3_filtered_feature_bc_matrix	3873	862	0.818135	0.02866	F3_ATCAGGTTCCCATTTA-1	F3	female	0	4	6	14	15	16	19	21	22	23
F3_ATCATTCCATAGGTAA-1	F3	7202	2521	F3_filtered_feature_bc_matrix	7202	2521	0.881818	0.163427	F3_ATCATTCCATAGGTAA-1	F3	female	0	3	3	9	9	9	14	14	16	14
F3_ATCATTCGTATGCTAC-1	F3	5446	2250	F3_filtered_feature_bc_matrix	5446	2250	0.897246	0.159199	F3_ATCATTCGTATGCTAC-1	F3	female	0	12	14	16	18	19	22	24	28	26
F3_ATCATTCTCGATAACC-1	F3	3132	1517	F3_filtered_feature_bc_matrix	3132	1517	0.909939	0.242337	F3_ATCATTCTCGATAACC-1	F3	female	0	1	1	3	5	2	9	9	4	3
F3_ATCCACCAGAATTCAG-1	F3	1741	1083	F3_filtered_feature_bc_matrix	1741	1083	0.936383	0.0827111	F3_ATCCACCAGAATTCAG-1	F3	female	0	1	2	0	0	3	2	8	1	44
F3_ATCCACCAGACATACA-1	F3	13880	4017	F3_filtered_feature_bc_matrix	13880	4017	0.870006	0.149496	F3_ATCCACCAGACATACA-1	F3	female	0	1	2	2	4	1	7	4	6	8
F3_ATCCACCAGATTGAGT-1	F3	2588	1312	F3_filtered_feature_bc_matrix	2588	1312	0.913556	0.146832	F3_ATCCACCAGATTGAGT-1	F3	female	0	2	2	2	4	6	6	8	34	33
F3_ATCCACCCACATAACC-1	F3	3927	1935	F3_filtered_feature_bc_matrix	3927	1935	0.914476	0.112299	F3_ATCCACCCACATAACC-1	F3	female	0	2	16	18	20	12	15	13	31	32
F3_ATCCACCTCGCATTAG-1	F3	2652	1383	F3_filtered_feature_bc_matrix	2652	1383	0.91741	0.165913	F3_ATCCACCTCGCATTAG-1	F3	female	0	0	0	1	1	0	0	6	2	1
F3_ATCCATTAGAGACAAG-1	F3	3806	1664	F3_filtered_feature_bc_matrix	3806	1664	0.899646	0.13216	F3_ATCCATTAGAGACAAG-1	F3	female	0	1	1	3	5	2	9	9	4	3
F3_ATCCATTAGATACCAA-1	F3	1495	784	F3_filtered_feature_bc_matrix	1495	784	0.911699	0.132441	F3_ATCCATTAGATACCAA-1	F3	female	0	1	1	0	0	3	2	1	1	0
F3_ATCCATTAGTCTTGGT-1	F3	6126	2439	F3_filtered_feature_bc_matrix	6126	2439	0.89439	0.142671	F3_ATCCATTAGTCTTGGT-1	F3	female	0	1	1	0	5	2	5	9	4	4
F3_ATCCATTCACGGCTAC-1	F3	2499	1274	F3_filtered_feature_bc_matrix	2499	1274	0.913886	0.196479	F3_ATCCATTCACGGCTAC-1	F3	female	0	0	0	4	3	5	3	2	9	7
F3_ATCCATTGTATGGAAT-1	F3	799	457	F3_filtered_feature_bc_matrix	799	457	0.916408	0.346683	F3_ATCCATTGTATGGAAT-1	F3	female	0	0	0	1	1	0	0	0	7	6
F3_ATCCATTGTCAGGTGA-1	F3	2061	1088	F3_filtered_feature_bc_matrix	2061	1088	0.916282	0.115478	F3_ATCCATTGTCAGGTGA-1	F3	female	0	1	1	0	0	3	2	1	14	10
F3_ATCCCTGAGCTAAATG-1	F3	1047	703	F3_filtered_feature_bc_matrix	1047	703	0.942717	0.12703	F3_ATCCCTGAGCTAAATG-1	F3	female	0	0	0	1	1	0	11	19	25	18
F3_ATCCCTGAGGCTAACG-1	F3	2531	1354	F3_filtered_feature_bc_matrix	2531	1354	0.920173	0.168708	F3_ATCCCTGAGGCTAACG-1	F3	female	0	8	11	12	13	14	17	18	19	17
F3_ATCCCTGCAATTGCTG-1	F3	2100	1114	F3_filtered_feature_bc_matrix	2100	1114	0.917123	0.148095	F3_ATCCCTGCAATTGCTG-1	F3	female	0	0	0	4	3	5	3	2	9	7
F3_ATCCCTGCACGGTGAA-1	F3	4008	1903	F3_filtered_feature_bc_matrix	4008	1903	0.910215	0.160679	F3_ATCCCTGCACGGTGAA-1	F3	female	0	10	13	15	16	17	23	25	24	27
F3_ATCCCTGCAGTAACAA-1	F3	7806	2350	F3_filtered_feature_bc_matrix	7806	2350	0.866058	0.28414	F3_ATCCCTGCAGTAACAA-1	F3	female	0	3	3	9	9	9	14	14	16	14
F3_ATCCCTGGTCACTCTC-1	F3	1898	662	F3_filtered_feature_bc_matrix	1898	662	0.860465	0.0679663	F3_ATCCCTGGTCACTCTC-1	F3	female	0	14	27	30	35	36	43	49	55	62
F3_ATCCCTGGTTCCACAA-1	F3	6343	2456	F3_filtered_feature_bc_matrix	6343	2456	0.891627	0.244994	F3_ATCCCTGGTTCCACAA-1	F3	female	0	7	9	10	17	18	21	32	37	38
F3_ATCCCTGTCACCCTGT-1	F3	2623	1492	F3_filtered_feature_bc_matrix	2623	1492	0.928329	0.0419367	F3_ATCCCTGTCACCCTGT-1	F3	female	0	4	28	21	22	37	44	50	57	61
F3_ATCCCTGTCACCGGGT-1	F3	4976	2055	F3_filtered_feature_bc_matrix	4976	2055	0.89611	0.129622	F3_ATCCCTGTCACCGGGT-1	F3	female	0	0	4	3	2	4	1	16	38	39
F3_ATCCCTGTCCTGGGAC-1	F3	6088	1905	F3_filtered_feature_bc_matrix	6088	1905	0.866671	0.0755585	F3_ATCCCTGTCCTGGGAC-1	F3	female	0	2	5	6	7	7	11	17	11	19
F3_ATCCGTCCAAAGCACG-1	F3	16864	4393	F3_filtered_feature_bc_matrix	16864	4393	0.861792	0.170719	F3_ATCCGTCCAAAGCACG-1	F3	female	0	3	3	5	8	8	8	7	35	41
F3_ATCCGTCCAAGGATGC-1	F3	3232	1592	F3_filtered_feature_bc_matrix	3232	1592	0.912372	0.232054	F3_ATCCGTCCAAGGATGC-1	F3	female	0	2	2	2	4	6	6	8	6	31
F3_ATCCGTCGTGGGTTGA-1	F3	1045	704	F3_filtered_feature_bc_matrix	1045	704	0.943181	0.168421	F3_ATCCGTCGTGGGTTGA-1	F3	female	0	0	0	1	1	0	0	0	3	5
F3_ATCCGTCTCCTACAAG-1	F3	17031	4316	F3_filtered_feature_bc_matrix	17031	4316	0.859105	0.0865481	F3_ATCCGTCTCCTACAAG-1	F3	female	0	2	2	2	6	1	4	5	0	2
F3_ATCCTATCATTAGGAA-1	F3	7166	2341	F3_filtered_feature_bc_matrix	7166	2341	0.873971	0.175691	F3_ATCCTATCATTAGGAA-1	F3	female	0	2	4	3	2	4	11	17	11	19
F3_ATCCTATGTAGCTCGC-1	F3	1962	990	F3_filtered_feature_bc_matrix	1962	990	0.909781	0.296126	F3_ATCCTATGTAGCTCGC-1	F3	female	0	1	1	2	0	1	7	4	5	44
F3_ATCCTATGTCAAAGCG-1	F3	3220	1488	F3_filtered_feature_bc_matrix	3220	1488	0.904428	0.0987578	F3_ATCCTATGTCAAAGCG-1	F3	female	0	0	4	3	2	4	1	16	38	39
F3_ATCCTATGTGTGTGTT-1	F3	961	625	F3_filtered_feature_bc_matrix	961	625	0.937358	0.140479	F3_ATCCTATGTGTGTGTT-1	F3	female	0	2	2	2	4	6	6	8	10	33
F3_ATCCTATTCAGAGCAG-1	F3	1480	535	F3_filtered_feature_bc_matrix	1480	535	0.860608	0.22973	F3_ATCCTATTCAGAGCAG-1	F3	female	0	15	17	19	27	28	33	38	44	48
F3_ATCCTATTCAGCGCAC-1	F3	19295	1856	F3_filtered_feature_bc_matrix	19295	1856	0.762716	0.0291785	F3_ATCCTATTCAGCGCAC-1	F3	female	0	13	20	23	26	26	31	36	41	45
F3_ATCCTATTCTAGTACG-1	F3	1802	732	F3_filtered_feature_bc_matrix	1802	732	0.87983	0.18424	F3_ATCCTATTCTAGTACG-1	F3	female	0	15	17	19	27	28	33	38	44	48
F3_ATCCTATTCTGCGAGC-1	F3	2645	1289	F3_filtered_feature_bc_matrix	2645	1289	0.908786	0.193195	F3_ATCCTATTCTGCGAGC-1	F3	female	0	0	4	3	2	4	1	16	38	39
F3_ATCGATGAGACTCTAC-1	F3	1093	701	F3_filtered_feature_bc_matrix	1093	701	0.936517	0.177493	F3_ATCGATGAGACTCTAC-1	F3	female	0	0	0	1	1	0	0	0	3	5
F3_ATCGATGAGGAGGCAG-1	F3	845	337	F3_filtered_feature_bc_matrix	845	337	0.863599	0.0982249	F3_ATCGATGAGGAGGCAG-1	F3	female	0	20	23	26	28	29	35	40	47	67
F3_ATCGATGCACACGGAA-1	F3	11706	3320	F3_filtered_feature_bc_matrix	11706	3320	0.865483	0.236802	F3_ATCGATGCACACGGAA-1	F3	female	0	2	2	2	4	6	6	8	10	13
F3_ATCGATGCAGCGTGCT-1	F3	3305	1500	F3_filtered_feature_bc_matrix	3305	1500	0.902511	0.122239	F3_ATCGATGCAGCGTGCT-1	F3	female	0	0	4	3	2	4	1	16	30	30
F3_ATCGATGGTACCACGC-1	F3	1773	967	F3_filtered_feature_bc_matrix	1773	967	0.918958	0.236887	F3_ATCGATGGTACCACGC-1	F3	female	0	0	0	1	1	0	0	0	7	6
F3_ATCGATGGTAGCGTTT-1	F3	1835	945	F3_filtered_feature_bc_matrix	1835	945	0.911692	0.178747	F3_ATCGATGGTAGCGTTT-1	F3	female	0	1	1	0	0	3	2	1	1	0
F3_ATCGATGGTGCACAAG-1	F3	4812	2003	F3_filtered_feature_bc_matrix	4812	2003	0.896629	0.124896	F3_ATCGATGGTGCACAAG-1	F3	female	0	1	1	0	0	2	7	4	5	21
F3_ATCGATGTCTGGGATT-1	F3	2284	1144	F3_filtered_feature_bc_matrix	2284	1144	0.910599	0.195709	F3_ATCGATGTCTGGGATT-1	F3	female	0	1	1	0	0	1	7	4	5	8
F3_ATCGATGTCTTAGCAG-1	F3	6999	2730	F3_filtered_feature_bc_matrix	6999	2730	0.893662	0.0681526	F3_ATCGATGTCTTAGCAG-1	F3	female	0	2	2	2	4	6	6	8	10	13
F3_ATCGCCTCAATCTCGA-1	F3	2437	1251	F3_filtered_feature_bc_matrix	2437	1251	0.914493	0.163726	F3_ATCGCCTCAATCTCGA-1	F3	female	0	0	0	4	3	5	10	23	26	25
F3_ATCGCCTGTCAGACGA-1	F3	817	317	F3_filtered_feature_bc_matrix	817	317	0.858815	0.0452876	F3_ATCGCCTGTCAGACGA-1	F3	female	0	4	6	21	22	27	32	37	43	47
F3_ATCGCCTGTGACAACG-1	F3	3994	1713	F3_filtered_feature_bc_matrix	3994	1713	0.897915	0.148723	F3_ATCGCCTGTGACAACG-1	F3	female	0	1	1	0	0	21	37	43	50	54
F3_ATCGCCTGTTACAGCT-1	F3	3177	1555	F3_filtered_feature_bc_matrix	3177	1555	0.911398	0.219389	F3_ATCGCCTGTTACAGCT-1	F3	female	0	9	12	13	14	15	18	20	20	20
F3_ATCGCCTGTTTGGAGG-1	F3	965	604	F3_filtered_feature_bc_matrix	965	604	0.931818	0.20829	F3_ATCGCCTGTTTGGAGG-1	F3	female	0	0	0	1	1	0	0	0	3	5
F3_ATCGCCTTCAAAGAAC-1	F3	4812	1870	F3_filtered_feature_bc_matrix	4812	1870	0.888526	0.141106	F3_ATCGCCTTCAAAGAAC-1	F3	female	0	1	1	3	5	2	5	3	13	4
F3_ATCGCCTTCATGCCGG-1	F3	5711	2341	F3_filtered_feature_bc_matrix	5711	2341	0.896902	0.125897	F3_ATCGCCTTCATGCCGG-1	F3	female	0	2	2	2	4	6	6	28	6	31
F3_ATCGCCTTCGACGCTG-1	F3	2043	668	F3_filtered_feature_bc_matrix	2043	668	0.853338	0.248654	F3_ATCGCCTTCGACGCTG-1	F3	female	0	15	17	19	27	28	33	38	44	48
F3_ATCGCCTTCTCCTACG-1	F3	2904	1521	F3_filtered_feature_bc_matrix	2904	1521	0.918895	0.113292	F3_ATCGCCTTCTCCTACG-1	F3	female	0	1	1	3	5	2	9	9	4	3
F3_ATCGGATAGCGACCCT-1	F3	1744	1064	F3_filtered_feature_bc_matrix	1744	1064	0.933796	0.0917431	F3_ATCGGATAGCGACCCT-1	F3	female	0	1	1	0	0	3	2	1	1	0
F3_ATCGGATAGGATACGC-1	F3	3297	1652	F3_filtered_feature_bc_matrix	3297	1652	0.914696	0.0821959	F3_ATCGGATAGGATACGC-1	F3	female	0	1	16	2	20	12	15	13	6	35
F3_ATCGGATGTCGTTGCG-1	F3	2108	1265	F3_filtered_feature_bc_matrix	2108	1265	0.933277	0.0868121	F3_ATCGGATGTCGTTGCG-1	F3	female	0	2	2	2	4	6	6	8	10	13
F3_ATCGGATGTTGATGTC-1	F3	7407	2407	F3_filtered_feature_bc_matrix	7407	2407	0.873847	0.129067	F3_ATCGGATGTTGATGTC-1	F3	female	0	2	2	2	6	1	4	5	0	37
F3_ATCGGATTCACGAGGA-1	F3	13876	3778	F3_filtered_feature_bc_matrix	13876	3778	0.863601	0.108028	F3_ATCGGATTCACGAGGA-1	F3	female	0	2	2	2	6	1	4	5	0	2
F3_ATCGGCGAGGTAAACT-1	F3	1652	1079	F3_filtered_feature_bc_matrix	1652	1079	0.942515	0.107748	F3_ATCGGCGAGGTAAACT-1	F3	female	0	8	11	12	13	14	17	18	19	17
F3_ATCGGCGCAGGACTTT-1	F3	4235	1816	F3_filtered_feature_bc_matrix	4235	1816	0.898607	0.104604	F3_ATCGGCGCAGGACTTT-1	F3	female	0	0	4	3	2	4	1	16	38	39
F3_ATCGGCGGTACGACTT-1	F3	4055	1831	F3_filtered_feature_bc_matrix	4055	1831	0.904295	0.188409	F3_ATCGGCGGTACGACTT-1	F3	female	0	2	2	2	2	1	4	12	2	1
F3_ATCGGCGGTCAGGTGA-1	F3	5053	1817	F3_filtered_feature_bc_matrix	5053	1817	0.880063	0.192757	F3_ATCGGCGGTCAGGTGA-1	F3	female	0	3	3	5	9	9	20	22	27	24
F3_ATCGGCGTCCGCTAGG-1	F3	4012	1213	F3_filtered_feature_bc_matrix	4012	1213	0.855829	0.0737787	F3_ATCGGCGTCCGCTAGG-1	F3	female	0	14	22	25	25	25	30	35	42	46
F3_ATCGTAGAGAGCATTA-1	F3	673	321	F3_filtered_feature_bc_matrix	673	321	0.886312	0.306092	F3_ATCGTAGAGAGCATTA-1	F3	female	0	16	18	20	21	21	34	39	45	49
F3_ATCGTAGGTAGGCTGA-1	F3	1578	985	F3_filtered_feature_bc_matrix	1578	985	0.936003	0.11597	F3_ATCGTAGGTAGGCTGA-1	F3	female	0	0	4	3	2	4	1	16	30	30
F3_ATCGTAGTCCATTTAC-1	F3	1457	952	F3_filtered_feature_bc_matrix	1457	952	0.941576	0.107756	F3_ATCGTAGTCCATTTAC-1	F3	female	0	0	0	1	1	0	0	6	2	1
F3_ATCGTAGTCGCAAGAG-1	F3	6566	2328	F3_filtered_feature_bc_matrix	6566	2328	0.882032	0.108894	F3_ATCGTAGTCGCAAGAG-1	F3	female	0	2	2	2	6	1	4	5	0	2
F3_ATCGTCCAGCATACTC-1	F3	1115	353	F3_filtered_feature_bc_matrix	1115	353	0.836083	0.304933	F3_ATCGTCCAGCATACTC-1	F3	female	0	19	21	24	24	24	29	46	52	56
F3_ATCGTCCAGCGCCATC-1	F3	1694	921	F3_filtered_feature_bc_matrix	1694	921	0.918036	0.168831	F3_ATCGTCCAGCGCCATC-1	F3	female	0	0	0	1	7	7	11	19	11	18
F3_ATCGTCCAGTCACTGT-1	F3	1855	1043	F3_filtered_feature_bc_matrix	1855	1043	0.92349	0.167116	F3_ATCGTCCAGTCACTGT-1	F3	female	0	12	14	16	18	19	22	24	28	26
F3_ATCGTCCCACCCTATC-1	F3	2156	1191	F3_filtered_feature_bc_matrix	2156	1191	0.922686	0.154453	F3_ATCGTCCCACCCTATC-1	F3	female	0	3	3	5	8	8	8	7	8	12
F3_ATCGTCCCACGTACTA-1	F3	7235	2644	F3_filtered_feature_bc_matrix	7235	2644	0.886725	0.145266	F3_ATCGTCCCACGTACTA-1	F3	female	0	0	0	4	3	5	10	23	26	25
F3_ATCGTCCCATCGCTAA-1	F3	1196	717	F3_filtered_feature_bc_matrix	1196	717	0.9278	0.252508	F3_ATCGTCCCATCGCTAA-1	F3	female	0	0	0	1	1	0	0	0	3	5
F3_ATCGTCCGTCCGGTGT-1	F3	5238	1298	F3_filtered_feature_bc_matrix	5238	1298	0.83709	0.109202	F3_ATCGTCCGTCCGGTGT-1	F3	female	0	20	23	26	28	29	35	40	47	59
F3_ATCGTCCGTGACTATC-1	F3	3581	1279	F3_filtered_feature_bc_matrix	3581	1279	0.874189	0.386205	F3_ATCGTCCGTGACTATC-1	F3	female	0	12	14	16	18	19	22	24	28	26
F3_ATCGTGACAGCGGTCT-1	F3	4818	1962	F3_filtered_feature_bc_matrix	4818	1962	0.894059	0.168535	F3_ATCGTGACAGCGGTCT-1	F3	female	0	0	0	4	3	5	3	2	30	30
F3_ATCGTGACAGCGTGAA-1	F3	3707	1364	F3_filtered_feature_bc_matrix	3707	1364	0.87834	0.048287	F3_ATCGTGACAGCGTGAA-1	F3	female	0	2	5	6	7	7	11	17	11	19
F3_ATCGTGATCATGGCCG-1	F3	4615	1904	F3_filtered_feature_bc_matrix	4615	1904	0.895064	0.27649	F3_ATCGTGATCATGGCCG-1	F3	female	0	0	0	6	7	7	11	12	11	19
F3_ATCGTGATCGCCAACG-1	F3	2074	626	F3_filtered_feature_bc_matrix	2074	626	0.843152	0.057377	F3_ATCGTGATCGCCAACG-1	F3	female	0	4	6	14	15	16	19	21	22	23
F3_ATCTCTAAGAGCCTGA-1	F3	2385	1078	F3_filtered_feature_bc_matrix	2385	1078	0.897892	0.134591	F3_ATCTCTAAGAGCCTGA-1	F3	female	0	3	3	5	9	9	20	22	27	24
F3_ATCTCTAAGCAGGGAG-1	F3	8985	3133	F3_filtered_feature_bc_matrix	8985	3133	0.884266	0.112966	F3_ATCTCTAAGCAGGGAG-1	F3	female	0	2	2	2	13	1	7	4	6	8
F3_ATCTCTAAGGCACGAT-1	F3	5266	1790	F3_filtered_feature_bc_matrix	5266	1790	0.874075	0.195784	F3_ATCTCTAAGGCACGAT-1	F3	female	0	1	1	0	0	2	5	3	13	4
F3_ATCTCTAAGTAATCCC-1	F3	694	395	F3_filtered_feature_bc_matrix	694	395	0.913857	0.340058	F3_ATCTCTAAGTAATCCC-1	F3	female	0	6	8	8	10	11	13	11	12	9
F3_ATCTCTACAACTTGGT-1	F3	5454	2340	F3_filtered_feature_bc_matrix	5454	2340	0.901652	0.195636	F3_ATCTCTACAACTTGGT-1	F3	female	0	0	0	4	3	5	3	2	9	7
F3_ATCTCTACAAGTGCAG-1	F3	2049	1097	F3_filtered_feature_bc_matrix	2049	1097	0.918064	0.0468521	F3_ATCTCTACAAGTGCAG-1	F3	female	0	2	2	2	6	1	4	5	0	2
F3_ATCTCTACAATTCTCT-1	F3	12031	3323	F3_filtered_feature_bc_matrix	12031	3323	0.863056	0.129665	F3_ATCTCTACAATTCTCT-1	F3	female	0	1	1	3	5	2	9	9	4	3
F3_ATCTCTACACAAGTTC-1	F3	4824	2342	F3_filtered_feature_bc_matrix	4824	2342	0.914802	0.0939055	F3_ATCTCTACACAAGTTC-1	F3	female	0	0	0	1	4	5	10	12	15	11
F3_ATCTCTACACCACATA-1	F3	1858	820	F3_filtered_feature_bc_matrix	1858	820	0.891335	0.12648	F3_ATCTCTACACCACATA-1	F3	female	0	1	1	0	0	3	2	1	1	0
F3_ATCTCTACATGTTACG-1	F3	13406	3565	F3_filtered_feature_bc_matrix	13406	3565	0.860626	0.165448	F3_ATCTCTACATGTTACG-1	F3	female	0	3	3	5	8	8	8	7	8	52
F3_ATCTCTAGTACCCAGC-1	F3	3501	1675	F3_filtered_feature_bc_matrix	3501	1675	0.909661	0.132819	F3_ATCTCTAGTACCCAGC-1	F3	female	0	0	4	3	2	4	1	16	38	39
F3_ATCTCTAGTGTTTCTT-1	F3	1041	334	F3_filtered_feature_bc_matrix	1041	334	0.836384	0.0874159	F3_ATCTCTAGTGTTTCTT-1	F3	female	0	21	25	29	34	35	42	48	56	60
F3_ATCTTCAAGCAGATAT-1	F3	1719	1015	F3_filtered_feature_bc_matrix	1719	1015	0.929277	0.0994764	F3_ATCTTCAAGCAGATAT-1	F3	female	0	6	8	8	10	11	13	11	12	9
F3_ATCTTCAAGCGGATCA-1	F3	2013	734	F3_filtered_feature_bc_matrix	2013	734	0.867382	0.183805	F3_ATCTTCAAGCGGATCA-1	F3	female	0	15	17	19	27	28	33	38	44	48
F3_ATCTTCACAAAGGCGT-1	F3	1214	634	F3_filtered_feature_bc_matrix	1214	634	0.908525	0.354201	F3_ATCTTCACAAAGGCGT-1	F3	female	0	1	1	0	0	3	2	1	1	0
F3_ATCTTCACAGGACAGT-1	F3	1049	540	F3_filtered_feature_bc_matrix	1049	540	0.904534	0.346997	F3_ATCTTCACAGGACAGT-1	F3	female	0	2	2	2	4	6	6	8	10	13
F3_ATCTTCACAGTTTGGT-1	F3	2922	1443	F3_filtered_feature_bc_matrix	2922	1443	0.911586	0.179671	F3_ATCTTCACAGTTTGGT-1	F3	female	0	1	1	3	5	2	9	9	4	3
F3_ATCTTCAGTATGGAAT-1	F3	3327	1683	F3_filtered_feature_bc_matrix	3327	1683	0.915967	0.107003	F3_ATCTTCAGTATGGAAT-1	F3	female	0	0	0	4	3	5	10	23	26	25
F3_ATCTTCAGTCTAGGTT-1	F3	2915	1615	F3_filtered_feature_bc_matrix	2915	1615	0.925976	0.0765009	F3_ATCTTCAGTCTAGGTT-1	F3	female	0	2	2	2	4	6	6	8	10	13
F3_ATCTTCATCGAACCAT-1	F3	2443	714	F3_filtered_feature_bc_matrix	2443	714	0.842315	0.156774	F3_ATCTTCATCGAACCAT-1	F3	female	0	4	6	14	15	16	19	21	22	23
F3_ATGAAAGAGCAAGGAA-1	F3	1231	815	F3_filtered_feature_bc_matrix	1231	815	0.942044	0.149472	F3_ATGAAAGAGCAAGGAA-1	F3	female	0	2	2	2	4	6	6	29	34	33
F3_ATGAAAGCAAACCATC-1	F3	4612	1886	F3_filtered_feature_bc_matrix	4612	1886	0.894007	0.0810928	F3_ATGAAAGCAAACCATC-1	F3	female	0	2	2	2	6	1	4	5	0	8
F3_ATGAAAGCAATAACCC-1	F3	1815	1050	F3_filtered_feature_bc_matrix	1815	1050	0.927065	0.136088	F3_ATGAAAGCAATAACCC-1	F3	female	0	0	0	4	3	5	10	23	26	25
F3_ATGAAAGGTATCTTCT-1	F3	2267	1299	F3_filtered_feature_bc_matrix	2267	1299	0.927926	0.141156	F3_ATGAAAGGTATCTTCT-1	F3	female	0	1	1	0	0	1	7	4	5	21
F3_ATGAAAGTCACTGCTC-1	F3	2448	1205	F3_filtered_feature_bc_matrix	2448	1205	0.909165	0.19567	F3_ATGAAAGTCACTGCTC-1	F3	female	0	0	0	4	3	5	3	2	9	7
F3_ATGAAAGTCGAGAATA-1	F3	8556	2491	F3_filtered_feature_bc_matrix	8556	2491	0.863718	0.104839	F3_ATGAAAGTCGAGAATA-1	F3	female	0	7	9	10	17	18	21	34	40	43
F3_ATGAAAGTCTATCGTT-1	F3	1863	883	F3_filtered_feature_bc_matrix	1863	883	0.900847	0.219002	F3_ATGAAAGTCTATCGTT-1	F3	female	0	0	0	1	1	0	0	19	25	18
F3_ATGAAAGTCTCGCGTT-1	F3	904	533	F3_filtered_feature_bc_matrix	904	533	0.922386	0.283186	F3_ATGAAAGTCTCGCGTT-1	F3	female	0	0	0	1	1	0	0	0	3	5
F3_ATGAAAGTCTGTGCGG-1	F3	7846	2204	F3_filtered_feature_bc_matrix	7846	2204	0.858412	0.135865	F3_ATGAAAGTCTGTGCGG-1	F3	female	0	6	8	8	10	11	13	11	12	9
F3_ATGACCAAGCAATAGT-1	F3	695	363	F3_filtered_feature_bc_matrix	695	363	0.900746	0.336691	F3_ATGACCAAGCAATAGT-1	F3	female	0	14	22	25	25	25	30	35	42	46
F3_ATGACCAGTTGCAAGG-1	F3	2579	1264	F3_filtered_feature_bc_matrix	2579	1264	0.909216	0.261729	F3_ATGACCAGTTGCAAGG-1	F3	female	0	5	7	7	11	10	12	10	17	16
F3_ATGACCATCCTGTAAG-1	F3	3392	1705	F3_filtered_feature_bc_matrix	3392	1705	0.915384	0.0807783	F3_ATGACCATCCTGTAAG-1	F3	female	0	2	2	2	4	6	6	8	10	13
F3_ATGAGGGAGAAGGTAG-1	F3	2742	1259	F3_filtered_feature_bc_matrix	2742	1259	0.901677	0.184537	F3_ATGAGGGAGAAGGTAG-1	F3	female	0	3	3	9	9	9	14	14	16	14
F3_ATGAGGGCAAGTGGGT-1	F3	1657	825	F3_filtered_feature_bc_matrix	1657	825	0.905922	0.276403	F3_ATGAGGGCAAGTGGGT-1	F3	female	0	0	4	3	2	4	1	26	32	29
F3_ATGAGGGCAGACAATA-1	F3	18823	4355	F3_filtered_feature_bc_matrix	18823	4355	0.851287	0.107741	F3_ATGAGGGCAGACAATA-1	F3	female	0	2	2	2	6	1	4	5	0	2
F3_ATGAGGGTCAGTGGGA-1	F3	3721	1705	F3_filtered_feature_bc_matrix	3721	1705	0.905078	0.210696	F3_ATGAGGGTCAGTGGGA-1	F3	female	0	2	2	2	4	6	6	8	10	13
F3_ATGAGTCGTTCCTTGC-1	F3	1329	623	F3_filtered_feature_bc_matrix	1329	623	0.894658	0.373965	F3_ATGAGTCGTTCCTTGC-1	F3	female	0	0	4	3	2	4	1	6	2	1
F3_ATGATCGGTCTAGATC-1	F3	2748	1290	F3_filtered_feature_bc_matrix	2748	1290	0.9045	0.263464	F3_ATGATCGGTCTAGATC-1	F3	female	0	9	12	13	14	15	18	20	20	20
F3_ATGATCGTCAATGCAC-1	F3	1879	928	F3_filtered_feature_bc_matrix	1879	928	0.906419	0.304949	F3_ATGATCGTCAATGCAC-1	F3	female	0	8	11	12	13	14	17	18	19	17
F3_ATGATCGTCACCGCTT-1	F3	8361	2751	F3_filtered_feature_bc_matrix	8361	2751	0.876916	0.234183	F3_ATGATCGTCACCGCTT-1	F3	female	0	3	3	9	9	9	14	14	16	14
F3_ATGATCGTCCATTTAC-1	F3	4115	1757	F3_filtered_feature_bc_matrix	4115	1757	0.897742	0.239125	F3_ATGATCGTCCATTTAC-1	F3	female	0	4	6	21	22	27	32	37	43	47
F3_ATGCATGAGCCTGTGC-1	F3	3245	1490	F3_filtered_feature_bc_matrix	3245	1490	0.903729	0.27735	F3_ATGCATGAGCCTGTGC-1	F3	female	0	0	0	4	3	5	3	2	9	7
F3_ATGCATGAGTCATCGT-1	F3	4247	1751	F3_filtered_feature_bc_matrix	4247	1751	0.89394	0.192842	F3_ATGCATGAGTCATCGT-1	F3	female	0	3	3	9	9	9	14	14	16	14
F3_ATGCATGAGTTTGGCT-1	F3	11821	3893	F3_filtered_feature_bc_matrix	11821	3893	0.881559	0.098638	F3_ATGCATGAGTTTGGCT-1	F3	female	0	2	2	2	4	1	7	28	6	21
F3_ATGCATGCACGTAGTT-1	F3	5015	2050	F3_filtered_feature_bc_matrix	5015	2050	0.895003	0.169093	F3_ATGCATGCACGTAGTT-1	F3	female	0	0	0	4	3	5	3	2	9	7
F3_ATGCATGGTACGGCAA-1	F3	5979	2260	F3_filtered_feature_bc_matrix	5979	2260	0.888122	0.133969	F3_ATGCATGGTACGGCAA-1	F3	female	0	0	4	3	2	4	1	26	32	29
F3_ATGCATGGTAGATTGA-1	F3	2787	1347	F3_filtered_feature_bc_matrix	2787	1347	0.908343	0.0958019	F3_ATGCATGGTAGATTGA-1	F3	female	0	1	1	0	5	3	9	9	4	3
F3_ATGCATGTCGACGATT-1	F3	3168	1595	F3_filtered_feature_bc_matrix	3168	1595	0.914869	0.149306	F3_ATGCATGTCGACGATT-1	F3	female	0	0	0	1	1	0	10	12	15	11
F3_ATGCATGTCGCGGACT-1	F3	7726	2951	F3_filtered_feature_bc_matrix	7726	2951	0.892492	0.0865907	F3_ATGCATGTCGCGGACT-1	F3	female	0	2	2	2	4	6	6	8	10	13
F3_ATGCATGTCGGCATCG-1	F3	1219	695	F3_filtered_feature_bc_matrix	1219	695	0.920927	0.203445	F3_ATGCATGTCGGCATCG-1	F3	female	0	3	3	5	8	8	8	7	35	41
F3_ATGCCTCAGAGTCCGA-1	F3	6801	2253	F3_filtered_feature_bc_matrix	6801	2253	0.874807	0.185855	F3_ATGCCTCAGAGTCCGA-1	F3	female	0	9	12	13	14	15	18	20	20	20
F3_ATGCCTCAGATGCTAA-1	F3	2846	1483	F3_filtered_feature_bc_matrix	2846	1483	0.918044	0.139494	F3_ATGCCTCAGATGCTAA-1	F3	female	0	3	3	5	9	9	20	22	27	24
F3_ATGCCTCCAAATACAG-1	F3	7080	2645	F3_filtered_feature_bc_matrix	7080	2645	0.888934	0.0929379	F3_ATGCCTCCAAATACAG-1	F3	female	0	1	1	0	0	12	15	13	5	21
F3_ATGCCTCGTCCGGATC-1	F3	2644	1184	F3_filtered_feature_bc_matrix	2644	1184	0.898047	0.276853	F3_ATGCCTCGTCCGGATC-1	F3	female	0	0	0	1	1	0	0	0	7	6
F3_ATGCCTCGTCTGTGTA-1	F3	3916	1691	F3_filtered_feature_bc_matrix	3916	1691	0.898493	0.10189	F3_ATGCCTCGTCTGTGTA-1	F3	female	0	12	14	16	18	19	22	24	28	26
F3_ATGCCTCGTGTCTTCC-1	F3	1458	946	F3_filtered_feature_bc_matrix	1458	946	0.940619	0.0973937	F3_ATGCCTCGTGTCTTCC-1	F3	female	0	0	0	1	1	0	0	0	3	5
F3_ATGCCTCGTTTACTGG-1	F3	6765	2483	F3_filtered_feature_bc_matrix	6765	2483	0.886355	0.105839	F3_ATGCCTCGTTTACTGG-1	F3	female	0	2	2	2	4	6	6	8	6	31
F3_ATGCCTCTCGCTACAA-1	F3	3129	1516	F3_filtered_feature_bc_matrix	3129	1516	0.909966	0.131352	F3_ATGCCTCTCGCTACAA-1	F3	female	0	3	3	9	9	9	14	14	16	14
F3_ATGCCTCTCTAGATCG-1	F3	1427	863	F3_filtered_feature_bc_matrix	1427	863	0.93076	0.187106	F3_ATGCCTCTCTAGATCG-1	F3	female	0	2	5	6	7	7	11	17	11	19
F3_ATGCGATAGCCTCATA-1	F3	2702	628	F3_filtered_feature_bc_matrix	2702	628	0.815331	0.0721688	F3_ATGCGATAGCCTCATA-1	F3	female	0	4	6	21	22	27	32	37	43	47
F3_ATGCGATAGCTTAAGA-1	F3	2411	1211	F3_filtered_feature_bc_matrix	2411	1211	0.91158	0.0555786	F3_ATGCGATAGCTTAAGA-1	F3	female	0	1	1	0	0	3	2	1	1	0
F3_ATGCGATAGGCACGAT-1	F3	7114	2762	F3_filtered_feature_bc_matrix	7114	2762	0.893334	0.120748	F3_ATGCGATAGGCACGAT-1	F3	female	0	0	4	4	2	5	3	2	9	7
F3_ATGCGATAGGTTTGAA-1	F3	2545	1330	F3_filtered_feature_bc_matrix	2545	1330	0.917245	0.163065	F3_ATGCGATAGGTTTGAA-1	F3	female	0	0	0	1	1	0	0	0	3	5
F3_ATGCGATGTTGTGCAT-1	F3	752	450	F3_filtered_feature_bc_matrix	752	450	0.922466	0.295213	F3_ATGCGATGTTGTGCAT-1	F3	female	0	0	0	1	1	0	0	0	7	6
F3_ATGCGATGTTTGAAAG-1	F3	2895	1506	F3_filtered_feature_bc_matrix	2895	1506	0.918009	0.170294	F3_ATGCGATGTTTGAAAG-1	F3	female	0	2	2	2	4	6	6	8	15	11
F3_ATGCGATTCTCTGGTC-1	F3	3338	314	F3_filtered_feature_bc_matrix	3338	314	0.708653	0.0805872	F3_ATGCGATTCTCTGGTC-1	F3	female	0	13	20	23	26	26	31	36	41	45
F3_ATGGAGGCAACACAAA-1	F3	1879	1211	F3_filtered_feature_bc_matrix	1879	1211	0.941727	0.103246	F3_ATGGAGGCAACACAAA-1	F3	female	0	0	0	1	1	0	0	19	25	18
F3_ATGGAGGCATCCTTCG-1	F3	3626	1630	F3_filtered_feature_bc_matrix	3626	1630	0.902445	0.143409	F3_ATGGAGGCATCCTTCG-1	F3	female	0	0	0	1	1	0	0	0	15	11
F3_ATGGAGGGTCAGGAGT-1	F3	9550	3136	F3_filtered_feature_bc_matrix	9550	3136	0.878486	0.150995	F3_ATGGAGGGTCAGGAGT-1	F3	female	0	0	0	4	3	5	10	12	9	11
F3_ATGGAGGGTCGGTGAA-1	F3	4474	1773	F3_filtered_feature_bc_matrix	4474	1773	0.889888	0.166741	F3_ATGGAGGGTCGGTGAA-1	F3	female	0	0	4	3	2	4	1	16	30	30
F3_ATGGAGGGTGCCGGTT-1	F3	8305	2946	F3_filtered_feature_bc_matrix	8305	2946	0.885157	0.100421	F3_ATGGAGGGTGCCGGTT-1	F3	female	0	1	1	0	0	1	7	4	5	21
F3_ATGGAGGGTTTCAGAC-1	F3	2785	1191	F3_filtered_feature_bc_matrix	2785	1191	0.892908	0.270377	F3_ATGGAGGGTTTCAGAC-1	F3	female	0	0	0	1	1	0	11	19	25	18
F3_ATGGAGGTCCTTGGAA-1	F3	11230	3336	F3_filtered_feature_bc_matrix	11230	3336	0.869851	0.142921	F3_ATGGAGGTCCTTGGAA-1	F3	female	0	2	2	2	6	1	4	5	0	2
F3_ATGGAGGTCGAGAAGC-1	F3	21154	2098	F3_filtered_feature_bc_matrix	21154	2098	0.767978	0.113123	F3_ATGGAGGTCGAGAAGC-1	F3	female	0	19	21	24	24	24	29	51	58	63
F3_ATGGATCAGCACTCAT-1	F3	6666	2241	F3_filtered_feature_bc_matrix	6666	2241	0.876192	0.231473	F3_ATGGATCAGCACTCAT-1	F3	female	0	8	11	12	13	14	17	18	19	17
F3_ATGGATCAGTAGAGTT-1	F3	2074	948	F3_filtered_feature_bc_matrix	2074	948	0.897492	0.370781	F3_ATGGATCAGTAGAGTT-1	F3	female	0	0	4	3	2	4	1	26	32	29
F3_ATGGATCAGTCACTGT-1	F3	920	455	F3_filtered_feature_bc_matrix	920	455	0.896829	0.383696	F3_ATGGATCAGTCACTGT-1	F3	female	0	0	0	1	1	0	0	0	7	6
F3_ATGGATCCAAGTGACG-1	F3	2243	1109	F3_filtered_feature_bc_matrix	2243	1109	0.90871	0.151137	F3_ATGGATCCAAGTGACG-1	F3	female	0	1	1	0	0	3	2	1	5	8
F3_ATGGATCCAGCAGAAC-1	F3	2856	686	F3_filtered_feature_bc_matrix	2856	686	0.820753	0.0822829	F3_ATGGATCCAGCAGAAC-1	F3	female	0	4	6	14	15	16	19	21	22	23
F3_ATGGATCCATGGAATA-1	F3	3280	1374	F3_filtered_feature_bc_matrix	3280	1374	0.89252	0.228049	F3_ATGGATCCATGGAATA-1	F3	female	0	3	3	9	9	9	14	14	16	14
F3_ATGGATCGTCAAATCC-1	F3	2612	1318	F3_filtered_feature_bc_matrix	2612	1318	0.913064	0.234303	F3_ATGGATCGTCAAATCC-1	F3	female	0	0	4	3	2	4	1	26	32	29
F3_ATGGATCGTGCAACGA-1	F3	6613	2095	F3_filtered_feature_bc_matrix	6613	2095	0.869329	0.0780281	F3_ATGGATCGTGCAACGA-1	F3	female	0	2	2	2	6	1	4	5	0	2
F3_ATGGATCTCAAGTGGG-1	F3	5288	2106	F3_filtered_feature_bc_matrix	5288	2106	0.892613	0.134077	F3_ATGGATCTCAAGTGGG-1	F3	female	0	0	0	1	1	0	10	12	15	11
F3_ATGGATCTCTACTGCC-1	F3	8462	2738	F3_filtered_feature_bc_matrix	8462	2738	0.875228	0.260222	F3_ATGGATCTCTACTGCC-1	F3	female	0	1	1	3	5	2	9	9	4	3
F3_ATGGATCTCTCTAGGA-1	F3	1965	898	F3_filtered_feature_bc_matrix	1965	898	0.896736	0.154198	F3_ATGGATCTCTCTAGGA-1	F3	female	0	1	1	0	0	3	2	1	1	0
F3_ATGGGAGAGCGTTACT-1	F3	5446	1899	F3_filtered_feature_bc_matrix	5446	1899	0.877531	0.236871	F3_ATGGGAGAGCGTTACT-1	F3	female	0	3	3	5	9	9	20	22	27	24
F3_ATGGGAGAGGGTCACA-1	F3	2134	1018	F3_filtered_feature_bc_matrix	2134	1018	0.903446	0.102156	F3_ATGGGAGAGGGTCACA-1	F3	female	0	2	0	18	20	12	25	29	34	33
F3_ATGGGAGAGTGGAATT-1	F3	3578	1612	F3_filtered_feature_bc_matrix	3578	1612	0.902558	0.164058	F3_ATGGGAGAGTGGAATT-1	F3	female	0	0	0	4	3	5	3	2	23	22
F3_ATGGGAGGTAACATGA-1	F3	2456	1264	F3_filtered_feature_bc_matrix	2456	1264	0.914908	0.0960912	F3_ATGGGAGGTAACATGA-1	F3	female	0	2	0	2	4	6	25	29	34	33
F3_ATGGGAGTCCACAGCG-1	F3	9077	2766	F3_filtered_feature_bc_matrix	9077	2766	0.869606	0.192244	F3_ATGGGAGTCCACAGCG-1	F3	female	0	11	15	17	19	20	24	27	29	28
F3_ATGGGAGTCCTAGCGG-1	F3	4915	1911	F3_filtered_feature_bc_matrix	4915	1911	0.888864	0.153611	F3_ATGGGAGTCCTAGCGG-1	F3	female	0	12	14	16	18	19	22	24	28	26
F3_ATGGGAGTCGGCACTG-1	F3	838	384	F3_filtered_feature_bc_matrix	838	384	0.884063	0.177804	F3_ATGGGAGTCGGCACTG-1	F3	female	0	16	18	20	21	21	37	43	50	54
F3_ATGGGAGTCTCATGGA-1	F3	2071	945	F3_filtered_feature_bc_matrix	2071	945	0.897247	0.225012	F3_ATGGGAGTCTCATGGA-1	F3	female	0	5	7	7	11	10	12	10	17	16
F3_ATGGGTTAGTGGAATT-1	F3	2690	1418	F3_filtered_feature_bc_matrix	2690	1418	0.918922	0.0921933	F3_ATGGGTTAGTGGAATT-1	F3	female	0	11	15	17	19	20	24	27	29	28
F3_ATGGGTTAGTTACGTC-1	F3	9504	3201	F3_filtered_feature_bc_matrix	9504	3201	0.881189	0.0851221	F3_ATGGGTTAGTTACGTC-1	F3	female	0	1	2	2	4	1	7	4	6	21
F3_ATGGGTTCAATCCTAG-1	F3	9335	2826	F3_filtered_feature_bc_matrix	9335	2826	0.869288	0.179861	F3_ATGGGTTCAATCCTAG-1	F3	female	0	9	12	13	14	15	18	20	20	20
F3_ATGGGTTCAATCGCAT-1	F3	3152	1419	F3_filtered_feature_bc_matrix	3152	1419	0.90093	0.19448	F3_ATGGGTTCAATCGCAT-1	F3	female	0	0	0	4	3	5	3	2	23	22
F3_ATGGGTTCACAACCGC-1	F3	6309	2679	F3_filtered_feature_bc_matrix	6309	2679	0.902107	0.118878	F3_ATGGGTTCACAACCGC-1	F3	female	0	0	0	4	3	5	10	23	26	25
F3_ATGGGTTGTACAAAGT-1	F3	1328	826	F3_filtered_feature_bc_matrix	1328	826	0.933972	0.164157	F3_ATGGGTTGTACAAAGT-1	F3	female	0	0	0	1	1	0	0	19	25	18
F3_ATGGGTTGTCACTGAT-1	F3	2380	726	F3_filtered_feature_bc_matrix	2380	726	0.847289	0.17437	F3_ATGGGTTGTCACTGAT-1	F3	female	0	19	21	24	24	24	29	51	58	63
F3_ATGGGTTTCCAGGACC-1	F3	3311	1665	F3_filtered_feature_bc_matrix	3311	1665	0.915185	0.118091	F3_ATGGGTTTCCAGGACC-1	F3	female	0	12	14	16	18	19	22	24	28	26
F3_ATGGTTGAGACCATGG-1	F3	4239	1579	F3_filtered_feature_bc_matrix	4239	1579	0.881762	0.177872	F3_ATGGTTGAGACCATGG-1	F3	female	0	5	7	7	33	33	40	45	53	57
F3_ATGGTTGAGAGGGTGG-1	F3	544	209	F3_filtered_feature_bc_matrix	544	209	0.848131	0.178309	F3_ATGGTTGAGAGGGTGG-1	F3	female	0	21	25	29	34	35	42	48	56	60
F3_ATGGTTGAGGTCGAGT-1	F3	2105	1088	F3_filtered_feature_bc_matrix	2105	1088	0.913752	0.11924	F3_ATGGTTGAGGTCGAGT-1	F3	female	0	1	1	0	0	3	2	1	14	10
F3_ATGGTTGAGTTGTCAC-1	F3	2778	1264	F3_filtered_feature_bc_matrix	2778	1264	0.900693	0.233261	F3_ATGGTTGAGTTGTCAC-1	F3	female	0	0	4	3	2	4	1	16	38	39
F3_ATGGTTGCAATTCTCT-1	F3	830	365	F3_filtered_feature_bc_matrix	830	365	0.877775	0.149398	F3_ATGGTTGCAATTCTCT-1	F3	female	0	19	21	24	24	24	29	46	52	56
F3_ATGGTTGCAGAGTTGG-1	F3	3797	1582	F3_filtered_feature_bc_matrix	3797	1582	0.893773	0.264156	F3_ATGGTTGCAGAGTTGG-1	F3	female	0	3	3	5	8	8	8	7	8	12
F3_ATGGTTGCAGTTTCAG-1	F3	6960	2065	F3_filtered_feature_bc_matrix	6960	2065	0.862674	0.0808908	F3_ATGGTTGCAGTTTCAG-1	F3	female	0	9	12	13	14	15	18	20	20	20
F3_ATGGTTGCATTCACCC-1	F3	1292	784	F3_filtered_feature_bc_matrix	1292	784	0.930271	0.21904	F3_ATGGTTGCATTCACCC-1	F3	female	0	9	12	13	14	15	18	20	20	20
F3_ATGGTTGGTACTAGCT-1	F3	16616	4379	F3_filtered_feature_bc_matrix	16616	4379	0.862777	0.10514	F3_ATGGTTGGTACTAGCT-1	F3	female	0	2	2	2	4	1	6	28	6	31
F3_ATGGTTGGTATGAAAC-1	F3	1132	625	F3_filtered_feature_bc_matrix	1132	625	0.915527	0.301237	F3_ATGGTTGGTATGAAAC-1	F3	female	0	0	0	1	1	0	0	0	7	6
F3_ATGGTTGGTCATAGTC-1	F3	1443	924	F3_filtered_feature_bc_matrix	1443	924	0.938722	0.0582121	F3_ATGGTTGGTCATAGTC-1	F3	female	0	0	0	1	1	0	0	0	3	6
F3_ATGGTTGGTGATGGCA-1	F3	2823	1367	F3_filtered_feature_bc_matrix	2823	1367	0.908731	0.162239	F3_ATGGTTGGTGATGGCA-1	F3	female	0	0	0	4	3	5	3	2	23	22
F3_ATGGTTGGTGTAGCAG-1	F3	4082	1977	F3_filtered_feature_bc_matrix	4082	1977	0.9128	0.0791279	F3_ATGGTTGGTGTAGCAG-1	F3	female	0	2	2	2	4	6	6	8	10	13
F3_ATGGTTGTCGGTCTGG-1	F3	1354	614	F3_filtered_feature_bc_matrix	1354	614	0.890328	0.368538	F3_ATGGTTGTCGGTCTGG-1	F3	female	0	1	1	0	5	2	9	9	4	3
F3_ATGGTTGTCGTGGAAG-1	F3	5267	1900	F3_filtered_feature_bc_matrix	5267	1900	0.881015	0.125119	F3_ATGGTTGTCGTGGAAG-1	F3	female	0	1	1	3	5	2	5	3	13	4
F3_ATGGTTGTCTAGTTCT-1	F3	2487	1351	F3_filtered_feature_bc_matrix	2487	1351	0.921954	0.061922	F3_ATGGTTGTCTAGTTCT-1	F3	female	0	12	14	16	18	19	22	24	28	26
F3_ATGTCCCAGCGAGTCA-1	F3	10440	2698	F3_filtered_feature_bc_matrix	10440	2698	0.853769	0.1341	F3_ATGTCCCAGCGAGTCA-1	F3	female	0	4	6	21	22	27	32	37	43	47
F3_ATGTCCCAGGAAGAAC-1	F3	20520	3053	F3_filtered_feature_bc_matrix	20520	3053	0.808113	0.0789474	F3_ATGTCCCAGGAAGAAC-1	F3	female	0	13	20	23	36	38	45	52	59	64
F3_ATGTCCCAGTCTACCA-1	F3	3293	1692	F3_filtered_feature_bc_matrix	3293	1692	0.917787	0.112663	F3_ATGTCCCAGTCTACCA-1	F3	female	0	1	1	0	0	2	5	3	21	4
F3_ATGTCCCCAAAGTGTA-1	F3	1715	952	F3_filtered_feature_bc_matrix	1715	952	0.920963	0.17551	F3_ATGTCCCCAAAGTGTA-1	F3	female	0	0	0	1	1	0	0	0	3	5
F3_ATGTCCCCAGAGATGC-1	F3	2572	1278	F3_filtered_feature_bc_matrix	2572	1278	0.910934	0.193624	F3_ATGTCCCCAGAGATGC-1	F3	female	0	10	13	15	16	17	23	25	24	27
F3_ATGTCCCGTACCATAC-1	F3	3688	1551	F3_filtered_feature_bc_matrix	3688	1551	0.894533	0.273861	F3_ATGTCCCGTACCATAC-1	F3	female	0	0	4	3	2	4	1	6	2	1
F3_ATGTCCCGTGAGGCAT-1	F3	16130	3899	F3_filtered_feature_bc_matrix	16130	3899	0.853438	0.151891	F3_ATGTCCCGTGAGGCAT-1	F3	female	0	0	4	3	2	4	1	16	38	39
F3_ATGTCCCTCCGATTAG-1	F3	4952	1433	F3_filtered_feature_bc_matrix	4952	1433	0.854245	0.145396	F3_ATGTCCCTCCGATTAG-1	F3	female	0	21	25	29	34	35	42	48	56	60
F3_ATGTCCCTCTAGCCTC-1	F3	2619	1274	F3_filtered_feature_bc_matrix	2619	1274	0.90844	0.0691103	F3_ATGTCCCTCTAGCCTC-1	F3	female	0	1	1	0	0	2	5	3	21	36
F3_ATGTCCCTCTTAAGGC-1	F3	2370	1241	F3_filtered_feature_bc_matrix	2370	1241	0.916741	0.132911	F3_ATGTCCCTCTTAAGGC-1	F3	female	0	0	4	3	2	4	1	16	30	30
F3_ATGTCTTCACAATGAA-1	F3	1828	1143	F3_filtered_feature_bc_matrix	1828	1143	0.937483	0.103939	F3_ATGTCTTCACAATGAA-1	F3	female	0	0	4	3	2	4	1	6	2	1
F3_ATGTCTTGTGAGACGT-1	F3	3829	1704	F3_filtered_feature_bc_matrix	3829	1704	0.901868	0.160355	F3_ATGTCTTGTGAGACGT-1	F3	female	0	1	1	0	0	1	7	4	5	8
F3_ATGTCTTGTGCATTTG-1	F3	3393	1355	F3_filtered_feature_bc_matrix	3393	1355	0.887088	0.0798703	F3_ATGTCTTGTGCATTTG-1	F3	female	0	6	8	8	10	11	13	11	12	9
F3_ATTACCTAGACACACG-1	F3	1770	948	F3_filtered_feature_bc_matrix	1770	948	0.916513	0.20339	F3_ATTACCTAGACACACG-1	F3	female	0	8	11	12	13	14	17	18	19	17
F3_ATTACCTAGAGCATCG-1	F3	4740	1448	F3_filtered_feature_bc_matrix	4740	1448	0.859891	0.0255274	F3_ATTACCTAGAGCATCG-1	F3	female	0	1	1	0	0	3	2	1	14	10
F3_ATTACCTAGCCTATTG-1	F3	30036	3505	F3_filtered_feature_bc_matrix	30036	3505	0.791642	0.0433813	F3_ATTACCTAGCCTATTG-1	F3	female	0	13	20	23	26	26	31	36	41	45
F3_ATTACCTCATAACGGG-1	F3	3815	1741	F3_filtered_feature_bc_matrix	3815	1741	0.904873	0.211009	F3_ATTACCTCATAACGGG-1	F3	female	0	0	4	3	2	4	1	6	2	1
F3_ATTACCTGTACAAGCG-1	F3	5158	2274	F3_filtered_feature_bc_matrix	5158	2274	0.904191	0.162272	F3_ATTACCTGTACAAGCG-1	F3	female	0	3	3	5	8	8	8	7	35	41
F3_ATTACCTTCAGGTAAA-1	F3	1352	879	F3_filtered_feature_bc_matrix	1352	879	0.940278	0.0576923	F3_ATTACCTTCAGGTAAA-1	F3	female	0	1	1	0	0	3	2	1	1	0
F3_ATTACCTTCATGGATC-1	F3	2220	1048	F3_filtered_feature_bc_matrix	2220	1048	0.902583	0.15991	F3_ATTACCTTCATGGATC-1	F3	female	0	1	1	3	5	2	9	9	4	3
F3_ATTACCTTCCGCACTT-1	F3	8981	2830	F3_filtered_feature_bc_matrix	8981	2830	0.873135	0.157778	F3_ATTACCTTCCGCACTT-1	F3	female	0	3	3	9	9	9	14	14	16	14
F3_ATTACTCCACTATCGA-1	F3	4427	2035	F3_filtered_feature_bc_matrix	4427	2035	0.907423	0.11859	F3_ATTACTCCACTATCGA-1	F3	female	0	1	1	3	5	2	9	9	4	3
F3_ATTACTCCAGGCATTT-1	F3	4561	1948	F3_filtered_feature_bc_matrix	4561	1948	0.899026	0.147994	F3_ATTACTCCAGGCATTT-1	F3	female	0	1	1	0	0	3	2	1	1	0
F3_ATTACTCCAGTCAGAG-1	F3	1780	1009	F3_filtered_feature_bc_matrix	1780	1009	0.924155	0.241011	F3_ATTACTCCAGTCAGAG-1	F3	female	0	0	0	1	1	0	10	12	15	11
F3_ATTACTCGTAGTTCCA-1	F3	3037	1475	F3_filtered_feature_bc_matrix	3037	1475	0.909933	0.145209	F3_ATTACTCGTAGTTCCA-1	F3	female	0	0	4	3	2	4	1	6	2	1
F3_ATTACTCGTATTCCGA-1	F3	11637	2142	F3_filtered_feature_bc_matrix	11637	2142	0.81922	0.0608404	F3_ATTACTCGTATTCCGA-1	F3	female	0	0	0	1	1	0	0	0	3	5
F3_ATTACTCTCACCCTCA-1	F3	1933	1068	F3_filtered_feature_bc_matrix	1933	1068	0.921594	0.165028	F3_ATTACTCTCACCCTCA-1	F3	female	0	2	2	2	4	6	6	8	10	13
F3_ATTATCCAGTAGGCCA-1	F3	2238	1203	F3_filtered_feature_bc_matrix	2238	1203	0.919521	0.126899	F3_ATTATCCAGTAGGCCA-1	F3	female	0	12	14	16	18	19	22	24	28	26
F3_ATTATCCAGTTCTACG-1	F3	12365	3097	F3_filtered_feature_bc_matrix	12365	3097	0.853073	0.0831379	F3_ATTATCCAGTTCTACG-1	F3	female	0	2	2	6	6	7	27	31	36	37
F3_ATTATCCCACTGCATA-1	F3	6450	1340	F3_filtered_feature_bc_matrix	6450	1340	0.820857	0.0587597	F3_ATTATCCCACTGCATA-1	F3	female	0	20	23	26	28	29	35	40	47	59
F3_ATTATCCCAGCTCATA-1	F3	3165	1649	F3_filtered_feature_bc_matrix	3165	1649	0.919108	0.0890995	F3_ATTATCCCAGCTCATA-1	F3	female	0	2	2	2	4	6	6	8	6	31
F3_ATTATCCCAGTCTCTC-1	F3	2213	1211	F3_filtered_feature_bc_matrix	2213	1211	0.921722	0.197469	F3_ATTATCCCAGTCTCTC-1	F3	female	0	0	0	1	1	0	12	12	15	16
F3_ATTATCCGTCTTGAAC-1	F3	3028	1479	F3_filtered_feature_bc_matrix	3028	1479	0.910608	0.0637384	F3_ATTATCCGTCTTGAAC-1	F3	female	0	2	5	6	7	7	11	17	11	19
F3_ATTATCCGTGGAGGTT-1	F3	7275	2856	F3_filtered_feature_bc_matrix	7275	2856	0.894849	0.109966	F3_ATTATCCGTGGAGGTT-1	F3	female	0	2	2	2	6	1	4	5	6	2
F3_ATTATCCTCGTGCGAC-1	F3	17116	4207	F3_filtered_feature_bc_matrix	17116	4207	0.856043	0.124562	F3_ATTATCCTCGTGCGAC-1	F3	female	0	2	2	2	6	1	4	5	0	2
F3_ATTATCCTCTCGTGAA-1	F3	7093	2557	F3_filtered_feature_bc_matrix	7093	2557	0.884934	0.159735	F3_ATTATCCTCTCGTGAA-1	F3	female	0	2	10	11	12	13	16	15	18	15
F3_ATTCACTGTAGGACTG-1	F3	2269	1142	F3_filtered_feature_bc_matrix	2269	1142	0.911149	0.159982	F3_ATTCACTGTAGGACTG-1	F3	female	0	20	23	26	28	29	35	40	47	67
F3_ATTCACTGTCGCTGCA-1	F3	1627	940	F3_filtered_feature_bc_matrix	1627	940	0.925808	0.257529	F3_ATTCACTGTCGCTGCA-1	F3	female	0	0	0	1	1	0	0	0	7	6
F3_ATTCACTGTGGTTTGT-1	F3	4378	1893	F3_filtered_feature_bc_matrix	4378	1893	0.900001	0.0566469	F3_ATTCACTGTGGTTTGT-1	F3	female	0	1	1	0	0	2	5	3	21	4
F3_ATTCACTGTTGCGGCT-1	F3	2972	1573	F3_filtered_feature_bc_matrix	2972	1573	0.920439	0.159825	F3_ATTCACTGTTGCGGCT-1	F3	female	0	0	0	1	1	0	11	12	11	29
F3_ATTCACTTCATCACAG-1	F3	3084	1599	F3_filtered_feature_bc_matrix	3084	1599	0.918241	0.0625811	F3_ATTCACTTCATCACAG-1	F3	female	0	18	19	22	23	22	28	33	39	40
F3_ATTCACTTCTCTGACC-1	F3	3175	1652	F3_filtered_feature_bc_matrix	3175	1652	0.918974	0.0595276	F3_ATTCACTTCTCTGACC-1	F3	female	0	2	2	2	6	1	4	5	0	2
F3_ATTCAGGAGAGCATTA-1	F3	12875	3733	F3_filtered_feature_bc_matrix	12875	3733	0.869167	0.105864	F3_ATTCAGGAGAGCATTA-1	F3	female	0	1	2	2	4	1	7	4	6	21
F3_ATTCAGGAGATCACCT-1	F3	2943	1506	F3_filtered_feature_bc_matrix	2943	1506	0.916119	0.16072	F3_ATTCAGGAGATCACCT-1	F3	female	0	1	1	0	0	10	12	10	46	50
F3_ATTCAGGAGATGAAGG-1	F3	1913	950	F3_filtered_feature_bc_matrix	1913	950	0.907368	0.266074	F3_ATTCAGGAGATGAAGG-1	F3	female	0	9	12	13	14	15	18	20	20	20
F3_ATTCAGGAGCTTCGTA-1	F3	1384	751	F3_filtered_feature_bc_matrix	1384	751	0.915478	0.179913	F3_ATTCAGGAGCTTCGTA-1	F3	female	0	0	0	1	1	0	0	19	25	18
F3_ATTCAGGAGTCATACC-1	F3	6731	1317	F3_filtered_feature_bc_matrix	6731	1317	0.814922	0.0681919	F3_ATTCAGGAGTCATACC-1	F3	female	0	13	24	27	30	32	39	42	48	53
F3_ATTCAGGCAGCTCATA-1	F3	4900	2073	F3_filtered_feature_bc_matrix	4900	2073	0.89876	0.0936735	F3_ATTCAGGCAGCTCATA-1	F3	female	0	1	1	3	5	2	9	9	4	3
F3_ATTCAGGCAGTTCCAA-1	F3	5107	1713	F3_filtered_feature_bc_matrix	5107	1713	0.872064	0.343059	F3_ATTCAGGCAGTTCCAA-1	F3	female	0	1	1	0	0	1	7	4	5	21
F3_ATTCAGGTCGAGTGAG-1	F3	2015	451	F3_filtered_feature_bc_matrix	2015	451	0.803255	0.199007	F3_ATTCAGGTCGAGTGAG-1	F3	female	0	21	25	29	34	35	42	48	56	60
F3_ATTCAGGTCTCAGGCG-1	F3	40347	5641	F3_filtered_feature_bc_matrix	40347	5641	0.814483	0.117456	F3_ATTCAGGTCTCAGGCG-1	F3	female	0	5	7	7	33	33	40	45	53	57
F3_ATTCATCAGCCTAGGA-1	F3	609	247	F3_filtered_feature_bc_matrix	609	247	0.859255	0.311987	F3_ATTCATCAGCCTAGGA-1	F3	female	0	19	21	24	24	24	29	46	52	56
F3_ATTCATCAGGCAGGGA-1	F3	4412	1983	F3_filtered_feature_bc_matrix	4412	1983	0.904706	0.102675	F3_ATTCATCAGGCAGGGA-1	F3	female	0	1	1	0	0	2	5	3	5	4
F3_ATTCATCCAAAGCTAA-1	F3	5033	1866	F3_filtered_feature_bc_matrix	5033	1866	0.883594	0.241407	F3_ATTCATCCAAAGCTAA-1	F3	female	0	1	1	0	0	1	7	4	5	8
F3_ATTCATCGTTAGGCCC-1	F3	3444	901	F3_filtered_feature_bc_matrix	3444	901	0.835361	0.0824623	F3_ATTCATCGTTAGGCCC-1	F3	female	0	4	6	14	15	16	19	21	22	23
F3_ATTCATCTCTCCAATT-1	F3	6852	2121	F3_filtered_feature_bc_matrix	6852	2121	0.867231	0.0575015	F3_ATTCATCTCTCCAATT-1	F3	female	0	1	1	0	0	10	12	10	17	16
F3_ATTCCATAGATAGCTA-1	F3	734	369	F3_filtered_feature_bc_matrix	734	369	0.895778	0.396458	F3_ATTCCATAGATAGCTA-1	F3	female	0	7	9	10	17	18	21	32	37	38
F3_ATTCCATAGATCCCGC-1	F3	5166	2071	F3_filtered_feature_bc_matrix	5166	2071	0.89309	0.146729	F3_ATTCCATAGATCCCGC-1	F3	female	0	0	4	3	2	4	1	16	38	39
F3_ATTCCATAGTGGCGAT-1	F3	1409	884	F3_filtered_feature_bc_matrix	1409	884	0.935705	0.125621	F3_ATTCCATAGTGGCGAT-1	F3	female	0	3	3	5	8	8	8	7	8	12
F3_ATTCCATCAAGGCCTC-1	F3	2913	1234	F3_filtered_feature_bc_matrix	2913	1234	0.892324	0.349125	F3_ATTCCATCAAGGCCTC-1	F3	female	0	1	1	0	0	2	9	4	14	10
F3_ATTCCATCAAGTGCTT-1	F3	7555	2543	F3_filtered_feature_bc_matrix	7555	2543	0.878066	0.109464	F3_ATTCCATCAAGTGCTT-1	F3	female	0	2	16	18	20	12	15	13	31	32
F3_ATTCCATCACACACGC-1	F3	2952	1490	F3_filtered_feature_bc_matrix	2952	1490	0.914432	0.102981	F3_ATTCCATCACACACGC-1	F3	female	0	12	14	16	18	19	22	24	28	26
F3_ATTCCATCACTTCATT-1	F3	4681	1757	F3_filtered_feature_bc_matrix	4681	1757	0.884052	0.292886	F3_ATTCCATCACTTCATT-1	F3	female	0	18	19	22	23	22	28	33	39	40
F3_ATTCCATCATCTTTCA-1	F3	1566	1030	F3_filtered_feature_bc_matrix	1566	1030	0.943047	0.0466156	F3_ATTCCATCATCTTTCA-1	F3	female	0	1	1	0	0	3	2	1	1	2
F3_ATTCCATGTTTCGATG-1	F3	5808	2335	F3_filtered_feature_bc_matrix	5808	2335	0.894863	0.134986	F3_ATTCCATGTTTCGATG-1	F3	female	0	17	16	18	20	12	15	13	31	35
F3_ATTCCATTCAAGGCTT-1	F3	4490	1889	F3_filtered_feature_bc_matrix	4490	1889	0.897046	0.230067	F3_ATTCCATTCAAGGCTT-1	F3	female	0	3	3	9	9	9	14	14	16	14
F3_ATTCCATTCACCCATC-1	F3	8056	2886	F3_filtered_feature_bc_matrix	8056	2886	0.885865	0.180114	F3_ATTCCATTCACCCATC-1	F3	female	0	2	2	2	4	1	7	28	6	21
F3_ATTCCATTCCGCTAGG-1	F3	16461	2013	F3_filtered_feature_bc_matrix	16461	2013	0.783559	0.122471	F3_ATTCCATTCCGCTAGG-1	F3	female	0	19	21	24	24	24	29	51	58	63
F3_ATTCCATTCTACAGGT-1	F3	2331	1306	F3_filtered_feature_bc_matrix	2331	1306	0.925287	0.10296	F3_ATTCCATTCTACAGGT-1	F3	female	0	0	0	4	3	5	3	2	23	22
F3_ATTCCCGAGCCGTCGT-1	F3	2975	1559	F3_filtered_feature_bc_matrix	2975	1559	0.919205	0.104202	F3_ATTCCCGAGCCGTCGT-1	F3	female	0	1	1	0	0	2	5	12	15	11
F3_ATTCCCGGTAACACCT-1	F3	3485	1610	F3_filtered_feature_bc_matrix	3485	1610	0.90532	0.123673	F3_ATTCCCGGTAACACCT-1	F3	female	0	0	4	3	2	4	1	6	2	1
F3_ATTCCCGGTAAGCTCT-1	F3	3187	1368	F3_filtered_feature_bc_matrix	3187	1368	0.89516	0.115155	F3_ATTCCCGGTAAGCTCT-1	F3	female	0	0	4	3	2	4	1	6	2	1
F3_ATTCCCGGTAGCGTCC-1	F3	5504	2165	F3_filtered_feature_bc_matrix	5504	2165	0.891672	0.157885	F3_ATTCCCGGTAGCGTCC-1	F3	female	0	3	3	5	8	8	8	7	8	12
F3_ATTCCCGGTCTTCCGT-1	F3	9754	3510	F3_filtered_feature_bc_matrix	9754	3510	0.88873	0.106725	F3_ATTCCCGGTCTTCCGT-1	F3	female	0	9	12	13	14	15	18	20	20	20
F3_ATTCCCGGTGAGACGT-1	F3	1758	1028	F3_filtered_feature_bc_matrix	1758	1028	0.92819	0.146189	F3_ATTCCCGGTGAGACGT-1	F3	female	0	17	16	18	20	12	15	13	31	35
F3_ATTCCCGGTTGCGAAG-1	F3	1966	972	F3_filtered_feature_bc_matrix	1966	972	0.907117	0.0813835	F3_ATTCCCGGTTGCGAAG-1	F3	female	0	8	11	12	13	14	17	18	19	17
F3_ATTCCCGTCGTTCATT-1	F3	2596	1293	F3_filtered_feature_bc_matrix	2596	1293	0.911342	0.0739599	F3_ATTCCCGTCGTTCATT-1	F3	female	0	2	2	2	6	1	4	5	0	2
F3_ATTCCTACAGCGACCT-1	F3	5398	2044	F3_filtered_feature_bc_matrix	5398	2044	0.886997	0.12801	F3_ATTCCTACAGCGACCT-1	F3	female	0	8	11	12	13	14	17	18	19	17
F3_ATTCCTACAGCTGTTA-1	F3	2068	934	F3_filtered_feature_bc_matrix	2068	934	0.895883	0.302224	F3_ATTCCTACAGCTGTTA-1	F3	female	0	0	4	3	2	4	1	16	38	39
F3_ATTCCTAGTGATAGTA-1	F3	1260	813	F3_filtered_feature_bc_matrix	1260	813	0.938627	0.160317	F3_ATTCCTAGTGATAGTA-1	F3	female	0	0	11	1	13	14	17	18	19	17
F3_ATTCCTAGTGTAAACA-1	F3	3025	750	F3_filtered_feature_bc_matrix	3025	750	0.825995	0.0495868	F3_ATTCCTAGTGTAAACA-1	F3	female	0	4	6	14	15	16	19	21	22	23
F3_ATTCCTAGTTTAGACC-1	F3	6957	2716	F3_filtered_feature_bc_matrix	6957	2716	0.893689	0.094006	F3_ATTCCTAGTTTAGACC-1	F3	female	0	1	1	0	0	2	5	3	21	36
F3_ATTCCTATCCCTATTA-1	F3	1165	652	F3_filtered_feature_bc_matrix	1165	652	0.917791	0.265236	F3_ATTCCTATCCCTATTA-1	F3	female	0	1	1	0	0	3	2	4	14	10
F3_ATTCCTATCCGATCGG-1	F3	7153	2637	F3_filtered_feature_bc_matrix	7153	2637	0.887565	0.120649	F3_ATTCCTATCCGATCGG-1	F3	female	0	0	0	1	1	13	11	17	11	19
F3_ATTCGTTAGCACTCAT-1	F3	6930	2628	F3_filtered_feature_bc_matrix	6930	2628	0.890357	0.160462	F3_ATTCGTTAGCACTCAT-1	F3	female	0	0	0	4	3	5	3	2	23	22
F3_ATTCGTTAGCATTTCG-1	F3	975	304	F3_filtered_feature_bc_matrix	975	304	0.830669	0.270769	F3_ATTCGTTAGCATTTCG-1	F3	female	0	19	21	24	24	24	29	46	52	56
F3_ATTCGTTAGCTAATGA-1	F3	1362	879	F3_filtered_feature_bc_matrix	1362	879	0.939318	0.103524	F3_ATTCGTTAGCTAATGA-1	F3	female	0	2	0	2	4	6	11	17	11	19
F3_ATTCGTTAGCTTTCCC-1	F3	5304	2116	F3_filtered_feature_bc_matrix	5304	2116	0.892851	0.143665	F3_ATTCGTTAGCTTTCCC-1	F3	female	0	0	4	3	2	4	1	16	30	30
F3_ATTCGTTAGTGGAATT-1	F3	860	597	F3_filtered_feature_bc_matrix	860	597	0.945979	0.134884	F3_ATTCGTTAGTGGAATT-1	F3	female	0	0	0	1	1	0	0	0	7	6
F3_ATTCGTTCAAGGTCTT-1	F3	12603	3856	F3_filtered_feature_bc_matrix	12603	3856	0.874566	0.0694279	F3_ATTCGTTCAAGGTCTT-1	F3	female	0	2	2	2	4	12	15	13	6	32
F3_ATTCGTTCAGAAGTTA-1	F3	1923	1124	F3_filtered_feature_bc_matrix	1923	1124	0.928985	0.0873635	F3_ATTCGTTCAGAAGTTA-1	F3	female	0	0	0	4	3	5	3	2	9	7
F3_ATTCGTTGTGGTTTGT-1	F3	798	549	F3_filtered_feature_bc_matrix	798	549	0.944028	0.0701754	F3_ATTCGTTGTGGTTTGT-1	F3	female	0	0	0	1	1	0	0	0	3	5
F3_ATTCGTTTCATGAAAG-1	F3	2113	901	F3_filtered_feature_bc_matrix	2113	901	0.888666	0.177946	F3_ATTCGTTTCATGAAAG-1	F3	female	0	7	9	10	29	30	36	41	49	51
F3_ATTCGTTTCGATACGT-1	F3	5897	2359	F3_filtered_feature_bc_matrix	5897	2359	0.894473	0.202306	F3_ATTCGTTTCGATACGT-1	F3	female	0	1	1	0	5	2	5	3	13	4
F3_ATTCGTTTCTTTCAGT-1	F3	817	542	F3_filtered_feature_bc_matrix	817	542	0.938802	0.110159	F3_ATTCGTTTCTTTCAGT-1	F3	female	0	1	1	0	0	3	2	1	1	0
F3_ATTCTACAGACATACA-1	F3	24928	3684	F3_filtered_feature_bc_matrix	24928	3684	0.811138	0.102375	F3_ATTCTACAGACATACA-1	F3	female	0	0	0	1	26	26	31	36	41	45
F3_ATTCTACCATGCGTGC-1	F3	4529	2029	F3_filtered_feature_bc_matrix	4529	2029	0.904617	0.117024	F3_ATTCTACCATGCGTGC-1	F3	female	0	1	1	0	0	1	7	4	5	21
F3_ATTCTACGTTAGAGTA-1	F3	1047	236	F3_filtered_feature_bc_matrix	1047	236	0.785746	0.240688	F3_ATTCTACGTTAGAGTA-1	F3	female	0	21	25	29	34	35	42	48	56	60
F3_ATTCTTGAGCGCCGTT-1	F3	1899	1124	F3_filtered_feature_bc_matrix	1899	1124	0.93053	0.090574	F3_ATTCTTGAGCGCCGTT-1	F3	female	0	2	2	2	4	6	25	29	34	33
F3_ATTCTTGAGGCGACAT-1	F3	7193	2223	F3_filtered_feature_bc_matrix	7193	2223	0.867777	0.139997	F3_ATTCTTGAGGCGACAT-1	F3	female	0	2	2	2	4	6	6	8	10	13
F3_ATTCTTGCATGTGGTT-1	F3	2064	742	F3_filtered_feature_bc_matrix	2064	742	0.865959	0.0188953	F3_ATTCTTGCATGTGGTT-1	F3	female	0	20	23	26	28	29	35	40	47	59
F3_ATTCTTGGTCATATGC-1	F3	3495	1836	F3_filtered_feature_bc_matrix	3495	1836	0.921101	0.119027	F3_ATTCTTGGTCATATGC-1	F3	female	0	0	0	4	3	5	10	23	26	25
F3_ATTCTTGGTGCCCAGT-1	F3	2744	1509	F3_filtered_feature_bc_matrix	2744	1509	0.924472	0.101312	F3_ATTCTTGGTGCCCAGT-1	F3	female	0	0	4	3	2	4	1	6	2	1
F3_ATTCTTGTCCGTCACT-1	F3	1525	848	F3_filtered_feature_bc_matrix	1525	848	0.919933	0.125902	F3_ATTCTTGTCCGTCACT-1	F3	female	0	0	0	1	1	0	0	0	3	5
F3_ATTCTTGTCTGAGTCA-1	F3	5069	1756	F3_filtered_feature_bc_matrix	5069	1756	0.875733	0.113435	F3_ATTCTTGTCTGAGTCA-1	F3	female	0	1	1	0	0	3	2	1	1	0
F3_ATTGGGTAGATAGCAT-1	F3	4458	1666	F3_filtered_feature_bc_matrix	4458	1666	0.882859	0.163078	F3_ATTGGGTAGATAGCAT-1	F3	female	0	7	9	10	17	18	21	34	40	43
F3_ATTGGGTAGGAAAGAC-1	F3	2321	1178	F3_filtered_feature_bc_matrix	2321	1178	0.91249	0.203791	F3_ATTGGGTAGGAAAGAC-1	F3	female	0	2	10	11	12	13	16	15	18	15
F3_ATTGGGTAGGTAATCA-1	F3	1889	988	F3_filtered_feature_bc_matrix	1889	988	0.914086	0.217575	F3_ATTGGGTAGGTAATCA-1	F3	female	0	0	0	4	3	5	10	12	15	32
F3_ATTGGGTCAAATACAG-1	F3	12231	3550	F3_filtered_feature_bc_matrix	12231	3550	0.868565	0.0878097	F3_ATTGGGTCAAATACAG-1	F3	female	0	6	8	8	10	11	13	11	12	9
F3_ATTGGGTCACAAATAG-1	F3	9542	3094	F3_filtered_feature_bc_matrix	9542	3094	0.877095	0.0839447	F3_ATTGGGTCACAAATAG-1	F3	female	0	10	13	15	16	17	23	25	24	27
F3_ATTGGGTCACCAATTG-1	F3	4697	2055	F3_filtered_feature_bc_matrix	4697	2055	0.902226	0.154567	F3_ATTGGGTCACCAATTG-1	F3	female	0	2	5	6	7	7	11	17	11	19
F3_ATTGGGTCACCGCTGA-1	F3	4579	1742	F3_filtered_feature_bc_matrix	4579	1742	0.885346	0.070321	F3_ATTGGGTCACCGCTGA-1	F3	female	0	2	7	6	6	7	11	17	11	37
F3_ATTGGGTGTATCTTCT-1	F3	10289	3344	F3_filtered_feature_bc_matrix	10289	3344	0.87835	0.176402	F3_ATTGGGTGTATCTTCT-1	F3	female	0	1	1	0	11	10	12	10	46	50
F3_ATTGGGTGTCCTGGTG-1	F3	1610	280	F3_filtered_feature_bc_matrix	1610	280	0.763109	0.345963	F3_ATTGGGTGTCCTGGTG-1	F3	female	0	21	25	29	34	35	42	48	56	60
F3_ATTGGGTGTCTACAAC-1	F3	2970	1308	F3_filtered_feature_bc_matrix	2970	1308	0.897445	0.205051	F3_ATTGGGTGTCTACAAC-1	F3	female	0	1	1	3	5	2	5	3	13	4
F3_ATTGGGTGTGGGACAT-1	F3	7158	2367	F3_filtered_feature_bc_matrix	7158	2367	0.875326	0.144733	F3_ATTGGGTGTGGGACAT-1	F3	female	0	3	3	5	9	9	14	22	27	24
F3_ATTGGGTTCAACACGT-1	F3	1592	919	F3_filtered_feature_bc_matrix	1592	919	0.925474	0.182789	F3_ATTGGGTTCAACACGT-1	F3	female	0	0	0	1	1	0	0	19	25	18
F3_ATTGGGTTCCGTACGG-1	F3	2117	1158	F3_filtered_feature_bc_matrix	2117	1158	0.921216	0.108172	F3_ATTGGGTTCCGTACGG-1	F3	female	0	1	1	0	0	2	5	3	21	36
F3_ATTGGGTTCGAGTTGT-1	F3	3558	1738	F3_filtered_feature_bc_matrix	3558	1738	0.91238	0.157673	F3_ATTGGGTTCGAGTTGT-1	F3	female	0	2	2	2	4	6	6	8	10	13
F3_ATTGTTCCATTGAGCT-1	F3	2157	1056	F3_filtered_feature_bc_matrix	2157	1056	0.906959	0.11312	F3_ATTGTTCCATTGAGCT-1	F3	female	0	0	4	1	2	4	1	6	2	1
F3_ATTGTTCGTGCACAAG-1	F3	567	393	F3_filtered_feature_bc_matrix	567	393	0.942188	0.164021	F3_ATTGTTCGTGCACAAG-1	F3	female	0	1	1	0	0	3	2	1	1	0
F3_ATTGTTCGTTGATCGT-1	F3	816	554	F3_filtered_feature_bc_matrix	816	554	0.94224	0.126225	F3_ATTGTTCGTTGATCGT-1	F3	female	0	0	0	1	1	0	0	0	3	5
F3_ATTGTTCTCAACGCTA-1	F3	1408	781	F3_filtered_feature_bc_matrix	1408	781	0.918709	0.0880682	F3_ATTGTTCTCAACGCTA-1	F3	female	0	9	12	13	14	15	18	20	20	20
F3_ATTGTTCTCCGTTTCG-1	F3	2448	1303	F3_filtered_feature_bc_matrix	2448	1303	0.919185	0.201389	F3_ATTGTTCTCCGTTTCG-1	F3	female	0	3	3	5	8	8	8	7	8	12
F3_ATTGTTCTCGAGAACG-1	F3	8428	1428	F3_filtered_feature_bc_matrix	8428	1428	0.803604	0.0870907	F3_ATTGTTCTCGAGAACG-1	F3	female	0	20	23	26	28	29	35	40	47	59
F3_ATTGTTCTCGCTTGAA-1	F3	1725	968	F3_filtered_feature_bc_matrix	1725	968	0.922481	0.198841	F3_ATTGTTCTCGCTTGAA-1	F3	female	0	0	4	4	3	5	3	26	32	29
F3_ATTGTTCTCTTAGGAC-1	F3	3945	1945	F3_filtered_feature_bc_matrix	3945	1945	0.914593	0.11052	F3_ATTGTTCTCTTAGGAC-1	F3	female	0	2	2	2	4	6	6	8	10	13
F3_ATTTACCAGTACAGCG-1	F3	1640	898	F3_filtered_feature_bc_matrix	1640	898	0.918638	0.168902	F3_ATTTACCAGTACAGCG-1	F3	female	0	3	3	5	9	9	20	22	27	24
F3_ATTTACCCAAGCGATG-1	F3	5724	2067	F3_filtered_feature_bc_matrix	5724	2067	0.882279	0.0543326	F3_ATTTACCCAAGCGATG-1	F3	female	0	2	5	6	7	7	11	17	11	19
F3_ATTTACCCACCGGAAA-1	F3	6043	2661	F3_filtered_feature_bc_matrix	6043	2661	0.905796	0.104418	F3_ATTTACCCACCGGAAA-1	F3	female	0	2	2	2	4	1	6	28	6	31
F3_ATTTACCGTTGCTAGT-1	F3	1887	905	F3_filtered_feature_bc_matrix	1887	905	0.902581	0.137255	F3_ATTTACCGTTGCTAGT-1	F3	female	0	19	21	24	24	24	29	46	52	56
F3_ATTTACCTCTCGTCGT-1	F3	1725	973	F3_filtered_feature_bc_matrix	1725	973	0.923172	0.136812	F3_ATTTACCTCTCGTCGT-1	F3	female	0	0	0	1	1	0	10	23	26	25
F3_ATTTCACAGGTAAGTT-1	F3	4542	1976	F3_filtered_feature_bc_matrix	4542	1976	0.901166	0.133421	F3_ATTTCACAGGTAAGTT-1	F3	female	0	9	12	13	14	15	18	20	20	20
F3_ATTTCACCACGTATAC-1	F3	16884	4494	F3_filtered_feature_bc_matrix	16884	4494	0.864022	0.122601	F3_ATTTCACCACGTATAC-1	F3	female	0	14	27	30	35	36	43	49	55	69
F3_ATTTCACCACTGTCCT-1	F3	3521	1713	F3_filtered_feature_bc_matrix	3521	1713	0.911774	0.143141	F3_ATTTCACCACTGTCCT-1	F3	female	0	17	16	18	20	12	15	13	31	35
F3_ATTTCACCATTGAGGG-1	F3	3604	1410	F3_filtered_feature_bc_matrix	3604	1410	0.885412	0.274972	F3_ATTTCACCATTGAGGG-1	F3	female	0	1	1	3	5	2	9	9	4	3
F3_ATTTCACGTAGACAAT-1	F3	3492	1605	F3_filtered_feature_bc_matrix	3492	1605	0.904716	0.13803	F3_ATTTCACGTAGACAAT-1	F3	female	0	0	4	3	2	4	1	16	38	39
F3_ATTTCACGTGCATACT-1	F3	751	367	F3_filtered_feature_bc_matrix	751	367	0.891859	0.115846	F3_ATTTCACGTGCATACT-1	F3	female	0	16	18	20	21	21	34	39	45	49
F3_ATTTCACTCGGCGATC-1	F3	1637	824	F3_filtered_feature_bc_matrix	1637	824	0.907244	0.134392	F3_ATTTCACTCGGCGATC-1	F3	female	0	1	1	0	0	3	2	1	1	0
F3_ATTTCACTCTATCGCC-1	F3	1297	802	F3_filtered_feature_bc_matrix	1297	802	0.932936	0.125675	F3_ATTTCACTCTATCGCC-1	F3	female	0	2	10	11	12	13	16	15	18	15
F3_ATTTCACTCTCCCTAG-1	F3	2419	1278	F3_filtered_feature_bc_matrix	2419	1278	0.918104	0.165358	F3_ATTTCACTCTCCCTAG-1	F3	female	0	0	0	1	1	0	0	0	3	5
F3_ATTTCACTCTGCACCT-1	F3	1503	900	F3_filtered_feature_bc_matrix	1503	900	0.929896	0.122422	F3_ATTTCACTCTGCACCT-1	F3	female	0	1	1	0	0	3	2	1	1	0
F3_ATTTCTGCAGCTGTAT-1	F3	9485	3315	F3_filtered_feature_bc_matrix	9485	3315	0.885203	0.0813917	F3_ATTTCTGCAGCTGTAT-1	F3	female	0	2	2	2	6	1	4	5	0	2
F3_ATTTCTGCAGGACAGT-1	F3	2697	1256	F3_filtered_feature_bc_matrix	2697	1256	0.903264	0.0915832	F3_ATTTCTGCAGGACAGT-1	F3	female	0	18	19	22	23	22	28	33	39	40
F3_ATTTCTGCATCATGAC-1	F3	3176	1491	F3_filtered_feature_bc_matrix	3176	1491	0.906221	0.158375	F3_ATTTCTGCATCATGAC-1	F3	female	0	3	3	5	9	9	20	22	27	24
F3_ATTTCTGGTAGCTAAA-1	F3	2356	1098	F3_filtered_feature_bc_matrix	2356	1098	0.901674	0.151104	F3_ATTTCTGGTAGCTAAA-1	F3	female	0	0	0	1	2	4	1	16	30	30
F3_ATTTCTGTCTGCGATA-1	F3	12054	3438	F3_filtered_feature_bc_matrix	12054	3438	0.866501	0.136884	F3_ATTTCTGTCTGCGATA-1	F3	female	0	9	12	13	14	15	18	20	20	20
F3_CAAAGAAAGCAATAAC-1	F3	1449	880	F3_filtered_feature_bc_matrix	1449	880	0.931483	0.121463	F3_CAAAGAAAGCAATAAC-1	F3	female	0	0	4	3	2	4	1	26	32	29
F3_CAAAGAACAGGCCTGT-1	F3	1696	905	F3_filtered_feature_bc_matrix	1696	905	0.915534	0.114387	F3_CAAAGAACAGGCCTGT-1	F3	female	0	1	1	0	0	3	5	3	14	4
F3_CAAAGAAGTGCGCTCA-1	F3	8176	1360	F3_filtered_feature_bc_matrix	8176	1360	0.800896	0.0391389	F3_CAAAGAAGTGCGCTCA-1	F3	female	0	19	21	24	24	24	29	51	58	63
F3_CAAAGAATCGAGAAAT-1	F3	3286	1626	F3_filtered_feature_bc_matrix	3286	1626	0.913115	0.0772976	F3_CAAAGAATCGAGAAAT-1	F3	female	0	9	12	13	14	15	18	20	20	20
F3_CAACAACAGGACAGCT-1	F3	1662	894	F3_filtered_feature_bc_matrix	1662	894	0.916385	0.0776173	F3_CAACAACAGGACAGCT-1	F3	female	0	1	1	0	0	3	2	1	14	10
F3_CAACAACAGTCCGCGT-1	F3	4970	1912	F3_filtered_feature_bc_matrix	4970	1912	0.887763	0.163179	F3_CAACAACAGTCCGCGT-1	F3	female	0	11	15	17	19	20	24	27	33	28
F3_CAACAACCAAACTAGA-1	F3	21594	4675	F3_filtered_feature_bc_matrix	21594	4675	0.846677	0.101093	F3_CAACAACCAAACTAGA-1	F3	female	0	9	12	13	14	15	18	20	20	20
F3_CAACAACCAAGACCGA-1	F3	2067	1162	F3_filtered_feature_bc_matrix	2067	1162	0.924552	0.143203	F3_CAACAACCAAGACCGA-1	F3	female	0	0	4	3	2	4	1	6	2	1
F3_CAACAACCAGGTGACA-1	F3	4303	1680	F3_filtered_feature_bc_matrix	4303	1680	0.887593	0.155938	F3_CAACAACCAGGTGACA-1	F3	female	0	3	3	5	9	9	14	14	27	24
F3_CAACAACGTATGACAA-1	F3	3645	1452	F3_filtered_feature_bc_matrix	3645	1452	0.88777	0.316598	F3_CAACAACGTATGACAA-1	F3	female	0	1	1	3	5	2	9	9	4	3
F3_CAACAACTCAACCTCC-1	F3	2302	953	F3_filtered_feature_bc_matrix	2302	953	0.88608	0.282363	F3_CAACAACTCAACCTCC-1	F3	female	0	5	7	7	11	10	12	10	17	16
F3_CAACAACTCGATAACC-1	F3	1525	815	F3_filtered_feature_bc_matrix	1525	815	0.914518	0.323279	F3_CAACAACTCGATAACC-1	F3	female	0	0	0	1	1	0	0	0	7	6
F3_CAACAACTCTGTCAGA-1	F3	10894	3355	F3_filtered_feature_bc_matrix	10894	3355	0.873304	0.0794933	F3_CAACAACTCTGTCAGA-1	F3	female	0	2	5	6	7	7	26	30	33	34
F3_CAACAGTCACGCGTCA-1	F3	2683	1348	F3_filtered_feature_bc_matrix	2683	1348	0.912813	0.110324	F3_CAACAGTCACGCGTCA-1	F3	female	0	1	1	0	0	1	7	4	5	8
F3_CAACAGTGTGCAAGAC-1	F3	4672	2143	F3_filtered_feature_bc_matrix	4672	2143	0.907758	0.174015	F3_CAACAGTGTGCAAGAC-1	F3	female	0	0	0	1	1	0	10	12	15	11
F3_CAACAGTTCAGCAGAG-1	F3	2435	1303	F3_filtered_feature_bc_matrix	2435	1303	0.919813	0.174949	F3_CAACAGTTCAGCAGAG-1	F3	female	0	0	4	3	2	4	1	26	32	29
F3_CAACAGTTCGCCGAAC-1	F3	4166	1628	F3_filtered_feature_bc_matrix	4166	1628	0.887266	0.0986558	F3_CAACAGTTCGCCGAAC-1	F3	female	0	0	0	4	3	13	10	23	26	25
F3_CAACAGTTCTCACCCA-1	F3	2235	1321	F3_filtered_feature_bc_matrix	2235	1321	0.931814	0.110962	F3_CAACAGTTCTCACCCA-1	F3	female	0	1	1	0	5	2	9	9	4	3
F3_CAACAGTTCTCGACCT-1	F3	3204	1733	F3_filtered_feature_bc_matrix	3204	1733	0.923868	0.0886392	F3_CAACAGTTCTCGACCT-1	F3	female	0	2	5	6	7	7	27	31	36	42
F3_CAACCAAAGAAAGTCT-1	F3	5924	2275	F3_filtered_feature_bc_matrix	5924	2275	0.889829	0.225692	F3_CAACCAAAGAAAGTCT-1	F3	female	0	1	1	0	5	2	9	9	4	3
F3_CAACCAAAGCCTGGAA-1	F3	13794	3459	F3_filtered_feature_bc_matrix	13794	3459	0.854883	0.0724953	F3_CAACCAAAGCCTGGAA-1	F3	female	0	14	22	25	25	25	30	35	42	46
F3_CAACCAAAGTGTTGAA-1	F3	1641	825	F3_filtered_feature_bc_matrix	1641	825	0.907109	0.351615	F3_CAACCAAAGTGTTGAA-1	F3	female	0	2	0	1	1	22	11	17	11	19
F3_CAACCAACACAAGTTC-1	F3	3028	1224	F3_filtered_feature_bc_matrix	3028	1224	0.886999	0.343461	F3_CAACCAACACAAGTTC-1	F3	female	0	3	3	5	8	8	8	7	8	12
F3_CAACCAACACCCTGTT-1	F3	1404	873	F3_filtered_feature_bc_matrix	1404	873	0.934436	0.154558	F3_CAACCAACACCCTGTT-1	F3	female	0	2	10	11	12	13	16	15	18	15
F3_CAACCAACACGACTAT-1	F3	3748	1994	F3_filtered_feature_bc_matrix	3748	1994	0.92331	0.103255	F3_CAACCAACACGACTAT-1	F3	female	0	0	0	1	1	0	10	12	15	11
F3_CAACCAACATGTGCTA-1	F3	2351	1380	F3_filtered_feature_bc_matrix	2351	1380	0.931369	0.0829434	F3_CAACCAACATGTGCTA-1	F3	female	0	0	0	4	3	5	10	23	26	25
F3_CAACCAACATTATGCG-1	F3	2835	1454	F3_filtered_feature_bc_matrix	2835	1454	0.916007	0.178483	F3_CAACCAACATTATGCG-1	F3	female	0	0	16	4	20	5	3	2	9	35
F3_CAACCTCAGCAGATAT-1	F3	2857	1475	F3_filtered_feature_bc_matrix	2857	1475	0.91692	0.112356	F3_CAACCTCAGCAGATAT-1	F3	female	0	1	1	3	5	2	9	9	4	3
F3_CAACCTCAGCATGCAG-1	F3	3123	1509	F3_filtered_feature_bc_matrix	3123	1509	0.909608	0.197246	F3_CAACCTCAGCATGCAG-1	F3	female	0	0	4	3	2	4	1	6	2	1
F3_CAACCTCAGGTCGCCT-1	F3	1236	647	F3_filtered_feature_bc_matrix	1236	647	0.909084	0.267799	F3_CAACCTCAGGTCGCCT-1	F3	female	0	1	1	0	0	3	2	4	14	10
F3_CAACCTCGTCCTGGGT-1	F3	1022	679	F3_filtered_feature_bc_matrix	1022	679	0.940992	0.202544	F3_CAACCTCGTCCTGGGT-1	F3	female	0	0	0	1	1	0	0	0	7	6
F3_CAACCTCGTCGTGCCA-1	F3	2002	636	F3_filtered_feature_bc_matrix	2002	636	0.849156	0.048951	F3_CAACCTCGTCGTGCCA-1	F3	female	0	14	27	30	35	36	43	49	55	62
F3_CAACCTCTCAGCGCGT-1	F3	13341	3961	F3_filtered_feature_bc_matrix	13341	3961	0.872155	0.185743	F3_CAACCTCTCAGCGCGT-1	F3	female	0	1	1	0	0	1	7	4	5	21
F3_CAACGATAGAAGCTGC-1	F3	711	470	F3_filtered_feature_bc_matrix	711	470	0.936964	0.158931	F3_CAACGATAGAAGCTGC-1	F3	female	0	10	13	15	16	17	23	25	24	27
F3_CAACGATAGCTGGTGA-1	F3	3004	1373	F3_filtered_feature_bc_matrix	3004	1373	0.902226	0.167776	F3_CAACGATAGCTGGTGA-1	F3	female	0	2	2	2	4	6	6	8	11	13
F3_CAACGATAGGCCTGCT-1	F3	5727	2108	F3_filtered_feature_bc_matrix	5727	2108	0.884496	0.127466	F3_CAACGATAGGCCTGCT-1	F3	female	0	3	3	9	9	9	14	14	16	14
F3_CAACGATCACAGCCAC-1	F3	7455	2641	F3_filtered_feature_bc_matrix	7455	2641	0.883619	0.0425218	F3_CAACGATCACAGCCAC-1	F3	female	0	2	2	2	6	1	4	5	0	2
F3_CAACGATCACGTTGGC-1	F3	1962	1022	F3_filtered_feature_bc_matrix	1962	1022	0.913977	0.19317	F3_CAACGATCACGTTGGC-1	F3	female	0	1	1	0	0	3	2	4	5	21
F3_CAACGATCATCGTGCG-1	F3	36403	2906	F3_filtered_feature_bc_matrix	36403	2906	0.759305	0.0279647	F3_CAACGATCATCGTGCG-1	F3	female	0	10	13	15	16	17	47	54	61	66
F3_CAACGATGTCATAGTC-1	F3	5190	2192	F3_filtered_feature_bc_matrix	5190	2192	0.899244	0.0786127	F3_CAACGATGTCATAGTC-1	F3	female	0	2	2	2	6	1	4	5	0	2
F3_CAACGATGTCCACATA-1	F3	2997	1567	F3_filtered_feature_bc_matrix	2997	1567	0.918998	0.0844178	F3_CAACGATGTCCACATA-1	F3	female	0	0	0	4	3	5	3	2	23	22
F3_CAACGATGTGGTACAG-1	F3	1716	920	F3_filtered_feature_bc_matrix	1716	920	0.9163	0.171329	F3_CAACGATGTGGTACAG-1	F3	female	0	1	1	0	0	3	2	1	1	0
F3_CAACGATGTGTCACAT-1	F3	4554	1998	F3_filtered_feature_bc_matrix	4554	1998	0.902198	0.151735	F3_CAACGATGTGTCACAT-1	F3	female	0	9	12	13	14	15	18	20	20	20
F3_CAACGATTCGCAGATT-1	F3	5319	2171	F3_filtered_feature_bc_matrix	5319	2171	0.895548	0.100583	F3_CAACGATTCGCAGATT-1	F3	female	0	0	4	3	2	4	1	6	2	1
F3_CAACGATTCTTGGGCG-1	F3	2736	1344	F3_filtered_feature_bc_matrix	2736	1344	0.910181	0.109284	F3_CAACGATTCTTGGGCG-1	F3	female	0	6	8	8	10	11	13	11	12	9
F3_CAACGGCAGAGCACTG-1	F3	3274	1444	F3_filtered_feature_bc_matrix	3274	1444	0.898861	0.117899	F3_CAACGGCAGAGCACTG-1	F3	female	0	3	3	9	9	9	14	14	16	14
F3_CAACGGCAGATCACCT-1	F3	885	631	F3_filtered_feature_bc_matrix	885	631	0.950147	0.0903955	F3_CAACGGCAGATCACCT-1	F3	female	0	8	11	12	13	14	17	18	19	17
F3_CAACGGCAGGGAGAAT-1	F3	1757	869	F3_filtered_feature_bc_matrix	1757	869	0.905771	0.269778	F3_CAACGGCAGGGAGAAT-1	F3	female	0	1	1	0	0	1	7	4	5	8
F3_CAACGGCAGGTCATCT-1	F3	3090	1171	F3_filtered_feature_bc_matrix	3090	1171	0.879253	0.063754	F3_CAACGGCAGGTCATCT-1	F3	female	0	1	1	0	0	3	2	1	14	10
F3_CAACGGCAGTTGGCGA-1	F3	6838	2252	F3_filtered_feature_bc_matrix	6838	2252	0.874219	0.0642001	F3_CAACGGCAGTTGGCGA-1	F3	female	0	0	0	4	3	5	3	2	23	22
F3_CAACGGCCAGCGTAGA-1	F3	2196	1037	F3_filtered_feature_bc_matrix	2196	1037	0.902487	0.25592	F3_CAACGGCCAGCGTAGA-1	F3	female	0	2	10	11	12	13	16	15	18	15
F3_CAACGGCGTGACGTCC-1	F3	1808	914	F3_filtered_feature_bc_matrix	1808	914	0.909047	0.109513	F3_CAACGGCGTGACGTCC-1	F3	female	0	1	1	0	0	3	2	1	14	10
F3_CAACGGCGTTCTTGCC-1	F3	4558	1860	F3_filtered_feature_bc_matrix	4558	1860	0.893609	0.151163	F3_CAACGGCGTTCTTGCC-1	F3	female	0	1	1	3	5	2	9	9	4	3
F3_CAACGGCTCTCGGTCT-1	F3	3533	1625	F3_filtered_feature_bc_matrix	3533	1625	0.904939	0.156807	F3_CAACGGCTCTCGGTCT-1	F3	female	0	3	3	5	8	8	14	7	8	52
F3_CAAGACTAGCGGGTAT-1	F3	1340	852	F3_filtered_feature_bc_matrix	1340	852	0.937109	0.091791	F3_CAAGACTAGCGGGTAT-1	F3	female	0	1	1	0	0	3	2	1	14	0
F3_CAAGACTAGGAGGCAG-1	F3	2430	1291	F3_filtered_feature_bc_matrix	2430	1291	0.918868	0.101235	F3_CAAGACTAGGAGGCAG-1	F3	female	0	0	0	4	3	5	3	2	23	22
F3_CAAGACTAGTTTCTTC-1	F3	10209	2809	F3_filtered_feature_bc_matrix	10209	2809	0.860206	0.234989	F3_CAAGACTAGTTTCTTC-1	F3	female	0	1	1	3	5	2	9	9	4	3
F3_CAAGACTCACCCTGAG-1	F3	3187	1486	F3_filtered_feature_bc_matrix	3187	1486	0.905416	0.259178	F3_CAAGACTCACCCTGAG-1	F3	female	0	2	2	7	11	10	12	10	17	16
F3_CAAGACTCACGACCTG-1	F3	628	368	F3_filtered_feature_bc_matrix	628	368	0.917042	0.372611	F3_CAAGACTCACGACCTG-1	F3	female	0	0	0	1	1	0	0	0	7	6
F3_CAAGACTCACGGCACT-1	F3	2896	1475	F3_filtered_feature_bc_matrix	2896	1475	0.91536	0.215815	F3_CAAGACTCACGGCACT-1	F3	female	0	5	7	12	13	14	17	18	19	17
F3_CAAGACTCACTTGGCG-1	F3	571	385	F3_filtered_feature_bc_matrix	571	385	0.937904	0.217163	F3_CAAGACTCACTTGGCG-1	F3	female	0	0	0	1	1	0	0	0	3	5
F3_CAAGACTCAGGTTCGC-1	F3	3225	1502	F3_filtered_feature_bc_matrix	3225	1502	0.905413	0.124961	F3_CAAGACTCAGGTTCGC-1	F3	female	0	1	1	0	0	3	2	5	14	10
F3_CAAGACTGTCGGCTAC-1	F3	9704	3024	F3_filtered_feature_bc_matrix	9704	3024	0.872993	0.119126	F3_CAAGACTGTCGGCTAC-1	F3	female	0	1	1	0	5	2	5	3	21	4
F3_CAAGACTTCCCAAGCG-1	F3	3326	1558	F3_filtered_feature_bc_matrix	3326	1558	0.906484	0.241732	F3_CAAGACTTCCCAAGCG-1	F3	female	0	0	0	1	3	5	11	12	15	11
F3_CAAGACTTCGCTTTAT-1	F3	8476	2903	F3_filtered_feature_bc_matrix	8476	2903	0.881537	0.154554	F3_CAAGACTTCGCTTTAT-1	F3	female	0	6	8	8	10	11	13	11	12	9
F3_CAAGACTTCGTCCTCA-1	F3	1821	1141	F3_filtered_feature_bc_matrix	1821	1141	0.937729	0.14827	F3_CAAGACTTCGTCCTCA-1	F3	female	0	0	0	1	1	0	10	12	15	11
F3_CAAGAGGAGCATCAAA-1	F3	2295	1215	F3_filtered_feature_bc_matrix	2295	1215	0.917815	0.100218	F3_CAAGAGGAGCATCAAA-1	F3	female	0	2	2	2	6	1	4	5	0	2
F3_CAAGAGGAGTCGTCTA-1	F3	1466	631	F3_filtered_feature_bc_matrix	1466	631	0.884369	0.337653	F3_CAAGAGGAGTCGTCTA-1	F3	female	0	1	1	0	11	10	12	10	17	16
F3_CAAGAGGGTAGGGTAC-1	F3	993	454	F3_filtered_feature_bc_matrix	993	454	0.886587	0.354481	F3_CAAGAGGGTAGGGTAC-1	F3	female	0	2	2	2	4	6	6	8	10	44
F3_CAAGAGGGTATCATGC-1	F3	5825	2297	F3_filtered_feature_bc_matrix	5825	2297	0.892668	0.118798	F3_CAAGAGGGTATCATGC-1	F3	female	0	1	1	0	0	12	15	13	6	32
F3_CAAGAGGGTGGCTTGC-1	F3	6353	2305	F3_filtered_feature_bc_matrix	6353	2305	0.88422	0.141508	F3_CAAGAGGGTGGCTTGC-1	F3	female	0	7	9	10	17	18	21	32	37	38
F3_CAAGCTAGTAGCGCTC-1	F3	1992	947	F3_filtered_feature_bc_matrix	1992	947	0.902119	0.340361	F3_CAAGCTAGTAGCGCTC-1	F3	female	0	0	0	1	1	0	11	19	11	18
F3_CAAGCTAGTATGGAGC-1	F3	2891	1412	F3_filtered_feature_bc_matrix	2891	1412	0.910081	0.107575	F3_CAAGCTAGTATGGAGC-1	F3	female	0	1	1	0	0	3	2	1	1	0
F3_CAAGCTAGTCGGCCTA-1	F3	5105	1990	F3_filtered_feature_bc_matrix	5105	1990	0.889659	0.216259	F3_CAAGCTAGTCGGCCTA-1	F3	female	0	2	5	6	7	7	11	17	11	19
F3_CAAGCTATCTTCGCTG-1	F3	10362	3002	F3_filtered_feature_bc_matrix	10362	3002	0.866009	0.0890755	F3_CAAGCTATCTTCGCTG-1	F3	female	0	9	12	13	14	15	18	20	20	20
F3_CAAGGGAAGAGGGCGA-1	F3	2157	1058	F3_filtered_feature_bc_matrix	2157	1058	0.907205	0.123319	F3_CAAGGGAAGAGGGCGA-1	F3	female	0	2	10	11	12	13	16	15	18	15
F3_CAAGGGAAGTGTAGAT-1	F3	3229	782	F3_filtered_feature_bc_matrix	3229	782	0.824494	0.0455249	F3_CAAGGGAAGTGTAGAT-1	F3	female	0	4	6	14	15	16	19	21	66	72
F3_CAAGGGAAGTGTTCCA-1	F3	1755	973	F3_filtered_feature_bc_matrix	1755	973	0.921041	0.129345	F3_CAAGGGAAGTGTTCCA-1	F3	female	0	1	1	0	0	3	2	1	1	0
F3_CAAGGGAAGTTACGGG-1	F3	13023	3897	F3_filtered_feature_bc_matrix	13023	3897	0.872657	0.118559	F3_CAAGGGAAGTTACGGG-1	F3	female	0	2	2	2	4	1	4	28	6	21
F3_CAAGGGAAGTTGTCAC-1	F3	4830	1077	F3_filtered_feature_bc_matrix	4830	1077	0.823089	0.0865424	F3_CAAGGGAAGTTGTCAC-1	F3	female	0	4	6	14	15	16	19	21	22	23
F3_CAAGGGACAACCAGAG-1	F3	1398	828	F3_filtered_feature_bc_matrix	1398	828	0.927682	0.128755	F3_CAAGGGACAACCAGAG-1	F3	female	0	1	1	0	0	3	2	1	1	0
F3_CAAGGGACAATCCTAG-1	F3	7259	2651	F3_filtered_feature_bc_matrix	7259	2651	0.886692	0.132525	F3_CAAGGGACAATCCTAG-1	F3	female	0	1	1	3	5	2	9	9	4	3
F3_CAAGGGAGTCACTCGG-1	F3	7250	2319	F3_filtered_feature_bc_matrix	7250	2319	0.871763	0.0868966	F3_CAAGGGAGTCACTCGG-1	F3	female	0	2	5	6	7	7	26	30	33	34
F3_CAAGGGAGTCCAGCAC-1	F3	5157	2007	F3_filtered_feature_bc_matrix	5157	2007	0.8896	0.164049	F3_CAAGGGAGTCCAGCAC-1	F3	female	0	2	5	6	7	7	11	17	11	19
F3_CAAGGGAGTCTGTAGT-1	F3	2408	748	F3_filtered_feature_bc_matrix	2408	748	0.84985	0.0340532	F3_CAAGGGAGTCTGTAGT-1	F3	female	0	4	6	14	15	16	19	21	22	23
F3_CAAGGGAGTTCAATCG-1	F3	2273	1298	F3_filtered_feature_bc_matrix	2273	1298	0.927509	0.0945886	F3_CAAGGGAGTTCAATCG-1	F3	female	0	0	4	3	2	4	1	26	32	29
F3_CAAGGGAGTTGCGGCT-1	F3	5347	2030	F3_filtered_feature_bc_matrix	5347	2030	0.887178	0.238638	F3_CAAGGGAGTTGCGGCT-1	F3	female	0	5	7	7	11	10	12	10	17	16
F3_CAAGGGATCACCATAG-1	F3	3734	1646	F3_filtered_feature_bc_matrix	3734	1646	0.900412	0.131762	F3_CAAGGGATCACCATAG-1	F3	female	0	1	1	0	0	2	5	3	21	36
F3_CAAGGGATCTGATGGT-1	F3	3098	1556	F3_filtered_feature_bc_matrix	3098	1556	0.914333	0.193673	F3_CAAGGGATCTGATGGT-1	F3	female	0	2	2	2	6	1	4	5	0	37
F3_CAATACGAGAGGTTAT-1	F3	7768	2695	F3_filtered_feature_bc_matrix	7768	2695	0.881822	0.188465	F3_CAATACGAGAGGTTAT-1	F3	female	0	1	1	0	11	12	15	13	17	32
F3_CAATACGAGCTTACGT-1	F3	3806	1908	F3_filtered_feature_bc_matrix	3806	1908	0.916243	0.105885	F3_CAATACGAGCTTACGT-1	F3	female	0	0	4	3	2	4	1	6	2	1
F3_CAATACGAGTATGGAT-1	F3	3143	1522	F3_filtered_feature_bc_matrix	3143	1522	0.909952	0.0509068	F3_CAATACGAGTATGGAT-1	F3	female	0	2	2	2	6	1	4	4	0	8
F3_CAATACGAGTCACGCC-1	F3	15454	4179	F3_filtered_feature_bc_matrix	15454	4179	0.864416	0.147793	F3_CAATACGAGTCACGCC-1	F3	female	0	7	9	10	17	18	21	34	40	43
F3_CAATACGGTCCGGACT-1	F3	1994	1162	F3_filtered_feature_bc_matrix	1994	1162	0.928928	0.0887663	F3_CAATACGGTCCGGACT-1	F3	female	0	0	0	4	3	5	3	2	23	7
F3_CAATACGGTTATGTCG-1	F3	2881	1332	F3_filtered_feature_bc_matrix	2881	1332	0.903155	0.205831	F3_CAATACGGTTATGTCG-1	F3	female	0	2	2	2	4	12	15	13	6	32
F3_CAATACGGTTCCGTTC-1	F3	634	402	F3_filtered_feature_bc_matrix	634	402	0.929387	0.233438	F3_CAATACGGTTCCGTTC-1	F3	female	0	0	0	1	1	0	0	0	3	5
F3_CAATACGTCCTATTTG-1	F3	4795	2101	F3_filtered_feature_bc_matrix	4795	2101	0.90264	0.157456	F3_CAATACGTCCTATTTG-1	F3	female	0	3	3	5	8	8	8	7	8	41
F3_CAATACGTCTCACCCA-1	F3	2401	1333	F3_filtered_feature_bc_matrix	2401	1333	0.924399	0.102457	F3_CAATACGTCTCACCCA-1	F3	female	0	10	13	15	16	17	23	25	24	27
F3_CAATACGTCTTCTAAC-1	F3	1216	572	F3_filtered_feature_bc_matrix	1216	572	0.893827	0.311678	F3_CAATACGTCTTCTAAC-1	F3	female	0	2	5	6	7	7	26	30	33	34
F3_CAATCGACATGGCTGC-1	F3	7741	2572	F3_filtered_feature_bc_matrix	7741	2572	0.876948	0.166387	F3_CAATCGACATGGCTGC-1	F3	female	0	0	4	3	2	4	1	12	2	11
F3_CAATCGAGTCTACACA-1	F3	3052	1401	F3_filtered_feature_bc_matrix	3052	1401	0.902959	0.0930537	F3_CAATCGAGTCTACACA-1	F3	female	0	2	2	2	6	1	4	5	0	2
F3_CAATCGAGTTAACAGA-1	F3	1861	857	F3_filtered_feature_bc_matrix	1861	857	0.897006	0.326706	F3_CAATCGAGTTAACAGA-1	F3	female	0	0	4	3	2	4	1	26	32	29
F3_CAATCGAGTTGAGGAC-1	F3	2596	1237	F3_filtered_feature_bc_matrix	2596	1237	0.90571	0.152928	F3_CAATCGAGTTGAGGAC-1	F3	female	0	2	5	6	7	7	24	27	29	34
F3_CAATCGAGTTGTGTAC-1	F3	885	600	F3_filtered_feature_bc_matrix	885	600	0.942723	0.0847458	F3_CAATCGAGTTGTGTAC-1	F3	female	0	1	1	0	0	3	2	1	1	0
F3_CAATCGATCCGAAATC-1	F3	10111	2561	F3_filtered_feature_bc_matrix	10111	2561	0.851082	0.0766492	F3_CAATCGATCCGAAATC-1	F3	female	0	2	10	31	37	39	46	53	60	65
F3_CAATCGATCTACTTCA-1	F3	3627	1578	F3_filtered_feature_bc_matrix	3627	1578	0.898459	0.193824	F3_CAATCGATCTACTTCA-1	F3	female	0	1	1	0	5	2	5	3	13	4
F3_CAATGACAGAGCAGAA-1	F3	2512	1282	F3_filtered_feature_bc_matrix	2512	1282	0.914079	0.153264	F3_CAATGACAGAGCAGAA-1	F3	female	0	0	4	3	2	4	1	26	32	29
F3_CAATGACAGGAATGTT-1	F3	2508	1327	F3_filtered_feature_bc_matrix	2508	1327	0.918673	0.143541	F3_CAATGACAGGAATGTT-1	F3	female	0	0	0	1	1	0	3	2	23	22
F3_CAATGACCACGGCACT-1	F3	8363	2569	F3_filtered_feature_bc_matrix	8363	2569	0.869314	0.129977	F3_CAATGACCACGGCACT-1	F3	female	0	11	15	17	19	20	24	27	29	28
F3_CAATGACCATCGTCCT-1	F3	1977	1119	F3_filtered_feature_bc_matrix	1977	1119	0.925007	0.172484	F3_CAATGACCATCGTCCT-1	F3	female	0	0	4	3	2	4	1	16	38	39
F3_CAATGACGTACAAGCG-1	F3	8111	2639	F3_filtered_feature_bc_matrix	8111	2639	0.875256	0.0911108	F3_CAATGACGTACAAGCG-1	F3	female	0	2	2	2	6	1	4	5	0	37
F3_CAATGACGTCACTCGG-1	F3	6442	2313	F3_filtered_feature_bc_matrix	6442	2313	0.883213	0.116734	F3_CAATGACGTCACTCGG-1	F3	female	0	0	0	1	1	0	11	17	11	19
F3_CAATGACGTCAGACGA-1	F3	20575	2428	F3_filtered_feature_bc_matrix	20575	2428	0.784832	0.10367	F3_CAATGACGTCAGACGA-1	F3	female	0	19	21	24	24	24	29	51	58	63
F3_CAATTTCAGACTTCCA-1	F3	3587	1817	F3_filtered_feature_bc_matrix	3587	1817	0.916906	0.0688598	F3_CAATTTCAGACTTCCA-1	F3	female	0	9	12	13	14	15	18	20	20	20
F3_CAATTTCAGCTGTTCA-1	F3	3967	1419	F3_filtered_feature_bc_matrix	3967	1419	0.875925	0.0337787	F3_CAATTTCAGCTGTTCA-1	F3	female	0	0	0	1	1	0	0	0	3	5
F3_CAATTTCAGTCACACT-1	F3	523	229	F3_filtered_feature_bc_matrix	523	229	0.868065	0.172084	F3_CAATTTCAGTCACACT-1	F3	female	0	20	23	26	28	29	35	40	47	67
F3_CAATTTCGTGCATTTG-1	F3	7386	2607	F3_filtered_feature_bc_matrix	7386	2607	0.883087	0.267804	F3_CAATTTCGTGCATTTG-1	F3	female	0	3	3	5	8	8	8	7	35	41
F3_CAATTTCTCTTCACAT-1	F3	3011	1647	F3_filtered_feature_bc_matrix	3011	1647	0.92468	0.0740618	F3_CAATTTCTCTTCACAT-1	F3	female	0	0	0	4	3	5	25	29	34	33
F3_CACAACAAGAATTCAG-1	F3	6659	2529	F3_filtered_feature_bc_matrix	6659	2529	0.89003	0.100015	F3_CACAACAAGAATTCAG-1	F3	female	0	11	15	17	19	20	24	27	29	28
F3_CACAACAAGAGTTGTA-1	F3	1218	654	F3_filtered_feature_bc_matrix	1218	654	0.912476	0.201149	F3_CACAACAAGAGTTGTA-1	F3	female	0	1	1	0	0	3	2	1	1	0
F3_CACAACAAGTTCACTG-1	F3	1285	692	F3_filtered_feature_bc_matrix	1285	692	0.91354	0.241245	F3_CACAACAAGTTCACTG-1	F3	female	0	0	0	1	1	0	0	19	25	18
F3_CACAACACAAGTATAG-1	F3	1467	812	F3_filtered_feature_bc_matrix	1467	812	0.918876	0.123381	F3_CACAACACAAGTATAG-1	F3	female	0	1	1	0	0	3	2	1	1	0
F3_CACAACACACCAACAT-1	F3	3453	1579	F3_filtered_feature_bc_matrix	3453	1579	0.903958	0.199826	F3_CACAACACACCAACAT-1	F3	female	0	0	4	3	2	4	1	16	30	30
F3_CACAACAGTATGAGCG-1	F3	3931	1814	F3_filtered_feature_bc_matrix	3931	1814	0.906561	0.200204	F3_CACAACAGTATGAGCG-1	F3	female	0	0	0	4	3	5	3	2	9	7
F3_CACAACAGTGCCAAGA-1	F3	4359	1838	F3_filtered_feature_bc_matrix	4359	1838	0.896949	0.18674	F3_CACAACAGTGCCAAGA-1	F3	female	0	12	14	16	18	19	22	24	28	26
F3_CACAACAGTGGTTCTA-1	F3	3743	1746	F3_filtered_feature_bc_matrix	3743	1746	0.907317	0.100989	F3_CACAACAGTGGTTCTA-1	F3	female	0	2	2	2	4	6	6	8	10	13
F3_CACAACATCGCGCTGA-1	F3	5874	2020	F3_filtered_feature_bc_matrix	5874	2020	0.876999	0.146408	F3_CACAACATCGCGCTGA-1	F3	female	0	1	1	4	3	23	5	29	21	36
F3_CACACAAAGAAATTCG-1	F3	2436	1185	F3_filtered_feature_bc_matrix	2436	1185	0.907591	0.230296	F3_CACACAAAGAAATTCG-1	F3	female	0	3	3	5	8	8	8	7	8	52
F3_CACACAAAGAAGAGCA-1	F3	1597	909	F3_filtered_feature_bc_matrix	1597	909	0.923597	0.25047	F3_CACACAAAGAAGAGCA-1	F3	female	0	0	0	4	3	6	10	23	15	25
F3_CACACAAAGCACGTCC-1	F3	2683	1214	F3_filtered_feature_bc_matrix	2683	1214	0.899551	0.106597	F3_CACACAAAGCACGTCC-1	F3	female	0	2	2	2	4	6	6	8	10	13
F3_CACACAAAGGCACCAA-1	F3	3121	1502	F3_filtered_feature_bc_matrix	3121	1502	0.909102	0.180711	F3_CACACAAAGGCACCAA-1	F3	female	0	0	0	4	3	5	3	2	23	22
F3_CACACAAAGTAAGACT-1	F3	520	281	F3_filtered_feature_bc_matrix	520	281	0.901584	0.396154	F3_CACACAAAGTAAGACT-1	F3	female	0	0	0	1	1	0	11	19	25	18
F3_CACACAAAGTCATGAA-1	F3	1042	690	F3_filtered_feature_bc_matrix	1042	690	0.94068	0.104607	F3_CACACAAAGTCATGAA-1	F3	female	0	0	0	1	1	0	0	0	3	5
F3_CACACAAAGTGGTCAG-1	F3	15351	2654	F3_filtered_feature_bc_matrix	15351	2654	0.817914	0.0495082	F3_CACACAAAGTGGTCAG-1	F3	female	0	13	24	27	30	32	39	42	48	53
F3_CACACAACAAGGTCTT-1	F3	9171	2618	F3_filtered_feature_bc_matrix	9171	2618	0.862597	0.0583361	F3_CACACAACAAGGTCTT-1	F3	female	0	9	12	13	14	15	18	20	20	20
F3_CACACAAGTATGAGGC-1	F3	3090	1540	F3_filtered_feature_bc_matrix	3090	1540	0.913341	0.185113	F3_CACACAAGTATGAGGC-1	F3	female	0	8	11	12	13	14	17	18	19	17
F3_CACACAAGTCACTACA-1	F3	14813	3469	F3_filtered_feature_bc_matrix	14813	3469	0.848839	0.0584622	F3_CACACAAGTCACTACA-1	F3	female	0	6	8	8	10	11	13	11	12	9
F3_CACACAAGTGTATTCG-1	F3	2622	1288	F3_filtered_feature_bc_matrix	2622	1288	0.909696	0.107933	F3_CACACAAGTGTATTCG-1	F3	female	0	2	2	2	6	1	4	5	0	37
F3_CACACAATCAGCAGAG-1	F3	1004	728	F3_filtered_feature_bc_matrix	1004	728	0.953493	0.0976096	F3_CACACAATCAGCAGAG-1	F3	female	0	0	0	1	1	0	0	0	3	5
F3_CACACAATCCGGGACT-1	F3	2303	1261	F3_filtered_feature_bc_matrix	2303	1261	0.922202	0.107251	F3_CACACAATCCGGGACT-1	F3	female	0	0	0	4	3	5	10	23	26	25
F3_CACAGATAGACCAAGC-1	F3	5145	2073	F3_filtered_feature_bc_matrix	5145	2073	0.893628	0.12964	F3_CACAGATAGACCAAGC-1	F3	female	0	2	5	6	7	7	11	17	11	19
F3_CACAGATAGAGGATGA-1	F3	7169	2603	F3_filtered_feature_bc_matrix	7169	2603	0.88588	0.0670944	F3_CACAGATAGAGGATGA-1	F3	female	0	2	2	2	6	1	4	5	0	2
F3_CACAGATAGCATCTTG-1	F3	8131	2367	F3_filtered_feature_bc_matrix	8131	2367	0.862935	0.0539909	F3_CACAGATAGCATCTTG-1	F3	female	0	1	1	0	0	3	2	1	1	0
F3_CACAGATAGCTTGTGT-1	F3	3256	1301	F3_filtered_feature_bc_matrix	3256	1301	0.88658	0.173219	F3_CACAGATAGCTTGTGT-1	F3	female	0	12	14	16	18	19	22	24	28	26
F3_CACAGATAGGTGGCTA-1	F3	3528	1578	F3_filtered_feature_bc_matrix	3528	1578	0.901503	0.241213	F3_CACAGATAGGTGGCTA-1	F3	female	0	2	2	2	4	6	6	8	10	13
F3_CACAGATAGTACTGTC-1	F3	1410	892	F3_filtered_feature_bc_matrix	1410	892	0.936856	0.0822695	F3_CACAGATAGTACTGTC-1	F3	female	0	0	0	1	1	0	0	0	3	6
F3_CACAGATAGTCTCGTA-1	F3	1842	1016	F3_filtered_feature_bc_matrix	1842	1016	0.920866	0.0694897	F3_CACAGATAGTCTCGTA-1	F3	female	0	1	1	0	0	3	2	1	14	10
F3_CACAGATGTCAGGTAG-1	F3	1976	1039	F3_filtered_feature_bc_matrix	1976	1039	0.915294	0.248482	F3_CACAGATGTCAGGTAG-1	F3	female	0	0	0	1	1	0	0	19	25	18
F3_CACAGATGTGGATCAG-1	F3	2351	1172	F3_filtered_feature_bc_matrix	2351	1172	0.910323	0.148873	F3_CACAGATGTGGATCAG-1	F3	female	0	11	15	17	19	20	24	27	29	28
F3_CACAGATGTGGCACTC-1	F3	1998	1192	F3_filtered_feature_bc_matrix	1998	1192	0.932037	0.167668	F3_CACAGATGTGGCACTC-1	F3	female	0	0	4	3	2	4	1	6	2	1
F3_CACAGATGTGGGTTGA-1	F3	20744	3612	F3_filtered_feature_bc_matrix	20744	3612	0.824146	0.0831566	F3_CACAGATGTGGGTTGA-1	F3	female	0	6	8	8	10	11	13	11	12	9
F3_CACAGATGTTCTGAGT-1	F3	2057	1174	F3_filtered_feature_bc_matrix	2057	1174	0.926487	0.183277	F3_CACAGATGTTCTGAGT-1	F3	female	0	0	0	3	2	4	1	26	32	29
F3_CACAGATGTTGTCATG-1	F3	10211	3162	F3_filtered_feature_bc_matrix	10211	3162	0.873011	0.183332	F3_CACAGATGTTGTCATG-1	F3	female	0	3	3	5	9	9	20	22	27	24
F3_CACAGATTCACAACCA-1	F3	19054	4158	F3_filtered_feature_bc_matrix	19054	4158	0.845536	0.20295	F3_CACAGATTCACAACCA-1	F3	female	0	11	15	17	19	20	24	27	29	28
F3_CACAGGCAGCGATCGA-1	F3	11652	3070	F3_filtered_feature_bc_matrix	11652	3070	0.857549	0.0676279	F3_CACAGGCAGCGATCGA-1	F3	female	0	6	8	8	10	11	13	11	12	9
F3_CACAGGCAGGTTGGAC-1	F3	2960	1372	F3_filtered_feature_bc_matrix	2960	1372	0.9038	0.169932	F3_CACAGGCAGGTTGGAC-1	F3	female	0	18	19	22	23	22	28	33	39	40
F3_CACAGGCCACACACTA-1	F3	5936	2333	F3_filtered_feature_bc_matrix	5936	2333	0.892519	0.152796	F3_CACAGGCCACACACTA-1	F3	female	0	17	16	18	20	12	15	13	31	35
F3_CACAGGCGTATTTCGG-1	F3	3216	1676	F3_filtered_feature_bc_matrix	3216	1676	0.9193	0.153607	F3_CACAGGCGTATTTCGG-1	F3	female	0	0	0	4	3	5	10	23	26	25
F3_CACAGGCGTGTCTTAG-1	F3	993	581	F3_filtered_feature_bc_matrix	993	581	0.92233	0.24572	F3_CACAGGCGTGTCTTAG-1	F3	female	0	9	12	13	14	15	18	20	20	20
F3_CACAGGCGTTCAGGTT-1	F3	1604	550	F3_filtered_feature_bc_matrix	1604	550	0.854973	0.11409	F3_CACAGGCGTTCAGGTT-1	F3	female	0	21	25	32	39	41	49	56	64	70
F3_CACAGGCGTTCAGTAC-1	F3	1285	836	F3_filtered_feature_bc_matrix	1285	836	0.939948	0.0754864	F3_CACAGGCGTTCAGTAC-1	F3	female	0	1	1	0	0	3	2	1	1	0
F3_CACAGGCTCAAATGCC-1	F3	6106	2225	F3_filtered_feature_bc_matrix	6106	2225	0.88419	0.17884	F3_CACAGGCTCAAATGCC-1	F3	female	0	3	3	5	9	9	20	22	27	24
F3_CACAGGCTCGCATGAT-1	F3	4305	2113	F3_filtered_feature_bc_matrix	4305	2113	0.914949	0.104994	F3_CACAGGCTCGCATGAT-1	F3	female	0	0	0	4	3	5	3	2	9	7
F3_CACAGGCTCGTCAGAT-1	F3	10563	2829	F3_filtered_feature_bc_matrix	10563	2829	0.857807	0.177128	F3_CACAGGCTCGTCAGAT-1	F3	female	0	3	3	5	9	9	20	22	27	24
F3_CACAGGCTCTAGTGAC-1	F3	2847	1255	F3_filtered_feature_bc_matrix	2847	1255	0.897017	0.107482	F3_CACAGGCTCTAGTGAC-1	F3	female	0	10	13	15	16	17	23	25	24	27
F3_CACAGGCTCTGAGGCC-1	F3	3263	1624	F3_filtered_feature_bc_matrix	3263	1624	0.913755	0.164879	F3_CACAGGCTCTGAGGCC-1	F3	female	0	17	16	18	20	12	15	13	31	35
F3_CACATGAAGATAGGGA-1	F3	2008	1022	F3_filtered_feature_bc_matrix	2008	1022	0.911192	0.221116	F3_CACATGAAGATAGGGA-1	F3	female	0	10	13	15	16	17	23	25	24	27
F3_CACATGACACAATGAA-1	F3	3944	927	F3_filtered_feature_bc_matrix	3944	927	0.82512	0.0623732	F3_CACATGACACAATGAA-1	F3	female	0	4	6	14	15	16	19	21	66	72
F3_CACATGACACCACTGG-1	F3	5154	2299	F3_filtered_feature_bc_matrix	5154	2299	0.905552	0.0873108	F3_CACATGACACCACTGG-1	F3	female	0	1	1	0	0	2	5	3	21	36
F3_CACATGACATCAGCTA-1	F3	2781	1443	F3_filtered_feature_bc_matrix	2781	1443	0.917271	0.058612	F3_CACATGACATCAGCTA-1	F3	female	0	13	24	27	30	32	39	42	48	53
F3_CACATGAGTTCTCGCT-1	F3	9845	2974	F3_filtered_feature_bc_matrix	9845	2974	0.869811	0.0985272	F3_CACATGAGTTCTCGCT-1	F3	female	0	2	10	11	12	13	16	15	18	15
F3_CACATGATCACAAGGG-1	F3	2336	1341	F3_filtered_feature_bc_matrix	2336	1341	0.928441	0.10274	F3_CACATGATCACAAGGG-1	F3	female	0	2	2	2	4	6	6	8	10	13
F3_CACATGATCATGCCAA-1	F3	8981	2938	F3_filtered_feature_bc_matrix	8981	2938	0.877249	0.113016	F3_CACATGATCATGCCAA-1	F3	female	0	2	2	2	4	1	7	13	6	21
F3_CACCAAAAGCGGACAT-1	F3	4232	1758	F3_filtered_feature_bc_matrix	4232	1758	0.894796	0.24811	F3_CACCAAAAGCGGACAT-1	F3	female	0	3	3	5	8	8	8	7	35	41
F3_CACCAAAAGCTCACTA-1	F3	2893	1488	F3_filtered_feature_bc_matrix	2893	1488	0.91658	0.128586	F3_CACCAAAAGCTCACTA-1	F3	female	0	0	4	3	2	4	1	6	2	1
F3_CACCAAAAGGTTCAGG-1	F3	5843	1907	F3_filtered_feature_bc_matrix	5843	1907	0.870897	0.343488	F3_CACCAAAAGGTTCAGG-1	F3	female	0	1	1	0	0	1	7	4	5	21
F3_CACCAAACAAGAGTTA-1	F3	5231	2242	F3_filtered_feature_bc_matrix	5231	2242	0.901051	0.131332	F3_CACCAAACAAGAGTTA-1	F3	female	0	5	7	7	11	10	12	10	17	16
F3_CACCAAACACCCTGTT-1	F3	5673	2076	F3_filtered_feature_bc_matrix	5673	2076	0.883695	0.262119	F3_CACCAAACACCCTGTT-1	F3	female	0	3	3	5	8	8	8	7	35	41
F3_CACCAAACAGCACAGA-1	F3	3191	1645	F3_filtered_feature_bc_matrix	3191	1645	0.917875	0.0648699	F3_CACCAAACAGCACAGA-1	F3	female	0	9	12	13	14	15	18	20	20	20
F3_CACCAAACAGTCTACA-1	F3	2603	1393	F3_filtered_feature_bc_matrix	2603	1393	0.920502	0.133308	F3_CACCAAACAGTCTACA-1	F3	female	0	0	4	3	2	4	1	16	30	30
F3_CACCAAAGTCATTCCC-1	F3	4850	1841	F3_filtered_feature_bc_matrix	4850	1841	0.885861	0.0954639	F3_CACCAAAGTCATTCCC-1	F3	female	0	14	27	30	35	36	43	49	55	62
F3_CACCAAATCATCACAG-1	F3	3656	1670	F3_filtered_feature_bc_matrix	3656	1670	0.904494	0.0954595	F3_CACCAAATCATCACAG-1	F3	female	0	2	2	2	6	1	4	5	0	2
F3_CACCAAATCGGTCAGC-1	F3	4825	1611	F3_filtered_feature_bc_matrix	4825	1611	0.870666	0.389223	F3_CACCAAATCGGTCAGC-1	F3	female	0	3	3	5	8	8	8	7	8	12
F3_CACCGTTAGAGAGAAC-1	F3	1193	617	F3_filtered_feature_bc_matrix	1193	617	0.906926	0.176027	F3_CACCGTTAGAGAGAAC-1	F3	female	0	0	0	4	3	5	3	2	34	33
F3_CACCGTTCACCTGAAT-1	F3	6319	2082	F3_filtered_feature_bc_matrix	6319	2082	0.873135	0.190062	F3_CACCGTTCACCTGAAT-1	F3	female	0	3	3	5	8	8	8	7	8	12
F3_CACCGTTCAGAGTCAG-1	F3	10915	2890	F3_filtered_feature_bc_matrix	10915	2890	0.857077	0.0815392	F3_CACCGTTCAGAGTCAG-1	F3	female	0	6	8	8	10	11	13	11	12	9
F3_CACCGTTCATAGAGGC-1	F3	5018	2137	F3_filtered_feature_bc_matrix	5018	2137	0.899818	0.107214	F3_CACCGTTCATAGAGGC-1	F3	female	0	0	0	4	3	5	10	23	26	25
F3_CACCGTTGTAGACAGC-1	F3	5908	2349	F3_filtered_feature_bc_matrix	5908	2349	0.893792	0.149458	F3_CACCGTTGTAGACAGC-1	F3	female	0	1	1	0	0	2	5	3	21	36
F3_CACCGTTTCTATACTC-1	F3	1165	609	F3_filtered_feature_bc_matrix	1165	609	0.908128	0.345064	F3_CACCGTTTCTATACTC-1	F3	female	0	5	7	7	11	10	12	10	17	16
F3_CACGAATAGCAGGTCA-1	F3	7978	2805	F3_filtered_feature_bc_matrix	7978	2805	0.883656	0.109551	F3_CACGAATAGCAGGTCA-1	F3	female	0	2	2	2	6	1	4	5	0	37
F3_CACGAATAGGATTCCT-1	F3	5804	2382	F3_filtered_feature_bc_matrix	5804	2382	0.897233	0.0801172	F3_CACGAATAGGATTCCT-1	F3	female	0	2	5	6	7	7	11	17	62	2
F3_CACGAATAGGGATCTG-1	F3	715	453	F3_filtered_feature_bc_matrix	715	453	0.930558	0.264336	F3_CACGAATAGGGATCTG-1	F3	female	0	0	0	1	1	0	0	0	7	6
F3_CACGAATAGTCATTGC-1	F3	2089	1019	F3_filtered_feature_bc_matrix	2089	1019	0.906093	0.0952609	F3_CACGAATAGTCATTGC-1	F3	female	0	1	1	0	0	3	5	3	13	4
F3_CACGAATCAACGCCCA-1	F3	3064	1519	F3_filtered_feature_bc_matrix	3064	1519	0.912592	0.103786	F3_CACGAATCAACGCCCA-1	F3	female	0	0	4	3	2	4	1	16	38	39
F3_CACGAATCAGCGCGTT-1	F3	3867	1834	F3_filtered_feature_bc_matrix	3867	1834	0.90969	0.185415	F3_CACGAATCAGCGCGTT-1	F3	female	0	0	0	4	3	5	3	2	9	7
F3_CACGAATTCACCTCAC-1	F3	4151	1996	F3_filtered_feature_bc_matrix	4151	1996	0.912112	0.0652855	F3_CACGAATTCACCTCAC-1	F3	female	0	0	0	4	3	5	3	23	26	25
[truncated: 28,879 more rows]

## Sheet: Supplementary Table 3
Supplementary Table 3 Markers used for cell annotation
Cells	gene	Query-id	Reference
Cholinergic neuron	VAChT	evm.TU.CTG-1633.18	Allen, A.M., Neville, M.C., Birtles, S., Croset, V., Treiber, C.D., Waddell, S., Goodwin, S.F., and Mann, R.S. (2020). A single-cell transcriptomic atlas of the adult Drosophila ventral nerve cord. Elife 9, 1–32. https://doi.org/10.7554/eLife.54074z.
Fat body	FASN1	evm.TU.CTG-979.4	Avalos, C.B., Brugmann, R., and Sprecher, S.G. (2019). Single cell transcriptome atlas of the drosophila larval brain. Elife 8, 1–25. https://doi.org/10.7554/eLife.50354.
Fat body	AcCoAS	evm.TU.CTG-513.7	Li, H., Janssens, J., de Waegeneer, M., Kolluru, S.S., Davie, K., Gardeux, V., Saelens, W., David, F.P.A., Brbić, M., Spanier, K., et al. (2022). Fly Cell Atlas: A single-nucleus transcriptomic atlas of the adult fruit fly. Science. 375. https://doi.org/10.1126/science.abk2432.
Fat body	ACC	evm.TU.CTG-640.5	Li, H., Janssens, J., de Waegeneer, M., Kolluru, S.S., Davie, K., Gardeux, V., Saelens, W., David, F.P.A., Brbić, M., Spanier, K., et al. (2022). Fly Cell Atlas: A single-nucleus transcriptomic atlas of the adult fruit fly. Science. 375. https://doi.org/10.1126/science.abk2432.
Fat body	Mcad	evm.TU.CTG-1619.20-evm.TU.CTG-1619.21	Li, H., Janssens, J., de Waegeneer, M., Kolluru, S.S., Davie, K., Gardeux, V., Saelens, W., David, F.P.A., Brbić, M., Spanier, K., et al. (2022). Fly Cell Atlas: A single-nucleus transcriptomic atlas of the adult fruit fly. Science. 375. https://doi.org/10.1126/science.abk2432.
Fat body	Ahcy	evm.TU.CTG-347.10	Li, H., Janssens, J., de Waegeneer, M., Kolluru, S.S., Davie, K., Gardeux, V., Saelens, W., David, F.P.A., Brbić, M., Spanier, K., et al. (2022). Fly Cell Atlas: A single-nucleus transcriptomic atlas of the adult fruit fly. Science. 375. https://doi.org/10.1126/science.abk2432.
Fat body	AdenoK	evm.TU.CTG-716.6	Li, H., Janssens, J., de Waegeneer, M., Kolluru, S.S., Davie, K., Gardeux, V., Saelens, W., David, F.P.A., Brbić, M., Spanier, K., et al. (2022). Fly Cell Atlas: A single-nucleus transcriptomic atlas of the adult fruit fly. Science. 375. https://doi.org/10.1126/science.abk2432.
GABAergic neuron	Gad1	evm.TU.CTG-357.1	Li, H., Horns, F., Wu, B., Xie, Q., Li, J., Li, T., Luginbuhl, D.J., Quake, S.R., and Luo, L. (2017). Classifying Drosophila Olfactory Projection Neuron Subtypes by Single-Cell RNA Sequencing. Cell 171, 1206-1220.e22. https://doi.org/10.1016/j.cell.2017.10.019.
Glia	Gat	evm.TU.CTG-813.18	Li, H., Horns, F., Wu, B., Xie, Q., Li, J., Li, T., Luginbuhl, D.J., Quake, S.R., and Luo, L. (2017). Classifying Drosophila Olfactory Projection Neuron Subtypes by Single-Cell RNA Sequencing. Cell 171, 1206-1220.e22. https://doi.org/10.1016/j.cell.2017.10.019.
Glia	Eaat2	evm.TU.CTG-1316.7	Allen, A.M., Neville, M.C., Birtles, S., Croset, V., Treiber, C.D., Waddell, S., Goodwin, S.F., and Mann, R.S. (2020). A single-cell transcriptomic atlas of the adult Drosophila ventral nerve cord. Elife 9, 1–32. https://doi.org/10.7554/eLife.54074z.
Glia	moody	evm.TU.CTG-357.8	Davie, K., Janssens, J., Koldere, D., De Waegeneer, M., Pech, U., Kreft, Ł., Aibar, S., Makhzami, S., Christiaens, V., Bravo González-Blas, C., et al. (2018). A Single-Cell Transcriptome Atlas of the Aging Drosophila Brain. Cell 174, 982-998.e20. https://doi.org/10.1016/j.cell.2018.05.057.
Glia	SPARC	evm.TU.CTG-509.22-evm.TU.CTG-509.23	Sheng, L., Shields, E.J., Gospocic, J., Glastad, K.M., Ratchasanmuang, P., Berger, S.L., Raj, A., Little, S., and Bonasio, R. (2020). Social reprogramming in ants induces longevity-associated glia remodeling. Sci. Adv. 6. https://doi.org/10.1126/sciadv.aba9869.
Glia	Tsf1	evm.TU.CTG-619.34	Sheng, L., Shields, E.J., Gospocic, J., Glastad, K.M., Ratchasanmuang, P., Berger, S.L., Raj, A., Little, S., and Bonasio, R. (2020). Social reprogramming in ants induces longevity-associated glia remodeling. Sci. Adv. 6. https://doi.org/10.1126/sciadv.aba9869.
hemocyte	Hml	evm.TU.CTG-710.3	Davie, K., Janssens, J., Koldere, D., De Waegeneer, M., Pech, U., Kreft, Ł., Aibar, S., Makhzami, S., Christiaens, V., Bravo González-Blas, C., et al. (2018). A Single-Cell Transcriptome Atlas of the Aging Drosophila Brain. Cell 174, 982-998.e20. https://doi.org/10.1016/j.cell.2018.05.057.
Monoaminergic neuron	Vmat	evm.TU.CTG-509.30	Avalos, C.B., Brugmann, R., and Sprecher, S.G. (2019). Single cell transcriptome atlas of the drosophila larval brain. Elife 8, 1–25. https://doi.org/10.7554/eLife.50354.
Monoaminergic neuron	Trh	evm.TU.CTG-6.13	Croset, V., Treiber, C.D., and Waddell, S. (2018). Cellular diversity in the Drosophila midbrain revealed by single-cell transcriptomics. Elife 7, 1–31. https://doi.org/10.7554/eLife.34550.
Monoaminergic neuron	Ddc	evm.TU.CTG-632.8	Croset, V., Treiber, C.D., and Waddell, S. (2018). Cellular diversity in the Drosophila midbrain revealed by single-cell transcriptomics. Elife 7, 1–31. https://doi.org/10.7554/eLife.34550.
Monoaminergic neuron	Tdc2	evm.TU.CTG-407.1	Croset, V., Treiber, C.D., and Waddell, S. (2018). Cellular diversity in the Drosophila midbrain revealed by single-cell transcriptomics. Elife 7, 1–31. https://doi.org/10.7554/eLife.34550.
Monoaminergic neuron	Tbh	evm.TU.CTG-1462.1	Croset, V., Treiber, C.D., and Waddell, S. (2018). Cellular diversity in the Drosophila midbrain revealed by single-cell transcriptomics. Elife 7, 1–31. https://doi.org/10.7554/eLife.34550.
Monoaminergic neuron	ple	evm.TU.CTG-182.8	Croset, V., Treiber, C.D., and Waddell, S. (2018). Cellular diversity in the Drosophila midbrain revealed by single-cell transcriptomics. Elife 7, 1–31. https://doi.org/10.7554/eLife.34550.
Mushroom body	bsk	evm.TU.CTG-1271.10	Rallis, A., Moore, C., and Ng, J. (2010). Signal strength and signal duration define two distinct aspects of JNK-regulated axon stability. Dev. Biol. 339, 65–77. https://doi.org/10.1016/j.ydbio.2009.12.016.
Mushroom body	CG17221	evm.TU.CTG-279.10	Kobayashi, M., Michaut, L., Ino, A., Honjo, K., Nakajima, T., Maruyama, Y., Mochizuki, H., Ando, M., Ghangrekar, I., Takahashi, K., et al. (2006). Differential microarray analysis of Drosophila mushroom body transcripts using chemical ablation. Proc. Natl. Acad. Sci. U. S. A. 103, 14417–14422. https://doi.org/10.1073/pnas.0606571103.
Mushroom body	rg	evm.TU.CTG-1138.21	Sears, J.C., and Broadie, K. (2022). Temporally and Spatially Localized PKA Activity within Learning and Memory Circuitry Regulated by Network Feedback. ENeuro 9. https://doi.org/10.1523/ENEURO.0450-21.2022.
Mushroom body	sNPF	evm.TU.CTG-1084.3	Davie, K., Janssens, J., Koldere, D., De Waegeneer, M., Pech, U., Kreft, Ł., Aibar, S., Makhzami, S., Christiaens, V., Bravo González-Blas, C., et al. (2018). A Single-Cell Transcriptome Atlas of the Aging Drosophila Brain. Cell 174, 982-998.e20. https://doi.org/10.1016/j.cell.2018.05.057.
Mushroom body	rut	evm.TU.CTG-921.26	Han, P.-L., Levin, L.R., Reed, R.R., and Davis, R.L. (1992). Preferential expression of the drosophila rutabaga gene in mushroom bodies, neural centers for learning in insects. Neuron 9, 619–627. https://doi.org/https://doi.org/10.1016/0896-6273(92)90026-A.
Mushroom body	Fas2	evm.TU.CTG-534.11	Aavie, K., Janssens, J., Koldere, D., De Waegeneer, M., Pech, U., Kreft, Ł., Aibar, S., Makhzami, S., Christiaens, V., Bravo González-Blas, C., et al. (2018). A Single-Cell Transcriptome Atlas of the Aging Drosophila Brain. Cell 174, 982-998.e20. https://doi.org/10.1016/j.cell.2018.05.057.
Neuron	brp	evm.TU.CTG-1385.23	Li, H., Horns, F., Wu, B., Xie, Q., Li, J., Li, T., Luginbuhl, D.J., Quake, S.R., and Luo, L. (2017). Classifying Drosophila Olfactory Projection Neuron Subtypes by Single-Cell RNA Sequencing. Cell 171, 1206-1220.e22. https://doi.org/10.1016/j.cell.2017.10.019.
Neuron	nSyb	evm.TU.CTG-1020.15	Li, H., Horns, F., Wu, B., Xie, Q., Li, J., Li, T., Luginbuhl, D.J., Quake, S.R., and Luo, L. (2017). Classifying Drosophila Olfactory Projection Neuron Subtypes by Single-Cell RNA Sequencing. Cell 171, 1206-1220.e22. https://doi.org/10.1016/j.cell.2017.10.019.
PAM DANs	Fer2	evm.TU.CTG-894.22	Croset, V., Treiber, C.D., and Waddell, S. (2018). Cellular diversity in the Drosophila midbrain revealed by single-cell transcriptomics. Elife 7, 1–31. https://doi.org/10.7554/eLife.34550.
T4/T5 neurons	acj6	evm.TU.CTG-1356.5	Li, H., Horns, F., Wu, B., Xie, Q., Li, J., Li, T., Luginbuhl, D.J., Quake, S.R., and Luo, L. (2017). Classifying Drosophila Olfactory Projection Neuron Subtypes by Single-Cell RNA Sequencing. Cell 171, 1206-1220.e22. https://doi.org/10.1016/j.cell.2017.10.019.

## Sheet: Supplementary Table 4
Supplementary Table 4 Marker gene lists. Marker genes were Identified using a two-side Wilcoxon Rank Sum test, p_val_adj values were based on bonferroni correction using all features in the dataset
gene	p_val	avg_log2FC	pct.1	pct.2	p_val_adj	cluster number from seruat program	SwissProt_annotation	fruit_fly_gene in corresponding orthogroup	final_gene_name	whether this gene is Transcript Factor	neuropeptide type	count
evm.TU.CTG-1018.23	0.000218275	0.266989	0.341	0.453	1	0	Zwei Ig domain protein zig-8 OS=Caenorhabditis elegans OX=6239 GN=zig-8 PE=2 SV=1	dpr1, dpr10, dpr11, dpr12, dpr13, dpr14, dpr15, dpr16, dpr17, dpr19, dpr2, dpr20, dpr21, dpr3, dpr4, dpr5, dpr6, dpr7, dpr8, dpr9	ZIG8_S1	No	NA	2
evm.TU.CTG-1019.7	1.51e-14	0.602598	0.462	0.49	2.9e-10	0	Tetraspanin-11 OS=Mus musculus OX=10090 GN=Tspan11 PE=2 SV=1	Tsp74F	Tsp74F_S1	No	NA	4
evm.TU.CTG-1044.5	0.000692815	0.329361	0.288	0.383	1	0	Type I inositol 1,4,5-trisphosphate 5-phosphatase OS=Homo sapiens OX=9606 GN=INPP5A PE=1 SV=1	5PtaseI	5PtaseI	No	NA	3
evm.TU.CTG-105.5	1.47e-11	0.259048	0.247	0.361	2.81e-07	0	WD repeat and SOCS box-containing protein 1 OS=Mus musculus OX=10090 GN=Wsb1 PE=1 SV=1	0	WSB1	No	NA	3
evm.TU.CTG-1083.1	8.08e-05	0.254596	0.357	0.483	1	0	Plasma membrane calcium-transporting ATPase 3 OS=Homo sapiens OX=9606 GN=ATP2B3 PE=1 SV=3	PMCA	PMCA_S1	No	NA	3
evm.TU.CTG-1099.3	0.00210873	0.380192	0.48	0.594	1	0	Tyrosine-protein phosphatase 99A OS=Drosophila melanogaster OX=7227 GN=Ptp99A PE=2 SV=2	Ptp99A	Ptp99A_S1	No	NA	3
evm.TU.CTG-1108.15	0.00156285	0.334141	0.231	0.298	1	0	NA	0	NA	No	NA	3
evm.TU.CTG-1121.28	7.42e-10	0.319431	0.665	0.732	1.42e-05	0	NA	0	NA	No	NA	6
evm.TU.CTG-1122.22	1.52e-26	0.305027	0.788	0.857	2.92e-22	0	High mobility group protein DSP1 OS=Drosophila melanogaster OX=7227 GN=Dsp1 PE=2 SV=1	Dsp1	Dsp1	Yes	NA	4
evm.TU.CTG-1139.8	7.35e-07	0.341103	0.285	0.392	0.0141031	0	NA	Reph	Reph_S1	No	NA	2
evm.TU.CTG-1140.18	1.88e-08	0.308788	0.224	0.315	0.000359966	0	DNA repair protein XRCC1 OS=Mus musculus OX=10090 GN=Xrcc1 PE=1 SV=2	XRCC1	XRCC1_S1	No	NA	2
evm.TU.CTG-1160.111	1.52e-12	0.273862	0.178	0.262	2.93e-08	0	Pleckstrin homology domain-containing family G member 7 OS=Homo sapiens OX=9606 GN=PLEKHG7 PE=2 SV=1	0	PKHG7	No	NA	4
evm.TU.CTG-1171.32	5.37e-31	0.34524	0.752	0.834	1.03e-26	0	UPF0430 protein CG31712 OS=Drosophila melanogaster OX=7227 GN=CG31712 PE=1 SV=3	CG31712	U430	No	NA	1
evm.TU.CTG-1172.8	4.91e-07	0.289151	0.305	0.429	0.00942897	0	Vacuolar protein sorting-associated protein 13B OS=Mus musculus OX=10090 GN=Vps13b PE=1 SV=3	Vps13B	Vps13B_S1	No	NA	2
evm.TU.CTG-1187.1	9.7e-21	0.398302	0.639	0.726	1.86e-16	0	BAH and coiled-coil domain-containing protein 1 OS=Mus musculus OX=10090 GN=Bahcc1 PE=2 SV=2	wge	wge_S1	No	NA	2
evm.TU.CTG-1194.13	2.6e-08	0.258675	0.26	0.357	0.000498859	0	NA	NA	NA		NA	7
evm.TU.CTG-1203.14	4.71e-09	0.280641	0.173	0.245	9.04e-05	0	B-cell lymphoma/leukemia 11A OS=Homo sapiens OX=9606 GN=BCL11A PE=1 SV=2	CG9650	BC11A	Yes	NA	3
evm.TU.CTG-1212.32	4.74e-10	0.255953	0.16	0.232	9.09e-06	0	Serine/threonine-protein kinase ULK2 OS=Mus musculus OX=10090 GN=Ulk2 PE=1 SV=1	Atg1	Atg1	No	NA	1
evm.TU.CTG-1232.1	9.06e-05	0.274759	0.377	0.518	1	0	Survival of motor neuron-related-splicing factor 30 OS=Danio rerio OX=7955 GN=smndc1 PE=2 SV=1	CG17454	SPF30	No	NA	2
evm.TU.CTG-1234.21	1e-20	0.330078	0.708	0.797	1.93e-16	0	Regulator of G-protein signaling 6 OS=Mus musculus OX=10090 GN=Rgs6 PE=1 SV=2	CG42450, RSG7	RGS6	No	NA	4
evm.TU.CTG-1263.6	6.21e-05	0.3287	0.257	0.342	1	0	Ecto-NOX disulfide-thiol exchanger 2 OS=Homo sapiens OX=9606 GN=ENOX2 PE=1 SV=2	CG10948	ENOX2_S1	No	NA	2
evm.TU.CTG-1263.7	0.00630266	0.403236	0.489	0.572	1	0	Ecto-NOX disulfide-thiol exchanger 2 OS=Homo sapiens OX=9606 GN=ENOX2 PE=1 SV=2	CG10948	ENOX2_S2	No	NA	2
evm.TU.CTG-1266.14	3.18e-12	0.269006	0.184	0.268	6.1e-08	0	Protocadherin-like wing polarity protein stan OS=Drosophila melanogaster OX=7227 GN=stan PE=1 SV=4	stan	stan_S2	No	NA	4
evm.TU.CTG-1268.15	1.54e-22	0.656909	0.152	0.236	2.95e-18	0	NA	0	NA	No	EFLamide (EFLa)	8
evm.TU.CTG-1270.34	7.08e-06	0.333205	0.26	0.357	0.13586	0	DNA-binding protein RFX5 OS=Homo sapiens OX=9606 GN=RFX5 PE=1 SV=1	CG9727	RFX5	Yes	NA	1
evm.TU.CTG-1271.11	7.78e-07	0.26687	0.337	0.473	0.0149298	0	E3 ubiquitin-protein ligase MARCH8 OS=Mus musculus OX=10090 GN=March8 PE=2 SV=1	CG13442, CG4080	MARH8	No	NA	2
evm.TU.CTG-1271.22	0.00116595	0.308903	0.283	0.363	1	0	Synaptotagmin-15 OS=Homo sapiens OX=9606 GN=SYT15 PE=2 SV=3	0	SYT15_S1	No	NA	8
evm.TU.CTG-130.17	4.2e-06	0.293549	0.336	0.469	0.0806367	0	Phosphatidylinositol 4-phosphate 5-kinase type-1 alpha OS=Mus musculus OX=10090 GN=Pip5k1a PE=1 SV=2	PIP5K59B, sktl	sktl	No	NA	3
evm.TU.CTG-1303.3	1.36e-06	0.287793	0.306	0.424	0.0260585	0	Histone-lysine N-methyltransferase ASH1L OS=Mus musculus OX=10090 GN=Ash1l PE=1 SV=3	ash1	ash1	Yes	NA	2
evm.TU.CTG-1328.2	5.53e-10	0.277557	0.248	0.357	1.06e-05	0	Ubinuclein-2 OS=Bos taurus OX=9913 GN=UBN2 PE=3 SV=1	yem	yem	No	NA	2
evm.TU.CTG-1351.19	1.12e-11	0.264701	0.191	0.278	2.15e-07	0	Bone morphogenetic protein 1 OS=Xenopus laevis OX=8355 GN=bmp1 PE=1 SV=1	CG34370	BMP1	No	NA	2
evm.TU.CTG-1360.2	0.000363602	0.276889	0.367	0.502	1	0	Serine/threonine-protein kinase minibrain OS=Drosophila melanogaster OX=7227 GN=mnb PE=1 SV=2	mnb	mnb_S1	No	NA	1
evm.TU.CTG-1384.3	9.17e-10	0.251097	0.169	0.242	1.76e-05	0	Synaptogenesis protein syg-2 OS=Caenorhabditis elegans OX=6239 GN=syg-2 PE=1 SV=1	side-V, side-VII, side-VIII	SYG2_S5	No	NA	1
evm.TU.CTG-1385.23	3.31e-05	0.27806	0.298	0.393	0.634991	0	ELKS/Rab6-interacting/CAST family member 1 OS=Mus musculus OX=10090 GN=Erc1 PE=1 SV=1	brp	brp_S1	No	NA	4
evm.TU.CTG-1386.42	1.22e-08	0.259868	0.313	0.446	0.000234064	0	Mortality factor 4-like protein 1 OS=Rattus norvegicus OX=10116 GN=Morf4l1 PE=2 SV=1	MRG15, htk	MO4L1_S1	No	NA	2
evm.TU.CTG-1407.33	1.52e-07	0.306905	0.273	0.387	0.0029254	0	NA	CG30015	NA	No	NA	1
evm.TU.CTG-1425.2	1.4e-07	0.299624	0.168	0.234	0.00269396	0	Signal transducer and activator of transcription 5B OS=Homo sapiens OX=9606 GN=STAT5B PE=1 SV=2	Stat92E	Stat92E	Yes	NA	4
evm.TU.CTG-1425.9	4.41e-14	0.271482	0.158	0.241	8.47e-10	0	Round spermatid basic protein 1-like protein OS=Homo sapiens OX=9606 GN=RSBN1L PE=1 SV=2	CG10600	RSBNL	No	NA	1
evm.TU.CTG-1457.23	3.14e-40	0.289857	0.931	0.95	6.03e-36	0	Histone H3.3 OS=Xenopus tropicalis OX=8364 GN=TGas113e22.1 PE=1 SV=3	His3.3A, His3.3B, His3_CG31613, His3_CG33803, His3_CG33806, His3_CG33809, His3_CG33812, His3_CG33815, His3_CG33818, His3_CG33821, His3_CG33824, His3_CG33827, His3_CG33830, His3_CG33833, His3_CG33836, His3_CG33839, His3_CG33842, His3_CG33845, His3_CG33848, His3_CG33851, His3_CG33854, His3_CG33857, His3_CG33860, His3_CG33863, His3_CG33866	H33_S1	Yes	NA	3
evm.TU.CTG-149.5	3.39e-07	0.278748	0.295	0.411	0.00650265	0	Ubiquitin-like protein 3 OS=Homo sapiens OX=9606 GN=UBL3 PE=1 SV=1	UBL3	UBL3_S2	No	NA	3
evm.TU.CTG-1502.16	9.84e-06	0.254465	0.759	0.847	0.188784	0	Methylcrotonoyl-CoA carboxylase beta chain, mitochondrial OS=Mus musculus OX=10090 GN=Mccc2 PE=1 SV=1	Mccc2	Mccc2_S1	No	NA	8
evm.TU.CTG-1504.38	2.71e-06	0.269518	0.195	0.263	0.0519632	0	Gamma-aminobutyric acid receptor subunit beta OS=Musca domestica OX=7370 GN=Rdl PE=1 SV=2	Rdl	Rdl_S1	No	NA	3
evm.TU.CTG-1523.5	6.07e-09	0.278757	0.141	0.202	0.000116442	0	Leucine-rich repeat and fibronectin type-III domain-containing protein 5 OS=Rattus norvegicus OX=10116 GN=Lrfn5 PE=1 SV=1	CG18480, kek1, kek2, kek3, kek4, kek5, kek6, wdp	kek3	No	NA	1
evm.TU.CTG-1545.36	0.00108265	0.339346	0.532	0.658	1	0	U1 small nuclear ribonucleoprotein 70 kDa OS=Drosophila melanogaster OX=7227 GN=snRNP-U1-70K PE=1 SV=2	snRNP-U1-70K	snRNP-U1-70K	No	NA	3
evm.TU.CTG-1554.12	3.29e-06	0.310853	0.274	0.378	0.0631622	0	Protein prenyltransferase alpha subunit repeat-containing protein 1 OS=Danio rerio OX=7955 GN=ptar1 PE=2 SV=1	temp	temp	No	NA	3
evm.TU.CTG-1555.5	1.36e-07	0.272747	0.221	0.306	0.00260476	0	Histone-lysine N-methyltransferase PRDM9 OS=Mus musculus OX=10090 GN=Prdm9 PE=1 SV=2	Aef1, CG10431, CG11247, CG12744, CG12942, CG14711, CG15436, CG17328, CG17359, CG17385, CG17612, CG17801, CG18262, CG2116, CG2120, CG2678, CG2712, CG3407, CG42726, CG43248, CG4374, CG44002, CG4424, CG4854, CG5245, CG6654, CG8944, CG9215, CTCF, Clamp, Kr-h1, Meics, Neu2, Phs, ZIPIC, crol, dwg, erm, gl, ich, pita, prg, pzg, su_Hw_, wdn, zld	PRDM9_S5	Yes	NA	2
evm.TU.CTG-1556.22	3.8e-13	0.259642	0.242	0.351	7.3e-09	0	Furin-like protease 1, isoforms 1/1-X/2 OS=Drosophila melanogaster OX=7227 GN=Fur1 PE=2 SV=2	Fur1, Fur2	FUR11_S2	No	NA	4
evm.TU.CTG-1557.23	2.37e-09	0.277016	0.144	0.207	4.55e-05	0	Zinc finger protein 54 OS=Mus musculus OX=10090 GN=Zfp54 PE=2 SV=1	0	ZFP54	No	NA	1
evm.TU.CTG-158.5	5.49e-07	0.29361	0.211	0.287	0.0105434	0	RNA-binding protein 39 OS=Pongo abelii OX=9601 GN=RBM39 PE=2 SV=1	Caper	Caper_S1	No	NA	2
evm.TU.CTG-1585.26-evm.TU.CTG-1585.25	6.98e-06	0.284267	0.385	0.538	0.133887	0	RNA-binding protein 39 OS=Mus musculus OX=10090 GN=Rbm39 PE=1 SV=2	Caper	Caper_S2	No	NA	2
evm.TU.CTG-1585.3	1.53e-11	0.260921	0.2	0.292	2.94e-07	0	Structural maintenance of chromosomes protein 3 OS=Xenopus laevis OX=8355 GN=smc3 PE=1 SV=2	SMC3	SMC3	No	NA	3
evm.TU.CTG-1585.47	9.59e-09	0.299241	0.187	0.263	0.000184032	0	Ethanolamine-phosphate phospho-lyase OS=Xenopus laevis OX=8355 GN=etnppl PE=2 SV=1	CG8745	AT2L1	No	NA	3
evm.TU.CTG-1585.64	1.05e-05	0.334363	0.244	0.332	0.20245	0	Polycomb protein Asx OS=Drosophila melanogaster OX=7227 GN=Asx PE=1 SV=1	Asx	Asx	No	NA	3
evm.TU.CTG-1587.44	1.74e-10	0.255423	0.264	0.377	3.34e-06	0	Voltage-dependent calcium channel type A subunit alpha-1 OS=Apis mellifera OX=7460 GN=CAC PE=2 SV=1	Ca-alpha1D, cac	CAC1A_S3	No	NA	3
evm.TU.CTG-1587.9	4.77e-09	0.286784	0.222	0.314	9.15e-05	0	Prominin-1 OS=Mus musculus OX=10090 GN=Prom1 PE=1 SV=1	CG45067, prom, promL	PROM1	No	NA	2
evm.TU.CTG-1614.3	2.55e-08	0.271433	0.163	0.228	0.000489107	0	NA	CG17111, mey, neo, nyo	NA	No	NA	3
evm.TU.CTG-1633.84	0.000783253	0.300688	0.35	0.47	1	0	Carbon catabolite repressor protein 4 homolog 1 OS=Arabidopsis thaliana OX=3702 GN=CCR4-1 PE=2 SV=1	0	CCR4A	Yes	NA	5
evm.TU.CTG-184.1	5.25e-06	0.35547	0.252	0.341	0.10078	0	Protein artichoke OS=Drosophila melanogaster OX=7227 GN=atk PE=1 SV=2	CG42346	ATK_S1	No	NA	1
evm.TU.CTG-208.16-evm.TU.CTG-208.17	5.3e-06	0.305747	0.573	0.667	0.101788	0	Calcium-activated potassium channel slowpoke OS=Drosophila melanogaster OX=7227 GN=slo PE=1 SV=3	slo	slo_S1	No	NA	6
evm.TU.CTG-246.11	1.7e-67	0.375667	0.873	0.874	3.25e-63	0	Calcium-activated potassium channel slowpoke OS=Drosophila melanogaster OX=7227 GN=slo PE=1 SV=3	slo	slo_S2	No	NA	7
evm.TU.CTG-256.63	0.00012143	0.308486	0.306	0.413	1	0	Diacylglycerol kinase theta OS=Mus musculus OX=10090 GN=Dgkq PE=1 SV=1	CG31140	DGKQ_S2	No	NA	3
evm.TU.CTG-282.36	4.13e-06	0.307272	0.198	0.261	0.0793084	0	GTP-binding protein GEM OS=Pongo abelii OX=9601 GN=GEM PE=2 SV=1	CG42541, Rgk1, Rgk2, Rgk3	Rgk3	No	NA	10
evm.TU.CTG-299.6	7.99e-08	0.262536	0.351	0.499	0.0015341	0	Nuclear receptor corepressor 2 OS=Homo sapiens OX=9606 GN=NCOR2 PE=1 SV=3	Smr	Smr	No	NA	2
evm.TU.CTG-31.59	2.41e-14	0.254303	0.238	0.354	4.62e-10	0	Ankyrin-3 OS=Mus musculus OX=10090 GN=Ank3 PE=1 SV=1	Ank, Ank2	Ank2_S1	Yes	NA	2
evm.TU.CTG-312.29	1.56e-05	0.500733	0.383	0.432	0.299255	0	NA	0	NA	No	NA	4
evm.TU.CTG-333.51	3.83e-08	0.320428	0.182	0.254	0.000735797	0	NA	CG31676, CG6329, crok	NA	No	NA	3
evm.TU.CTG-347.22	1.38e-09	0.28321	0.162	0.233	2.65e-05	0	Protein FAM234B OS=Gallus gallus OX=9031 GN=FAM234B PE=2 SV=1	CG3618	F234B	No	NA	1
evm.TU.CTG-380.1	1.58e-10	0.271148	0.176	0.255	3.02e-06	0	Zinc finger protein 609 OS=Homo sapiens OX=9606 GN=ZNF609 PE=1 SV=2	sbb	sbb	No	NA	2
evm.TU.CTG-381.1	2.24e-08	0.293232	0.2	0.281	0.00042991	0	Ecto-NOX disulfide-thiol exchanger 2 OS=Homo sapiens OX=9606 GN=ENOX2 PE=1 SV=2	CG10948	ENOX2_S3	No	NA	2
evm.TU.CTG-388.12	1.13e-06	0.293265	0.217	0.292	0.0217462	0	NA	NA	NA	No	NA	8
evm.TU.CTG-409.58	8.84e-08	0.289363	0.204	0.283	0.0016973	0	Proline-rich nuclear receptor coactivator 2 OS=Xenopus tropicalis OX=8364 GN=pnrc2 PE=2 SV=1	0	PNRC2	No	NA	3
evm.TU.CTG-434.78-evm.TU.CTG-434.79	3.68e-08	0.307685	0.19	0.261	0.000706973	0	Cuticlin-1 OS=Caenorhabditis elegans OX=6239 GN=cut-1 PE=2 SV=2	CG17111, mey, neo, nyo	CUT1_S2	No	NA	2
evm.TU.CTG-449.5	2.46e-11	0.254307	0.274	0.395	4.72e-07	0	eIF-2-alpha kinase GCN2 OS=Mus musculus OX=10090 GN=Eif2ak4 PE=1 SV=2	Cals	Cals	No	NA	4
evm.TU.CTG-555.41	0.0004554	0.352167	0.483	0.575	1	0	Quinone oxidoreductase-like protein 1 OS=Homo sapiens OX=9606 GN=CRYZL1 PE=1 SV=2	0	QORL1	No	NA	6
evm.TU.CTG-556.41	3.68e-10	0.26285	0.149	0.216	7.06e-06	0	NA	Sh	Sh_S2	No	NA	3
evm.TU.CTG-631.22	6.11e-06	0.27626	0.602	0.722	0.117216	0	NA	0	NA	Yes	NA	3
evm.TU.CTG-632.29	1.9e-06	0.250791	0.357	0.502	0.0364647	0	SWI/SNF complex subunit SMARCC2 OS=Homo sapiens OX=9606 GN=SMARCC2 PE=1 SV=1	mor	mor	Yes	NA	1
evm.TU.CTG-645.1	0.00414361	0.276004	0.402	0.539	1	0	Serine/threonine-protein kinase minibrain OS=Drosophila melanogaster OX=7227 GN=mnb PE=1 SV=2	mnb	mnb_S2	No	NA	3
evm.TU.CTG-667.3	3.8e-10	0.264923	0.24	0.344	7.3e-06	0	RNA-binding protein MEX3B OS=Xenopus laevis OX=8355 GN=mex3b PE=2 SV=1	CG11360	MEX3B	No	NA	2
evm.TU.CTG-688.2	4.73e-06	0.279813	0.209	0.283	0.0908092	0	Rho GTPase-activating protein 26 OS=Homo sapiens OX=9606 GN=ARHGAP26 PE=1 SV=1	Graf	Graf_S2	No	NA	5
evm.TU.CTG-693.12	5.14e-10	0.2814	0.171	0.246	9.87e-06	0	Centaurin-gamma-1A OS=Drosophila melanogaster OX=7227 GN=CenG1A PE=2 SV=2	CenG1A	CenG1A	No	NA	1
evm.TU.CTG-716.100	1.35e-07	0.261345	0.168	0.233	0.00258944	0	Protein SCAI OS=Mus musculus OX=10090 GN=Scai PE=1 SV=2	CG13293	SCAI	No	NA	2
evm.TU.CTG-80.1	2.91e-18	0.627127	0.524	0.558	5.58e-14	0	Protein O-mannosyl-transferase TMTC1 OS=Homo sapiens OX=9606 GN=TMTC1 PE=1 SV=3	0	TMTC1	No	NA	2
evm.TU.CTG-813.24	1.27e-08	0.258797	0.143	0.203	0.000244405	0	Transcription factor E2F1 OS=Gallus gallus OX=9031 GN=E2F1 PE=2 SV=1	0	E2F1_S1	Yes	NA	1
evm.TU.CTG-814.8	3.12e-07	0.273016	0.235	0.322	0.00599558	0	GTP-binding protein Di-Ras2 OS=Macaca fascicularis OX=9541 GN=DIRAS2 PE=2 SV=1	CG8500	DIRA2_S4	No	NA	1
evm.TU.CTG-888.2	0.000158129	0.290637	0.341	0.466	1	0	Zinc finger protein 398 OS=Homo sapiens OX=9606 GN=ZNF398 PE=1 SV=1	0	ZN398_S2	Yes	NA	2
evm.TU.CTG-921.11	2.87e-27	0.254927	0.855	0.81	5.5e-23	0	NA	0	NA	No	NA	11
evm.TU.CTG-972.10	0.00519863	0.330506	0.322	0.415	1	0	Acetyl-coenzyme A synthetase, cytoplasmic OS=Homo sapiens OX=9606 GN=ACSS2 PE=1 SV=1	AcCoAS	AcCoAS_S5	No	NA	7
evm.TU.CTG-972.2	8.69e-08	0.252814	0.339	0.48	0.00166837	0	LON peptidase N-terminal domain and RING finger protein 3 OS=Mus musculus OX=10090 GN=Lonrf3 PE=2 SV=1	CG32369	LONF3	Yes	NA	3
evm.TU.CTG-977.11	0.000246542	0.369604	0.274	0.369	1	0	Endoribonuclease ZC3H12A OS=Rattus norvegicus OX=10116 GN=Zc3h12a PE=2 SV=1	CG42360, Regnase-1	ZC12A	No	NA	1
evm.TU.CTG-98.17	1.2e-05	0.3048	0.31	0.429	0.229961	0	NA	NA	NA	No	NA	2
evm.TU.CTG-991.16	2.45e-67	0.414954	0.873	0.919	4.7e-63	0	Histone H3.3 OS=Xenopus tropicalis OX=8364 GN=TGas113e22.1 PE=1 SV=3	His3.3A, His3.3B, His3_CG31613, His3_CG33803, His3_CG33806, His3_CG33809, His3_CG33812, His3_CG33815, His3_CG33818, His3_CG33821, His3_CG33824, His3_CG33827, His3_CG33830, His3_CG33833, His3_CG33836, His3_CG33839, His3_CG33842, His3_CG33845, His3_CG33848, His3_CG33851, His3_CG33854, His3_CG33857, His3_CG33860, His3_CG33863, His3_CG33866	H33_S2	Yes	NA	5
evm.TU.CTG-1.14	5.69e-55	0.332564	0.551	0.398	1.09e-50	1	Prolyl endopeptidase FAP OS=Mus musculus OX=10090 GN=Fap PE=1 SV=1	CG11034, CG11319, CG17684, CG45002, ome	SEPR	No	NA	5
evm.TU.CTG-1019.10	2.82e-56	0.319507	0.361	0.227	5.42e-52	1	Vitamin K epoxide reductase complex subunit 1-like protein 1 OS=Rattus norvegicus OX=10116 GN=Vkorc1l1 PE=1 SV=1	Vkor	Vkor	No	NA	8
evm.TU.CTG-1036.12	2.63e-58	0.324236	0.372	0.233	5.04e-54	1	Tetratricopeptide repeat protein 17 OS=Danio rerio OX=7955 GN=ttc17 PE=3 SV=1	CG11436, CG4025	TTC17	No	NA	6
evm.TU.CTG-1045.26	5.35e-66	0.465579	0.591	0.425	1.03e-61	1	Cystatin-1 OS=Chilobrachys guangxiensis OX=278060 PE=2 SV=1	0	CYT_S1	No	NA	11
evm.TU.CTG-1047.16	3.87e-102	0.34346	0.967	0.894	7.42e-98	1	40S ribosomal protein S20 OS=Xenopus laevis OX=8355 GN=rps20 PE=1 SV=1	RpS20	RpS20_S1	No	NA	12
evm.TU.CTG-1057.8	3.83e-218	0.668735	0.858	0.622	7.34e-214	1	Putative protein kinase C delta type homolog OS=Drosophila melanogaster OX=7227 GN=Pkcdelta PE=2 SV=3	Pkc98E, Pkcdelta	KPC4	No	NA	10
evm.TU.CTG-1061.3	0	2.32732	0.959	0.781	0	1	Receptor-type tyrosine-protein phosphatase N2 OS=Macaca nemestrina OX=9545 GN=PTPRN2 PE=2 SV=1	IA-2	IA-2_S1	No	NA	6
evm.TU.CTG-1064.3	1.45e-163	0.535514	0.951	0.85	2.79e-159	1	Polyubiquitin-A OS=Caenorhabditis elegans OX=6239 GN=ubq-1 PE=3 SV=1	CG11700, Ubi-p5E, Ubi-p63E	Ubi-p63E	No	NA	8
evm.TU.CTG-1065.8	1.36e-49	0.295467	0.584	0.437	2.61e-45	1	Histone H2B.3 OS=Tigriopus californicus OX=6832 PE=3 SV=2	His2B_CG17949, His2B_CG33868, His2B_CG33870, His2B_CG33872, His2B_CG33874, His2B_CG33876, His2B_CG33878, His2B_CG33880, His2B_CG33882, His2B_CG33884, His2B_CG33886, His2B_CG33888, His2B_CG33890, His2B_CG33892, His2B_CG33894, His2B_CG33896, His2B_CG33898, His2B_CG33900, His2B_CG33902, His2B_CG33904, His2B_CG33906, His2B_CG33908, His2B_CG33910	H2B3_S1	No	NA	2
evm.TU.CTG-1065.9	9.71e-89	0.337055	0.939	0.832	1.86e-84	1	Histone H2A OS=Asterias rubens OX=7604 PE=1 SV=2	His2A_CG31618, His2A_CG33808, His2A_CG33814, His2A_CG33817, His2A_CG33820, His2A_CG33823, His2A_CG33826, His2A_CG33829, His2A_CG33832, His2A_CG33835, His2A_CG33838, His2A_CG33841, His2A_CG33844, His2A_CG33847, His2A_CG33850, His2A_CG33853, His2A_CG33856, His2A_CG33859, His2A_CG33862, His2A_CG33865, His2Av	H2A_S1	No	NA	5
evm.TU.CTG-1087.5	2.47e-92	0.337687	0.967	0.872	4.74e-88	1	ELAV-like protein 2 OS=Pongo abelii OX=9601 GN=ELAVL2 PE=2 SV=1	Rbp9, elav, fne	ELAV2_S1	No	NA	3
evm.TU.CTG-1121.28	1.01e-69	0.315093	0.859	0.711	1.94e-65	1	NA	0	NA	No	NA	6
evm.TU.CTG-1123.2	2.92e-124	0.541053	0.713	0.499	5.6e-120	1	Ras-specific guanine nucleotide-releasing factor 1 OS=Rattus norvegicus OX=10116 GN=Rasgrf1 PE=1 SV=1	0	RGRF1	No	NA	4
evm.TU.CTG-1136.5	1.57e-82	0.641496	0.67	0.496	3.01e-78	1	NA	0	NA	No	NA	9
evm.TU.CTG-1138.30	2.17e-60	0.305249	0.638	0.472	4.17e-56	1	Guanine nucleotide-binding protein G(I)/G(S)/G(O) subunit gamma-12 OS=Mus musculus OX=10090 GN=Gng12 PE=1 SV=3	CG43324, Ggamma1	GBG12	No	NA	5
evm.TU.CTG-1158.24	1.04e-70	0.442096	0.479	0.317	2e-66	1	Translocon-associated protein subunit delta OS=Bos taurus OX=9913 GN=SSR4 PE=2 SV=1	Tapdelta	Tapdelta_S1	No	NA	10
evm.TU.CTG-1175.40	2.45e-45	0.263087	0.649	0.498	4.7e-41	1	Tumor protein p53-inducible protein 11 OS=Rattus norvegicus OX=10116 GN=Tp53i11 PE=1 SV=1	0	P5I11_S1	No	NA	7
evm.TU.CTG-1188.10	8.93e-151	0.645276	0.25	0.092	1.72e-146	1	NA	NA	NA	No	NA	3
evm.TU.CTG-12.7	0	1.29511	0.979	0.632	0	1	Protein lethal(2)essential for life OS=Drosophila melanogaster OX=7227 GN=l(2)efl PE=1 SV=1	CG7409, Hsp23, Hsp26, Hsp27, Hsp67Bc, Mppe, l_2_efl	l(2)efl	No	NA	12
evm.TU.CTG-12.72	1.08e-46	0.270812	0.668	0.521	2.08e-42	1	Translocon-associated protein subunit beta OS=Bos taurus OX=9913 GN=SSR2 PE=2 SV=1	SsRbeta	SsRbeta	No	NA	6
evm.TU.CTG-12.8	0	1.24003	0.984	0.653	0	1	Protein lethal(2)essential for life OS=Drosophila melanogaster OX=7227 GN=l(2)efl PE=1 SV=1	CG7409, Hsp23, Hsp26, Hsp27, Hsp67Bc, Mppe, l_2_efl	Hsp67Ba	No	NA	13
evm.TU.CTG-1210.26	8.73e-36	0.364343	0.202	0.118	1.68e-31	1	NA	DAT, SerT	NA	No	NA	8
evm.TU.CTG-1211.4	2.24e-53	0.282577	0.794	0.665	4.3e-49	1	BTB/POZ domain-containing protein KCTD16 OS=Mus musculus OX=10090 GN=Kctd16 PE=1 SV=2	Ktl	Ktl_S1	No	NA	3
evm.TU.CTG-123.10	0	1.24292	0.82	0.553	0	1	INO80 complex subunit B OS=Homo sapiens OX=9606 GN=INO80B PE=1 SV=2	CG10395	IN80B	No	NA	3
evm.TU.CTG-1234.33	6.52e-159	0.58828	0.739	0.493	1.25e-154	1	Peptidyl-prolyl cis-trans isomerase FKBP12 OS=Vicia faba OX=3906 GN=FKBP12 PE=1 SV=1	0	FKB12	No	NA	6
evm.TU.CTG-1252.22	3.08e-45	0.257138	0.809	0.687	5.92e-41	1	40S ribosomal protein S2 OS=Ictalurus punctatus OX=7998 GN=rps2 PE=2 SV=1	RpS2	RpS2_S1	No	NA	9
evm.TU.CTG-1265.13	0	1.24987	0.916	0.512	0	1	Heat shock protein 70 B2 OS=Anopheles albimanus OX=7167 GN=HSP70B2 PE=3 SV=1	Hsc70-1, Hsc70-2, Hsc70-3, Hsc70-4, Hsc70-5, Hsp68, Hsp70Aa, Hsp70Ab, Hsp70Ba, Hsp70Bb, Hsp70Bbb, Hsp70Bc	Hsp68	No	NA	12
evm.TU.CTG-1271.22	1.3e-47	0.252449	0.492	0.34	2.5e-43	1	Synaptotagmin-15 OS=Homo sapiens OX=9606 GN=SYT15 PE=2 SV=3	0	SYT15_S1	No	NA	8
evm.TU.CTG-1292.28	1.12e-42	0.256487	0.295	0.184	2.16e-38	1	Ras-related and estrogen-regulated growth inhibitor OS=Bos taurus OX=9913 GN=RERG PE=2 SV=1	CG8519	RERG	No	NA	5
evm.TU.CTG-1314.35	9.57e-55	0.258864	0.229	0.122	1.84e-50	1	NA	jeb	jeb_S1	No	NA	3
evm.TU.CTG-1315.26	1.04e-40	0.257146	0.327	0.215	2e-36	1	Protein dispatched homolog 1 OS=Mus musculus OX=10090 GN=Disp1 PE=1 SV=2	disp	disp_S1	No	NA	2
evm.TU.CTG-134.13	3.62e-58	0.313669	0.693	0.532	6.95e-54	1	Protein Abitram OS=Pongo abelii OX=9601 GN=ABITRAM PE=2 SV=1	CG9288	ABITM	Yes	NA	9
evm.TU.CTG-1349.1	9.96e-48	0.28673	0.274	0.162	1.91e-43	1	Somatostatin receptor type 4 OS=Rattus norvegicus OX=10116 GN=Sstr4 PE=1 SV=1	AstC-R1, AstC-R2	SSR4_S1	No	NA	3
evm.TU.CTG-1353.9	8.59e-65	0.347348	0.611	0.442	1.65e-60	1	Dolichyl-diphosphooligosaccharide--protein glycosyltransferase 48 kDa subunit OS=Danio rerio OX=7955 GN=ddost PE=2 SV=2	Ost48	Ost48	No	NA	5
evm.TU.CTG-1356.22	1.24e-68	0.326744	0.46	0.293	2.39e-64	1	PC4 and SFRS1-interacting protein OS=Mus musculus OX=10090 GN=Psip1 PE=1 SV=1	CG9926, Jasper	PSIP1_S1	No	NA	2
evm.TU.CTG-1364.61	1.63e-27	0.831767	0.259	0.176	3.14e-23	1	NA	Tk, natalisin	NA	No	Natalisin (NTL)	8
evm.TU.CTG-1364.63	3.63e-88	0.41068	0.701	0.512	6.97e-84	1	Protein OS-9 OS=Bos taurus OX=9913 GN=OS9 PE=2 SV=1	0	OS9_S1	No	NA	6
evm.TU.CTG-1389.3	9.52e-152	0.670086	0.622	0.384	1.83e-147	1	NA	CG30053	NA	No	NA	9
evm.TU.CTG-14.11	0	0.817359	0.996	0.908	0	1	Heat shock protein HSP 90-alpha OS=Oryctolagus cuniculus OX=9986 GN=HSP90AA1 PE=1 SV=2	Gp93, Hsp83	Hsp83	No	NA	10
evm.TU.CTG-143.10	1.56e-60	0.284824	0.223	0.114	3e-56	1	Cyclic nucleotide-gated cation channel alpha-3 OS=Homo sapiens OX=9606 GN=CNGA3 PE=1 SV=2	Cngl	Cngl_S1	No	NA	3
evm.TU.CTG-1480.16	1.82e-64	0.330035	0.52	0.347	3.49e-60	1	Caveolin-1 OS=Echinops telfairi OX=9371 GN=CAV1 PE=3 SV=1	0	CAV1	No	NA	8
evm.TU.CTG-1480.51	7.02e-122	0.565248	0.565	0.354	1.35e-117	1	Endoplasmic reticulum chaperone BiP OS=Mus musculus OX=10090 GN=Hspa5 PE=1 SV=3	Hsc70-1, Hsc70-2, Hsc70-3, Hsc70-4, Hsc70-5, Hsp68, Hsp70Aa, Hsp70Ab, Hsp70Ba, Hsp70Bb, Hsp70Bbb, Hsp70Bc	Hsc70-3	No	NA	8
evm.TU.CTG-1482.1	2.26e-95	0.432173	0.441	0.256	4.35e-91	1	GTP-binding protein Rhes OS=Rattus norvegicus OX=10116 GN=Rasd2 PE=1 SV=1	CG30158	RHES_S2	No	NA	3
evm.TU.CTG-1485.1	2.13e-49	0.283883	0.526	0.379	4.09e-45	1	Stomatin-2 OS=Caenorhabditis elegans OX=6239 GN=sto-2 PE=3 SV=4	CG33253, CG42540, Mec2	STO2_S2	No	NA	2
evm.TU.CTG-149.20	1.26e-201	0.651191	0.793	0.523	2.41e-197	1	Thymosin beta OS=Caenorhabditis elegans OX=6239 GN=tth-1 PE=1 SV=2	cib	cib_S2	No	NA	11
evm.TU.CTG-149.21	4.89e-73	0.378392	0.769	0.604	9.38e-69	1	Ubiquitin-conjugating enzyme E2 C OS=Xenopus laevis OX=8355 GN=ube2c PE=1 SV=1	vih	vih_S1	No	NA	9
evm.TU.CTG-1545.42	3.59e-57	0.307593	0.608	0.445	6.89e-53	1	Dolichyl-diphosphooligosaccharide--protein glycosyltransferase subunit DAD1 OS=Araneus ventricosus OX=182803 GN=DAD1 PE=2 SV=1	Dad1	Dad1	No	NA	4
evm.TU.CTG-1545.63	2.51e-283	0.842067	0.609	0.288	4.81e-279	1	Neurotactin OS=Drosophila melanogaster OX=7227 GN=Nrt PE=1 SV=3	Nrt	Nrt_S1	No	NA	3
evm.TU.CTG-1552.3	7.68e-77	0.452816	0.766	0.614	1.47e-72	1	Polyubiquitin-A OS=Caenorhabditis elegans OX=6239 GN=ubq-1 PE=3 SV=1	CG11700, Ubi-p5E, Ubi-p63E	UBIQ1_S1	No	NA	7
evm.TU.CTG-1553.6	1.49e-143	0.52646	0.671	0.419	2.86e-139	1	NA	NA	NA	No	NA	11
evm.TU.CTG-1568.5	1.76e-12	0.848641	0.287	0.221	3.38e-08	1	NA	NA	NA	No	NA	2
evm.TU.CTG-1579.1	3.16e-57	0.370067	0.309	0.181	6.07e-53	1	NA	0	NA	No	NA	4
evm.TU.CTG-1585.44	8.72e-121	0.421053	0.966	0.86	1.67e-116	1	NA	NA	NA		NA	11
evm.TU.CTG-1586.18	0	1.17845	0.958	0.595	0	1	Heat shock protein 70 B2 OS=Anopheles albimanus OX=7167 GN=HSP70B2 PE=3 SV=1	Hsc70-1, Hsc70-2, Hsc70-3, Hsc70-4, Hsc70-5, Hsp68, Hsp70Aa, Hsp70Ab, Hsp70Ba, Hsp70Bb, Hsp70Bbb, Hsp70Bc	HSP74_S1	No	NA	12
evm.TU.CTG-159.12	1.49e-64	0.324582	0.39	0.241	2.85e-60	1	DNA-(apurinic or apyrimidinic site) lyase OS=Danio rerio OX=7955 GN=apex1 PE=1 SV=1	Rrp1	Rrp1	No	NA	2
evm.TU.CTG-1631.5	1.3e-56	0.316111	0.546	0.393	2.49e-52	1	Acyl-CoA desaturase OS=Capra hircus OX=9925 GN=SCD PE=2 SV=1	CG8630, CG9743, Desat1, Desat2, Fad2	Desat2	No	NA	5
evm.TU.CTG-1633.66	1.51e-105	0.548727	0.613	0.413	2.9e-101	1	Translocon-associated protein subunit delta OS=Bos taurus OX=9913 GN=SSR4 PE=2 SV=1	Tapdelta	Tapdelta_S2	No	NA	10
evm.TU.CTG-1650.82	9.01e-94	0.411116	0.842	0.681	1.73e-89	1	ER membrane protein complex subunit 7 OS=Mus musculus OX=10090 GN=Emc7 PE=1 SV=1	EMC7	EMC7	No	NA	10
evm.TU.CTG-1663.10	9.52e-183	0.734153	0.642	0.383	1.83e-178	1	Peroxiredoxin-4 OS=Mus musculus OX=10090 GN=Prdx4 PE=1 SV=1	CG6888, Jafrac1, Jafrac2, Prx3	PRDX4	No	NA	7
evm.TU.CTG-168.2	5.11e-61	0.286933	0.822	0.685	9.8e-57	1	AF4/FMR2 family member 4 OS=Drosophila ananassae OX=7217 GN=lilli PE=3 SV=1	lilli	lilli_S2	Yes	NA	3
evm.TU.CTG-205.24	1.79e-136	0.557887	0.503	0.279	3.44e-132	1	Multiple coagulation factor deficiency protein 2 homolog OS=Pongo abelii OX=9601 GN=MCFD2 PE=2 SV=1	CG12817, CG17271	MCFD2_S7	No	NA	10
evm.TU.CTG-206.2	7.26e-64	0.338001	0.305	0.175	1.39e-59	1	Aryl hydrocarbon receptor nuclear translocator-like protein 1 OS=Equus caballus OX=9796 GN=ARNTL PE=2 SV=1	Met, gce	BMAL1_S5	Yes	NA	2
evm.TU.CTG-21.3	1.08e-225	0.785873	0.517	0.239	2.08e-221	1	Protein timeless OS=Drosophila melanogaster OX=7227 GN=tim PE=1 SV=3	tim	tim	No	NA	9
evm.TU.CTG-215.3	6.73e-52	0.305426	0.752	0.61	1.29e-47	1	Signal peptidase complex subunit 1 OS=Bos taurus OX=9913 GN=SPCS1 PE=3 SV=1	Spase12	Spase12_S1	No	NA	9
evm.TU.CTG-256.88	5.29e-86	0.432445	0.62	0.433	1.02e-81	1	ER membrane protein complex subunit 10 OS=Homo sapiens OX=9606 GN=EMC10 PE=1 SV=1	EMC10	EMC10	No	NA	6
evm.TU.CTG-281.25	1.39e-42	0.272606	0.605	0.457	2.67e-38	1	Peptidyl-prolyl cis-trans isomerase B OS=Gallus gallus OX=9031 GN=PPIB PE=2 SV=1	CG2852	PPIB	No	NA	6
evm.TU.CTG-281.40	4.79e-56	0.332943	0.582	0.43	9.19e-52	1	Small nuclear ribonucleoprotein Sm D3 OS=Caenorhabditis elegans OX=6239 GN=snr-1 PE=2 SV=2	0	SMD3_S1	No	NA	3
evm.TU.CTG-282.29	3.42e-62	0.307429	0.66	0.488	6.57e-58	1	Failed axon connections OS=Drosophila melanogaster OX=7227 GN=fax PE=1 SV=1	fax	fax	No	NA	4
evm.TU.CTG-312.39	0	1.14409	0.934	0.55	0	1	BAG domain-containing protein Samui OS=Bombyx mori OX=7091 GN=Samui PE=2 SV=1	stv	stv_S2	No	NA	12
evm.TU.CTG-32.28	5.27e-58	0.317795	0.657	0.502	1.01e-53	1	Coiled-coil domain-containing protein 134 OS=Mus musculus OX=10090 GN=Ccdc134 PE=1 SV=1	0	CC134	No	NA	6
evm.TU.CTG-322.3	4.91e-93	0.409731	0.657	0.455	9.42e-89	1	NA	CG4101	NA	No	NA	7
evm.TU.CTG-329.12	2.7e-112	0.546504	0.478	0.28	5.18e-108	1	Early growth response protein 3 OS=Homo sapiens OX=9606 GN=EGR3 PE=2 SV=1	sr	sr_S1	Yes	NA	4
evm.TU.CTG-33.21	2.68e-63	0.39616	0.259	0.14	5.15e-59	1	Myomodulin neuropeptides 1 OS=Aplysia californica OX=6500 GN=MYOMOD1 PE=1 SV=2	0	MYOM1	No	FMRFamide (FMRFa)	5
evm.TU.CTG-336.2	2.25e-56	0.261025	0.577	0.405	4.32e-52	1	Bcl-2-related ovarian killer protein OS=Homo sapiens OX=9606 GN=BOK PE=1 SV=1	Buffy, Debcl	Buffy	No	NA	8
evm.TU.CTG-362.4	1.01e-77	0.282079	0.991	0.93	1.94e-73	1	NA	NA	NA	No	NA	8
evm.TU.CTG-375.33	3.28e-75	0.328683	0.317	0.171	6.29e-71	1	Synaptotagmin-6 OS=Homo sapiens OX=9606 GN=SYT6 PE=1 SV=3	Sytbeta	Sytbeta	No	NA	4
evm.TU.CTG-383.6	5.11e-47	0.782301	0.293	0.181	9.8e-43	1	NA	0	NA	No	NA	5
evm.TU.CTG-385.2	3.13e-92	1.07543	0.257	0.121	6.01e-88	1	Corticotropin-releasing factor-binding protein OS=Ovis aries OX=9940 GN=CRHBP PE=2 SV=1	CG15537	CRHBP_S3	No	NA	9
evm.TU.CTG-390.54	4.73e-76	0.34816	0.664	0.474	9.08e-72	1	Protein tyrosine phosphatase type IVA 1 OS=Rattus norvegicus OX=10116 GN=Ptp4a1 PE=1 SV=1	PRL-1	PRL-1_S1	No	NA	7
evm.TU.CTG-408.23	2.71e-68	0.345877	0.397	0.242	5.2e-64	1	Synaptic vesicle membrane protein VAT-1 homolog-like OS=Mus musculus OX=10090 GN=Vat1l PE=1 SV=2	0	VAT1L_S3	No	NA	11
evm.TU.CTG-409.57	1.05e-61	0.30663	0.316	0.182	2.01e-57	1	Phospholipase A2 SSD387 OS=Scolopendra subspinipes dehaani OX=984701 PE=1 SV=1	CG14507	PA21	No	NA	7
evm.TU.CTG-410.25	3.87e-56	0.284735	0.341	0.209	7.42e-52	1	NA	0	NA	No	NA	2
evm.TU.CTG-434.3	1.74e-134	0.563063	0.866	0.709	3.34e-130	1	Cystatin-1 OS=Chilobrachys guangxiensis OX=278060 PE=2 SV=1	0	CYT_S3	No	NA	11
evm.TU.CTG-450.22	2.14e-58	0.284189	0.372	0.231	4.11e-54	1	Uncharacterized protein C1orf43 homolog OS=Bos taurus OX=9913 PE=2 SV=1	CG6665	CA043_S2	No	NA	2
evm.TU.CTG-452.16	3.22e-62	0.325742	0.462	0.308	6.17e-58	1	Serine/threonine-protein kinase pim-3 OS=Homo sapiens OX=9606 GN=PIM3 PE=1 SV=3	0	PIM3	No	NA	4
evm.TU.CTG-468.16	1.71e-54	0.263771	0.203	0.104	3.28e-50	1	Synaptic vesicle membrane protein VAT-1 homolog-like OS=Mus musculus OX=10090 GN=Vat1l PE=1 SV=2	0	VAT1L_S5	No	NA	6
evm.TU.CTG-468.30	6.42e-51	0.278041	0.632	0.478	1.23e-46	1	NA	0	NA	No	NA	7
evm.TU.CTG-469.15	1.04e-120	0.455846	0.242	0.096	1.99e-116	1	NA	0	NA	No	NA	2
evm.TU.CTG-473.2	1.56e-56	0.305234	0.731	0.572	3e-52	1	Small nuclear ribonucleoprotein G OS=Mus musculus OX=10090 GN=Snrpg PE=1 SV=1	SNRPG	SNRPG_S2	No	NA	7
evm.TU.CTG-48.33	1.83e-46	0.282932	0.604	0.458	3.5e-42	1	Transmembrane emp24 domain-containing protein bai OS=Drosophila mojavensis OX=7230 GN=bai PE=3 SV=1	bai	bai	No	NA	7
evm.TU.CTG-489.18	2.41e-49	0.281581	0.466	0.322	4.63e-45	1	Mediator of RNA polymerase II transcription subunit 25 OS=Xenopus laevis OX=8355 GN=med25 PE=2 SV=1	CG13609, MED25	MED25	Yes	NA	3
evm.TU.CTG-505.13	8.06e-69	0.382362	0.535	0.371	1.55e-64	1	Interferon regulatory factor 2-binding protein 2-B OS=Danio rerio OX=7955 GN=irf2bp2b PE=2 SV=1	Pits	Pits	Yes	NA	1
evm.TU.CTG-511.26	4.85e-81	0.298787	0.896	0.788	9.31e-77	1	Protein bric-a-brac 2 OS=Drosophila melanogaster OX=7227 GN=bab2 PE=1 SV=2	BtbVII, CG12236, CG34376, CG6118, CG8924, ab, bab1, bab2, chinmo, fru, lola, lolal, lov, mamo, mod_mdg4_, pre-lola-G, ttk	BAB2_S2	Yes	NA	10
evm.TU.CTG-513.27	4.2e-136	0.546843	0.345	0.156	8.06e-132	1	NA	0	NA	No	NA	8
evm.TU.CTG-532.12	1.66e-53	0.281524	0.686	0.516	3.18e-49	1	Putative uncharacterized oxidoreductase YDR541C OS=Saccharomyces cerevisiae (strain ATCC 204508 / S288c) OX=559292 GN=YDR541C PE=3 SV=2	0	YD541_S1	No	NA	11
evm.TU.CTG-533.27	8.6e-59	0.294281	0.348	0.21	1.65e-54	1	NA	0	NA	No	NA	5
evm.TU.CTG-534.20	2.03e-80	0.311653	0.915	0.796	3.89e-76	1	NA	0	NA	No	NA	6
evm.TU.CTG-543.1	2.7e-63	0.351506	0.654	0.492	5.18e-59	1	Adipocyte plasma membrane-associated protein OS=Rattus norvegicus OX=10116 GN=Apmap PE=2 SV=2	Hmu, Ssl2	Hmu_S1	No	NA	3
evm.TU.CTG-555.34	0	1.29641	0.921	0.578	0	1	Heat shock protein beta-1 OS=Gallus gallus OX=9031 GN=HSPB1 PE=2 SV=1	0	HSPB1_S2	No	NA	10
evm.TU.CTG-556.8	6.29e-51	0.25973	0.535	0.376	1.21e-46	1	Probable G-protein coupled receptor CG31760 OS=Drosophila melanogaster OX=7227 GN=CG31760 PE=1 SV=3	CG31760	Y1760	No	NA	3
evm.TU.CTG-571.36	1.07e-221	0.592105	0.935	0.756	2.06e-217	1	Heat shock 70 kDa protein cognate 4 OS=Manduca sexta OX=7130 PE=2 SV=1	Hsc70-1, Hsc70-2, Hsc70-3, Hsc70-4, Hsc70-5, Hsp68, Hsp70Aa, Hsp70Ab, Hsp70Ba, Hsp70Bb, Hsp70Bbb, Hsp70Bc	Hsc70-4	No	NA	12
evm.TU.CTG-6.15	0	1.02741	0.679	0.328	0	1	Heat shock protein 70 B2 OS=Anopheles albimanus OX=7167 GN=HSP70B2 PE=3 SV=1	Hsc70-1, Hsc70-2, Hsc70-3, Hsc70-4, Hsc70-5, Hsp68, Hsp70Aa, Hsp70Ab, Hsp70Ba, Hsp70Bb, Hsp70Bbb, Hsp70Bc	HSP74_S2	No	NA	13
evm.TU.CTG-62.7	5.98e-57	0.295712	0.287	0.164	1.15e-52	1	Transmembrane protein 14C OS=Danio rerio OX=7955 GN=tmem14c PE=3 SV=1	CG5532	TM14C_S1	No	NA	4
evm.TU.CTG-630.8-evm.TU.CTG-630.9	9.18e-105	0.459317	0.455	0.26	1.76e-100	1	Regulator of G-protein signaling 2 OS=Mus musculus OX=10090 GN=Rgs2 PE=2 SV=2	PsGEF	PsGEF	No	NA	3
evm.TU.CTG-649.10	2.91e-55	0.305641	0.319	0.193	5.58e-51	1	Leucine-rich repeat protein soc-2 homolog OS=Culex quinquefasciatus OX=7176 GN=Sur-8 PE=3 SV=1	Sur-8	Sur-8_S2	No	NA	2
evm.TU.CTG-651.24	3.21e-134	0.567142	0.602	0.376	6.16e-130	1	Rap guanine nucleotide exchange factor 2 OS=Homo sapiens OX=9606 GN=RAPGEF2 PE=1 SV=1	PDZ-GEF	PDZ-GEF_S3	No	NA	4
evm.TU.CTG-691.1	7.88e-68	0.294472	0.322	0.18	1.51e-63	1	Beta-4C adrenergic receptor OS=Meleagris gallopavo OX=9103 GN=ADRB4C PE=2 SV=1	DopEcR	DopEcR	No	NA	2
evm.TU.CTG-695.2	3.4e-148	0.542758	0.367	0.165	6.53e-144	1	Neurotactin OS=Drosophila melanogaster OX=7227 GN=Nrt PE=1 SV=3	Nrt	Nrt_S2	No	NA	2
evm.TU.CTG-709.8	8.44e-56	0.327918	0.425	0.283	1.62e-51	1	Membrane magnesium transporter 2 OS=Mus musculus OX=10090 GN=Mmgt2 PE=2 SV=1	EMC5	EMC5_S2	No	NA	6
evm.TU.CTG-722.7	0	1.08132	0.984	0.688	0	1	Heat shock protein 70 B2 OS=Anopheles albimanus OX=7167 GN=HSP70B2 PE=3 SV=1	Hsc70-1, Hsc70-2, Hsc70-3, Hsc70-4, Hsc70-5, Hsp68, Hsp70Aa, Hsp70Ab, Hsp70Ba, Hsp70Bb, Hsp70Bbb, Hsp70Bc	HSP74_S4	No	NA	12
evm.TU.CTG-749.39	0	1.06413	0.81	0.435	0	1	Heat shock protein 70 B2 OS=Anopheles albimanus OX=7167 GN=HSP70B2 PE=3 SV=1	Hsc70-1, Hsc70-2, Hsc70-3, Hsc70-4, Hsc70-5, Hsp68, Hsp70Aa, Hsp70Ab, Hsp70Ba, Hsp70Bb, Hsp70Bbb, Hsp70Bc	HSP74_S5	No	NA	12
evm.TU.CTG-767.19	9.75e-59	0.294459	0.724	0.564	1.87e-54	1	NA	0	NA	No	NA	5
evm.TU.CTG-787.8	6.4e-45	0.264735	0.288	0.179	1.23e-40	1	U7 snRNA-associated Sm-like protein LSm10 OS=Mus musculus OX=10090 GN=Lsm10 PE=1 SV=1	CG10418, Lsm10	Lsm10	No	NA	1
evm.TU.CTG-788.21	3.77e-52	0.287333	0.326	0.197	7.23e-48	1	Protein big brother OS=Drosophila melanogaster OX=7227 GN=Bgb PE=2 SV=3	Bgb, Bro	Bgb_S1	Yes	NA	5
evm.TU.CTG-804.6	2.6e-158	0.617356	0.597	0.338	5e-154	1	Fibroblast growth factor receptor-like 1 OS=Homo sapiens OX=9606 GN=FGFRL1 PE=1 SV=1	CG31431	FGRL1_S2	No	NA	7
evm.TU.CTG-806.1	5.59e-100	0.568832	0.203	0.082	1.07e-95	1	CCAAT/enhancer-binding protein alpha OS=Homo sapiens OX=9606 GN=CEBPA PE=1 SV=3	Irbp18, slbo	CEBPA_S3	Yes	NA	8
evm.TU.CTG-840.48	4.02e-77	0.401979	0.347	0.198	7.72e-73	1	Protein FAM43A OS=Homo sapiens OX=9606 GN=FAM43A PE=2 SV=2	CG8312	FA43A_S2	No	NA	5
evm.TU.CTG-88.16	3.27e-90	0.305872	0.962	0.869	6.27e-86	1	Small ubiquitin-related modifier OS=Caenorhabditis elegans OX=6239 GN=smo-1 PE=1 SV=1	CG43069, Rad60, smt3	smt3	No	NA	3
evm.TU.CTG-88.35-evm.TU.CTG-88.36	7.4e-53	0.274311	0.246	0.137	1.42e-48	1	Insulin-like growth factor 2 mRNA-binding protein 1 OS=Gallus gallus OX=9031 GN=IGF2BP1 PE=1 SV=1	Imp	Imp_S1	No	NA	3
evm.TU.CTG-88.63	0	1.0493	0.912	0.582	0	1	DnaJ protein homolog 1 OS=Drosophila melanogaster OX=7227 GN=DnaJ-1 PE=1 SV=3	CG5001, DnaJ-1	DnaJ-1	No	NA	12
evm.TU.CTG-916.6	3.99e-65	0.47465	0.678	0.526	7.67e-61	1	8.6 kDa transglutaminase substrate OS=Tachypleus tridentatus OX=6853 PE=1 SV=1	0	TRGS_S6	No	NA	9
evm.TU.CTG-920.11	3.44e-67	0.307146	0.321	0.18	6.61e-63	1	Axin-1 OS=Xenopus laevis OX=8355 GN=axin1 PE=1 SV=1	Axn	Axn_S2	No	NA	4
evm.TU.CTG-921.11	1.28e-133	0.457989	0.94	0.803	2.45e-129	1	NA	0	NA	No	NA	11
evm.TU.CTG-938.30	9.72e-60	0.31552	0.553	0.393	1.87e-55	1	Activated RNA polymerase II transcriptional coactivator p15 OS=Gallus gallus OX=9031 GN=SUB1 PE=2 SV=1	Ssb-c31a	Ssb-c31a	Yes	NA	6
evm.TU.CTG-94.11	7.99e-68	0.365231	0.376	0.226	1.53e-63	1	Transmembrane protein 14C OS=Danio rerio OX=7955 GN=tmem14c PE=3 SV=1	CG5532	TM14C_S2	No	NA	6
evm.TU.CTG-943.2	3.27e-22	0.330447	0.597	0.485	6.28e-18	1	NA	0	NA	No	NA	4
evm.TU.CTG-958.11	3.53e-56	0.315689	0.833	0.723	6.77e-52	1	ATP-binding cassette sub-family F member 2 OS=Mus musculus OX=10090 GN=Abcf2 PE=1 SV=1	CG9281	ABCF2	No	NA	13
evm.TU.CTG-975.2	0	1.21947	0.676	0.325	0	1	Protein lethal(2)essential for life OS=Drosophila melanogaster OX=7227 GN=l(2)efl PE=1 SV=1	CG7409, Hsp23, Hsp26, Hsp27, Hsp67Bc, Mppe, l_2_efl	L2EFL_S2	No	NA	9
evm.TU.CTG-984.111	5.23e-78	0.36492	0.953	0.863	1e-73	1	NA	CG2269	NA	No	NA	9
evm.TU.CTG-999.30	1.52e-74	0.31779	0.895	0.777	2.92e-70	1	Small integral membrane protein 14 OS=Bos taurus OX=9913 GN=SMIM14 PE=3 SV=1	CG13585	SIM14	No	NA	9
evm.TU.CTG-999.37	4.71e-39	0.303021	0.329	0.221	9.04e-35	1	Forkhead box protein O OS=Drosophila virilis OX=7244 GN=foxo PE=3 SV=1	foxo	foxo	Yes	NA	10
evm.TU.CTG-1011.11	1.65e-41	0.267262	0.727	0.58	3.17e-37	2	Uncharacterized oxidoreductase ZK1290.5 OS=Caenorhabditis elegans OX=6239 GN=ZK1290.5 PE=3 SV=3	0	YOF5	Yes	NA	3
evm.TU.CTG-1017.13	1.47e-35	0.26875	0.527	0.397	2.83e-31	2	Probable citrate synthase 1, mitochondrial OS=Aedes aegypti OX=7159 GN=AAEL002956 PE=3 SV=1	kdn	kdn_S1	No	NA	3
evm.TU.CTG-102.5	8.1e-36	0.254613	0.721	0.586	1.55e-31	2	Clathrin light chain A OS=Mus musculus OX=10090 GN=Clta PE=1 SV=2	Clc	Clc	No	NA	3
evm.TU.CTG-1020.15	3.89e-41	0.329899	0.443	0.312	7.47e-37	2	Vesicle-associated membrane protein 1 OS=Homo sapiens OX=9606 GN=VAMP1 PE=1 SV=1	Syb, nSyb	VAMP1_S1	No	NA	5
evm.TU.CTG-1021.12	2.9e-120	0.487189	0.902	0.712	5.57e-116	2	Tubulin beta-1 chain OS=Manduca sexta OX=7130 PE=2 SV=1	betaTub56D, betaTub60D, betaTub85D, betaTub97EF	TBB1_S1	No	NA	9
evm.TU.CTG-1027.11	3.6e-48	0.295683	0.605	0.451	6.92e-44	2	V-type proton ATPase catalytic subunit A OS=Aedes albopictus OX=7160 GN=VhaA PE=2 SV=1	Vha68-1, Vha68-2, Vha68-3	Vha68-2	No	NA	2
evm.TU.CTG-1044.3	1.02e-44	0.267877	0.83	0.682	1.95e-40	2	Iporin OS=Homo sapiens OX=9606 GN=RUSC2 PE=1 SV=3	CG7029	RUSC2	No	NA	3
evm.TU.CTG-1048.3	5.65e-84	0.271295	0.996	0.961	1.08e-79	2	Cytochrome c oxidase subunit 7C, mitochondrial OS=Saimiri sciureus OX=9521 GN=COX7C PE=3 SV=1	CG44296, COX7C	COX7C	No	NA	4
evm.TU.CTG-1049.22	4.45e-53	0.36564	0.441	0.296	8.55e-49	2	Phosphatidylinositol transfer protein alpha isoform OS=Bos taurus OX=9913 GN=PITPNA PE=1 SV=3	vib	vib_S1	No	NA	5
evm.TU.CTG-105.2	8.45e-73	0.443993	0.46	0.287	1.62e-68	2	SEC14-like protein 2 OS=Rattus norvegicus OX=10116 GN=Sec14l2 PE=1 SV=1	CG13893	S14L2_S1	No	NA	6
evm.TU.CTG-1051.2	1.32e-32	0.271788	0.427	0.311	2.53e-28	2	Sodium- and chloride-dependent glycine transporter 2 OS=Homo sapiens OX=9606 GN=SLC6A5 PE=1 SV=3	GlyT	GlyT	No	NA	4
evm.TU.CTG-1058.4	1.61e-78	0.385559	0.929	0.804	3.1e-74	2	Tubulin beta-1 chain OS=Manduca sexta OX=7130 PE=2 SV=1	betaTub56D, betaTub60D, betaTub85D, betaTub97EF	TBB1_S2	No	NA	5
evm.TU.CTG-1063.8	3.04e-93	0.313992	0.994	0.968	5.84e-89	2	Glyceraldehyde-3-phosphate dehydrogenase 2 OS=Drosophila melanogaster OX=7227 GN=Gapdh2 PE=1 SV=2	CG9010, Gapdh1, Gapdh2	Gapdh2	No	NA	4
evm.TU.CTG-107.7	2.1e-94	0.489926	0.62	0.414	4.03e-90	2	Calcium uptake protein 1 homolog, mitochondrial OS=Drosophila melanogaster OX=7227 GN=MICU1 PE=2 SV=1	CG4704, MICU1	MICU1_S1	No	NA	5
evm.TU.CTG-1072.11-evm.TU.CTG-1072.12	2.23e-105	0.46625	0.851	0.668	4.28e-101	2	Protein stoned-B OS=Drosophila melanogaster OX=7227 GN=stnB PE=1 SV=4	stnB	stnB_S1	No	NA	4
evm.TU.CTG-1084.23	3.06e-67	0.386389	0.626	0.45	5.87e-63	2	Protein nervous wreck OS=Drosophila melanogaster OX=7227 GN=nwk PE=1 SV=1	nwk	nwk	No	NA	4
evm.TU.CTG-1087.20	1.01e-38	0.271176	0.459	0.327	1.94e-34	2	TBC1 domain family member 4 OS=Mus musculus OX=10090 GN=Tbc1d4 PE=1 SV=2	plx	plx_S2	No	NA	4
evm.TU.CTG-1102.16	3.88e-80	0.337209	0.938	0.803	7.45e-76	2	NA	CG7630, gom	NA	No	NA	5
evm.TU.CTG-1103.20	5.15e-197	0.522383	1	0.972	9.88e-193	2	Calmodulin OS=Locusta migratoria OX=7004 PE=1 SV=2	Acam, Cam, azot	Acam	No	NA	6
evm.TU.CTG-1120.10-evm.TU.CTG-1120.11	1.13e-96	0.58913	0.229	0.093	2.17e-92	2	Endothelial transcription factor GATA-2 OS=Rattus norvegicus OX=10116 GN=Gata2 PE=1 SV=1	GATAd, grn, pnr, srp	GATA2	Yes	NA	4
evm.TU.CTG-1127.1	1.23e-36	0.281915	0.211	0.121	2.36e-32	2	Calbindin-32 OS=Drosophila melanogaster OX=7227 GN=Cbp53E PE=2 SV=1	Cbp53E	Cbp53E_S1	No	NA	2
evm.TU.CTG-1127.9	1.2e-41	0.287742	0.727	0.589	2.3e-37	2	Phosphatidylinositol 5-phosphate 4-kinase type-2 alpha OS=Gallus gallus OX=9031 GN=PIP4K2A PE=2 SV=1	PIP4K	PIP4K_S1	No	NA	4
evm.TU.CTG-1136.7	2.13e-56	0.269848	0.945	0.833	4.09e-52	2	V-type proton ATPase subunit F OS=Manduca sexta OX=7130 GN=VHA14 PE=2 SV=1	Vha14-1	Vha14-1	No	NA	2
evm.TU.CTG-1146.10	1.16e-16	0.308702	0.208	0.146	2.23e-12	2	Lachesin OS=Schistocerca americana OX=7009 GN=LAC PE=1 SV=1	CG34353, CG7166, DIP-alpha, DIP-beta, DIP-delta, DIP-epsilon, DIP-eta, DIP-gamma, DIP-iota, DIP-kappa, DIP-lambda, DIP-theta, DIP-zeta, klg, wrapper	DIP-theta	No	NA	3
evm.TU.CTG-1150.16	7.5e-44	0.304461	0.518	0.374	1.44e-39	2	NA	NA	NA		NA	5
evm.TU.CTG-1158.3	3.13e-58	0.318785	0.842	0.703	6.02e-54	2	V-type proton ATPase subunit E OS=Drosophila melanogaster OX=7227 GN=Vha26 PE=2 SV=1	Vha26	Vha26	No	NA	3
evm.TU.CTG-1158.36	5.76e-41	0.306518	0.656	0.51	1.11e-36	2	Proteoglycan Cow OS=Drosophila melanogaster OX=7227 GN=Cow PE=1 SV=3	Cow	Cow_S1	No	NA	6
evm.TU.CTG-1170.3	1.84e-93	0.327325	0.975	0.857	3.53e-89	2	Sodium/potassium-transporting ATPase subunit alpha OS=Drosophila melanogaster OX=7227 GN=Atpalpha PE=1 SV=3	Atpalpha, JYalpha	JYalpha	No	NA	8
evm.TU.CTG-1190.11	1.49e-91	0.495339	0.588	0.381	2.87e-87	2	Complexin OS=Drosophila melanogaster OX=7227 GN=cpx PE=2 SV=1	cpx	cpx_S1	No	NA	6
evm.TU.CTG-1194.25	4.33e-30	0.395678	0.2	0.12	8.32e-26	2	NA	CG32017	NA	No	NA	7
evm.TU.CTG-12.7	7.48e-206	0.390158	0.977	0.637	1.44e-201	2	Protein lethal(2)essential for life OS=Drosophila melanogaster OX=7227 GN=l(2)efl PE=1 SV=1	CG7409, Hsp23, Hsp26, Hsp27, Hsp67Bc, Mppe, l_2_efl	l(2)efl	No	NA	12
evm.TU.CTG-12.8	4.41e-236	0.488896	0.981	0.658	8.46e-232	2	Protein lethal(2)essential for life OS=Drosophila melanogaster OX=7227 GN=l(2)efl PE=1 SV=1	CG7409, Hsp23, Hsp26, Hsp27, Hsp67Bc, Mppe, l_2_efl	Hsp67Ba	No	NA	13
evm.TU.CTG-1203.13	1.68e-114	0.406026	0.972	0.858	3.22e-110	2	Lysosome-associated membrane glycoprotein 5 OS=Danio rerio OX=7955 GN=lamp5 PE=2 SV=1	CG32225	LAMP5_S1	No	NA	4
evm.TU.CTG-1233.8	2.66e-216	0.616669	0.964	0.808	5.11e-212	2	Dynamin OS=Drosophila melanogaster OX=7227 GN=shi PE=1 SV=2	shi	shi_S2	No	NA	4
evm.TU.CTG-1234.21	8.61e-48	0.25004	0.904	0.778	1.65e-43	2	Regulator of G-protein signaling 6 OS=Mus musculus OX=10090 GN=Rgs6 PE=1 SV=2	CG42450, RSG7	RGS6	No	NA	4
evm.TU.CTG-1234.23	3.72e-32	0.264637	0.404	0.289	7.14e-28	2	F-box/LRR-repeat protein 16 OS=Mus musculus OX=10090 GN=Fbxl16 PE=1 SV=1	CG32085	FXL16_S1	No	NA	5
evm.TU.CTG-1249.6	7.95e-45	0.2825	0.706	0.561	1.53e-40	2	Probable serine incorporator OS=Nematostella vectensis OX=45351 GN=serinc PE=3 SV=1	TMS1	TMS1	No	NA	2
evm.TU.CTG-1265.13	7.64e-256	0.704365	0.897	0.519	1.47e-251	2	Heat shock protein 70 B2 OS=Anopheles albimanus OX=7167 GN=HSP70B2 PE=3 SV=1	Hsc70-1, Hsc70-2, Hsc70-3, Hsc70-4, Hsc70-5, Hsp68, Hsp70Aa, Hsp70Ab, Hsp70Ba, Hsp70Bb, Hsp70Bbb, Hsp70Bc	Hsp68	No	NA	12
evm.TU.CTG-1266.5	6.66e-41	0.312394	0.517	0.378	1.28e-36	2	Sodium-dependent neutral amino acid transporter B(0)AT1 OS=Pongo abelii OX=9601 GN=SLC6A19 PE=2 SV=1	CG10804, CG43066	S6A19	No	NA	4
evm.TU.CTG-1268.16	6.63e-51	0.276229	0.881	0.739	1.27e-46	2	Probable NADH dehydrogenase [ubiquinone] 1 alpha subcomplex subunit 12 OS=Caenorhabditis elegans OX=6239 GN=Y94H6A.8 PE=3 SV=2	ND-B17.2	ND-B17.2	No	NA	4
evm.TU.CTG-1271.10	6.87e-48	0.257867	0.869	0.723	1.32e-43	2	Stress-activated protein kinase JNK OS=Drosophila melanogaster OX=7227 GN=bsk PE=1 SV=1	bsk	bsk_S1	No	NA	5
evm.TU.CTG-1271.8	3.51e-50	0.30775	0.727	0.57	6.74e-46	2	Long-chain-fatty-acid--CoA ligase 1 OS=Homo sapiens OX=9606 GN=ACSL1 PE=1 SV=1	CG3961	ACSL1_S1	No	NA	6
evm.TU.CTG-1279.5	2.88e-87	0.399341	0.855	0.673	5.52e-83	2	Protein Fe65 homolog OS=Caenorhabditis elegans OX=6239 GN=feh-1 PE=1 SV=2	0	FEH1	No	NA	2
evm.TU.CTG-1291.17	8.13e-40	0.370397	0.41	0.286	1.56e-35	2	Insulin-like growth factor-binding protein complex acid labile subunit OS=Homo sapiens OX=9606 GN=IGFALS PE=1 SV=1	CG32055, CG6749, Fili, caps, trn	ALS	No	NA	2
evm.TU.CTG-130.17	1.03e-65	0.354036	0.619	0.441	1.98e-61	2	Phosphatidylinositol 4-phosphate 5-kinase type-1 alpha OS=Mus musculus OX=10090 GN=Pip5k1a PE=1 SV=2	PIP5K59B, sktl	sktl	No	NA	3
evm.TU.CTG-131.14-evm.TU.CTG-131.13	9.47e-62	0.362151	0.514	0.343	1.82e-57	2	Potassium/sodium hyperpolarization-activated cyclic nucleotide-gated channel 2 OS=Homo sapiens OX=9606 GN=HCN2 PE=1 SV=3	Ih	Ih_S2	No	NA	5
evm.TU.CTG-1312.4	6.81e-37	0.265522	0.649	0.512	1.31e-32	2	DnaJ homolog subfamily B member 2 OS=Mus musculus OX=10090 GN=Dnajb2 PE=1 SV=3	mrj	mrj	No	NA	2
evm.TU.CTG-1312.5	2.39e-49	0.328596	0.605	0.452	4.59e-45	2	Protein LSM12 homolog OS=Pongo abelii OX=9601 GN=LSM12 PE=2 SV=1	Hez, Lsm12a	Lsm12a	No	NA	2
evm.TU.CTG-1313.11	1.26e-49	0.316348	0.784	0.638	2.41e-45	2	ATP synthase subunit gamma, mitochondrial OS=Drosophila melanogaster OX=7227 GN=ATPsyngamma PE=2 SV=2	ATPsyngamma	ATPsyngamma	No	NA	5
evm.TU.CTG-1314.39	7.2e-71	0.421596	0.719	0.541	1.38e-66	2	Protein ROP OS=Drosophila melanogaster OX=7227 GN=Rop PE=2 SV=2	Rop	Rop_S1	No	NA	6
evm.TU.CTG-1336.14	1.42e-44	0.308577	0.556	0.407	2.72e-40	2	Tubulin alpha chain OS=Lepidoglyphus destructor OX=36936 PE=1 SV=2	alphaTub67C, alphaTub84B, alphaTub84D, alphaTub85E	TBA_S1	No	NA	3
evm.TU.CTG-1359.14	1.72e-39	0.285756	0.582	0.444	3.3e-35	2	UPF0184 protein C9orf16 homolog OS=Bos taurus OX=9913 PE=3 SV=1	CG13838, CG14818	CI016	No	NA	2
evm.TU.CTG-1375.5	6.92e-72	0.27506	0.99	0.919	1.33e-67	2	Tumor protein D54 OS=Homo sapiens OX=9606 GN=TPD52L2 PE=1 SV=2	CG5174	TPD54	No	NA	5
evm.TU.CTG-1381.10	4.44e-84	0.496932	0.619	0.43	8.53e-80	2	Vesicle-associated membrane protein 1 OS=Homo sapiens OX=9606 GN=VAMP1 PE=1 SV=1	Syb, nSyb	VAMP1_S2	No	NA	6
evm.TU.CTG-1383.12	1.14e-67	0.337029	0.915	0.794	2.18e-63	2	Coiled-coil-helix-coiled-coil-helix domain-containing protein 2 OS=Mus musculus OX=10090 GN=Chchd2 PE=2 SV=1	CG31007, CG31008, Chchd2	Chchd2	No	NA	4
evm.TU.CTG-1385.47	8.89e-53	0.30779	0.866	0.736	1.71e-48	2	Tubulin alpha chain OS=Lepidoglyphus destructor OX=36936 PE=1 SV=2	alphaTub67C, alphaTub84B, alphaTub84D, alphaTub85E	TBA_S2	No	NA	5
evm.TU.CTG-1387.24	1.12e-49	0.285037	0.832	0.677	2.14e-45	2	Kinesin heavy chain OS=Drosophila melanogaster OX=7227 GN=Khc PE=1 SV=2	Khc	Khc_S1	No	NA	6
evm.TU.CTG-14.11	1.99e-164	0.489677	0.996	0.91	3.82e-160	2	Heat shock protein HSP 90-alpha OS=Oryctolagus cuniculus OX=9986 GN=HSP90AA1 PE=1 SV=2	Gp93, Hsp83	Hsp83	No	NA	10
evm.TU.CTG-1406.36	7.82e-37	0.264271	0.439	0.314	1.5e-32	2	Heat shock protein 105 kDa OS=Mus musculus OX=10090 GN=Hsph1 PE=1 SV=2	Hsc70Cb	Hsc70Cb_S1	No	NA	2
evm.TU.CTG-1406.52	1.66e-66	0.350159	0.794	0.617	3.19e-62	2	Microtubule-associated protein 2 OS=Rattus norvegicus OX=10116 GN=Map2 PE=1 SV=3	tau	tau_S1	No	NA	5
evm.TU.CTG-1422.8	4.66e-62	0.333267	0.83	0.68	8.94e-58	2	ATP synthase subunit O, mitochondrial OS=Drosophila melanogaster OX=7227 GN=ATPsynO PE=2 SV=2	ATPsynO	ATPsynO	No	NA	5
evm.TU.CTG-1425.4	2.09e-56	0.307065	0.82	0.663	4.01e-52	2	Calcineurin subunit B type 2 OS=Drosophila melanogaster OX=7227 GN=CanB2 PE=1 SV=2	CanB, CanB2	CanB	No	NA	5
evm.TU.CTG-1426.50	2.6e-38	0.287107	0.429	0.3	4.98e-34	2	Glucose-6-phosphate isomerase OS=Bos taurus OX=9913 GN=GPI PE=2 SV=4	Pgi	Pgi	No	NA	2
evm.TU.CTG-1440.10	4.84e-50	0.331638	0.575	0.419	9.29e-46	2	Syntaxin-1A OS=Drosophila melanogaster OX=7227 GN=Syx1A PE=1 SV=1	Syx1A	Syx1A_S2	No	NA	3
evm.TU.CTG-1442.27	7.11e-52	0.351467	0.541	0.386	1.36e-47	2	Cytoplasmic polyadenylation element-binding protein 3 OS=Xenopus tropicalis OX=8364 GN=cpeb3 PE=2 SV=1	orb2	orb2_S1	Yes	NA	4
evm.TU.CTG-1444.13	3.03e-34	0.250523	0.546	0.415	5.81e-30	2	Glycogen phosphorylase OS=Drosophila melanogaster OX=7227 GN=GlyP PE=2 SV=2	GlyP	GlyP_S1	No	NA	5
evm.TU.CTG-1457.31	9.09e-53	0.350332	0.52	0.368	1.74e-48	2	Probable isocitrate dehydrogenase [NAD] subunit alpha, mitochondrial OS=Drosophila melanogaster OX=7227 GN=l(1)G0156 PE=2 SV=1	CG32026, Idh3a	IDH3A	No	NA	5
evm.TU.CTG-1522.5	2.1e-45	0.305586	0.656	0.508	4.03e-41	2	Plasminogen activator inhibitor 1 RNA-binding protein OS=Homo sapiens OX=9606 GN=SERBP1 PE=1 SV=2	FDY, PPYR1, vig, vig2	PAIRB	No	NA	3
evm.TU.CTG-1558.21	7e-61	0.326357	0.769	0.601	1.34e-56	2	Cytoskeleton-associated protein 5 OS=Homo sapiens OX=9606 GN=CKAP5 PE=1 SV=3	msps	msps	No	NA	4
evm.TU.CTG-1568.13	6.35e-35	0.266462	0.389	0.271	1.22e-30	2	cAMP-specific 3',5'-cyclic phosphodiesterase 4D OS=Mus musculus OX=10090 GN=Pde4d PE=1 SV=2	dnc	dnc_S1	No	NA	3
evm.TU.CTG-1570.53	3.89e-50	0.334381	0.554	0.405	7.46e-46	2	Intersectin-1 OS=Xenopus laevis OX=8355 GN=itsn1 PE=1 SV=2	Dap160	Dap160	No	NA	3
evm.TU.CTG-1576.2	1.35e-57	0.363126	0.549	0.39	2.59e-53	2	Calcium channel flower OS=Drosophila yakuba OX=7245 GN=flower PE=3 SV=1	fwe	fwe	No	NA	2
evm.TU.CTG-1585.40	1.33e-40	0.272582	0.64	0.496	2.55e-36	2	Malate dehydrogenase, cytoplasmic OS=Gallus gallus OX=9031 GN=MDH1 PE=2 SV=1	Mdh1	Mdh1	No	NA	6
evm.TU.CTG-1586.18	1.15e-241	0.589781	0.951	0.601	2.21e-237	2	Heat shock protein 70 B2 OS=Anopheles albimanus OX=7167 GN=HSP70B2 PE=3 SV=1	Hsc70-1, Hsc70-2, Hsc70-3, Hsc70-4, Hsc70-5, Hsp68, Hsp70Aa, Hsp70Ab, Hsp70Ba, Hsp70Bb, Hsp70Bbb, Hsp70Bc	HSP74_S1	No	NA	12
evm.TU.CTG-1620.16	8.51e-39	0.254866	0.77	0.629	1.63e-34	2	Serine/threonine-protein phosphatase PP1-gamma catalytic subunit OS=Xenopus tropicalis OX=8364 GN=ppp1cc PE=2 SV=1	Pp1-13C, Pp1-87B, Pp1-Y2, Pp1alpha-96A, flw	Pp1-87B	No	NA	2
evm.TU.CTG-1634.9	2.43e-154	0.592056	0.892	0.693	4.67e-150	2	Calcium-dependent secretion activator 1 OS=Rattus norvegicus OX=10116 GN=Cadps PE=1 SV=1	Cadps	Cadps	No	NA	6
evm.TU.CTG-1635.32	6.57e-34	0.272678	0.346	0.235	1.26e-29	2	Ras-related protein Rab-3 OS=Drosophila melanogaster OX=7227 GN=Rab3 PE=1 SV=1	Rab3	Rab3_S2	No	NA	2
evm.TU.CTG-1650.36	2.77e-47	0.315885	0.619	0.473	5.32e-43	2	Cytochrome b-c1 complex subunit 2, mitochondrial OS=Homo sapiens OX=9606 GN=UQCRC2 PE=1 SV=3	UQCR-C2	UQCR-C2	No	NA	5
evm.TU.CTG-1664.9	3.14e-60	0.31264	0.894	0.758	6.03e-56	2	Synaptogyrin-3 OS=Bos taurus OX=9913 GN=SYNGR3 PE=2 SV=1	Syngr	Syngr	No	NA	4
evm.TU.CTG-173.29	3.53e-45	0.282152	0.845	0.713	6.78e-41	2	Kinectin OS=Mus musculus OX=10090 GN=Ktn1 PE=1 SV=1	alt	alt_S1	No	NA	7
evm.TU.CTG-174.36	9.61e-81	0.410802	0.743	0.544	1.84e-76	2	Sodium-driven chloride bicarbonate exchanger OS=Bos taurus OX=9913 GN=SLC4A10 PE=2 SV=1	Ae2, Ndae1	Ndae1	No	NA	6
evm.TU.CTG-185.6	4.51e-54	0.320123	0.562	0.396	8.65e-50	2	Glucosidase 2 subunit beta OS=Homo sapiens OX=9606 GN=PRKCSH PE=1 SV=2	GCS2beta	GCS2beta_S2	No	NA	4
evm.TU.CTG-208.16-evm.TU.CTG-208.17	2.36e-66	0.379807	0.807	0.644	4.54e-62	2	Calcium-activated potassium channel slowpoke OS=Drosophila melanogaster OX=7227 GN=slo PE=1 SV=3	slo	slo_S1	No	NA	6
evm.TU.CTG-227.26	7.33e-175	0.63054	0.869	0.657	1.41e-170	2	Vesicle-fusing ATPase 1 OS=Drosophila melanogaster OX=7227 GN=comt PE=2 SV=1	CG31495, Nsf2, comt	NSF1	No	NA	4
evm.TU.CTG-245.16	2.46e-116	0.39222	0.981	0.902	4.72e-112	2	Fructose-bisphosphate aldolase A OS=Rattus norvegicus OX=10116 GN=Aldoa PE=1 SV=2	Ald1, Ald2	Ald1	No	NA	4
evm.TU.CTG-246.11	6.79e-130	0.44119	0.98	0.865	1.3e-125	2	Calcium-activated potassium channel slowpoke OS=Drosophila melanogaster OX=7227 GN=slo PE=1 SV=3	slo	slo_S2	No	NA	7
evm.TU.CTG-246.37-evm.TU.CTG-246.38	2.23e-54	0.29953	0.711	0.541	4.29e-50	2	NA	0	NA	Yes	NA	2
evm.TU.CTG-247.21	7.01e-55	0.307431	0.238	0.125	1.35e-50	2	Growth hormone-regulated TBC protein 1-A OS=Danio rerio OX=7955 GN=grtp1a PE=2 SV=1	CG5916	GRT1A	No	NA	2
evm.TU.CTG-263.24	4.02e-44	0.388387	0.416	0.286	7.72e-40	2	MAGUK p55 subfamily member 5 OS=Pongo abelii OX=9601 GN=MPP5 PE=2 SV=1	sdt	sdt_S1	No	NA	4
evm.TU.CTG-279.1	5.32e-65	0.394378	0.681	0.503	1.02e-60	2	Protein ROP OS=Drosophila melanogaster OX=7227 GN=Rop PE=2 SV=2	Rop	Rop_S3	No	NA	6
evm.TU.CTG-279.3	8.6e-40	0.251902	0.648	0.498	1.65e-35	2	Eukaryotic translation initiation factor 1A, X-chromosomal OS=Pongo abelii OX=9601 GN=EIF1AX PE=2 SV=3	eIF1A	eIF1A_S2	No	NA	4
evm.TU.CTG-281.24	9.33e-68	0.297646	0.956	0.846	1.79e-63	2	NADH dehydrogenase [ubiquinone] 1 alpha subcomplex subunit 13 OS=Bos taurus OX=9913 GN=NDUFA13 PE=1 SV=3	ND-B16.6	ND-B16.6	No	NA	5
evm.TU.CTG-281.59	2.76e-46	0.303766	0.699	0.557	5.29e-42	2	Malate dehydrogenase, mitochondrial OS=Bos taurus OX=9913 GN=MDH2 PE=1 SV=1	Mdh2	Mdh2	No	NA	4
evm.TU.CTG-312.39	2.27e-191	0.49372	0.908	0.558	4.36e-187	2	BAG domain-containing protein Samui OS=Bombyx mori OX=7091 GN=Samui PE=2 SV=1	stv	stv_S2	No	NA	12
evm.TU.CTG-312.52	1.32e-52	0.35186	0.482	0.333	2.53e-48	2	Lysoplasmalogenase-like protein TMEM86A OS=Mus musculus OX=10090 GN=Tmem86a PE=2 SV=1	CG7582	TM86A_S1	No	NA	4
evm.TU.CTG-314.20	5.15e-44	0.281533	0.617	0.465	9.89e-40	2	V-type proton ATPase subunit H OS=Drosophila melanogaster OX=7227 GN=VhaSFD PE=2 SV=2	VhaSFD	VhaSFD_S2	No	NA	3
evm.TU.CTG-322.4	7.82e-44	0.288266	0.661	0.514	1.5e-39	2	FUN14 domain-containing protein 1 OS=Gallus gallus OX=9031 GN=FUNDC1 PE=3 SV=1	CG12511, CG5676	FUND1	No	NA	3
evm.TU.CTG-332.3	3.58e-81	0.338035	0.94	0.85	6.87e-77	2	Cytochrome b-c1 complex subunit 6, mitochondrial OS=Mus musculus OX=10090 GN=Uqcrh PE=1 SV=2	UQCR-11, UQCR-11L	UQCR-11L	No	NA	3
evm.TU.CTG-338.1	1.85e-60	0.378527	0.469	0.306	3.54e-56	2	Disintegrin and metalloproteinase domain-containing protein 11 OS=Mus musculus OX=10090 GN=Adam11 PE=1 SV=2	mmd	mmd_S5	No	NA	5
evm.TU.CTG-352.28	4.56e-97	0.531493	0.543	0.341	8.76e-93	2	Vesicle-fusing ATPase 1 OS=Drosophila melanogaster OX=7227 GN=comt PE=2 SV=1	CG31495, Nsf2, comt	Nsf2	No	NA	5
evm.TU.CTG-385.10	5.11e-58	0.325237	0.805	0.646	9.8e-54	2	Voltage-dependent anion-selective channel protein 2 OS=Meleagris gallopavo OX=9103 GN=VDAC2 PE=1 SV=1	porin	porin_S2	No	NA	6
evm.TU.CTG-390.35	4.14e-80	0.499629	0.788	0.641	7.94e-76	2	Alpha-enolase OS=Alligator mississippiensis OX=8496 PE=2 SV=3	Eno	Eno_S1	No	NA	3
evm.TU.CTG-406.6	2.98e-63	0.3517	0.741	0.573	5.73e-59	2	UMP-CMP kinase OS=Xenopus laevis OX=8355 GN=cmpk1 PE=2 SV=2	Dak1	Dak1_S1	No	NA	3
evm.TU.CTG-407.10	3.42e-44	0.294039	0.454	0.315	6.56e-40	2	Calcium uptake protein 3, mitochondrial OS=Homo sapiens OX=9606 GN=MICU3 PE=1 SV=1	MICU3	MICU3	No	NA	3
evm.TU.CTG-410.14	1.94e-98	0.314238	0.989	0.933	3.73e-94	2	Cytochrome c oxidase subunit 7A2, mitochondrial OS=Homo sapiens OX=9606 GN=COX7A2 PE=1 SV=1	CG34172, COX7A, COX7AL	CX7A2	No	NA	4
evm.TU.CTG-417.4	4.24e-15	0.769413	0.207	0.153	8.15e-11	2	Synaptosomal-associated protein 25 OS=Drosophila melanogaster OX=7227 GN=Snap25 PE=2 SV=1	Snap24, Snap25	SNP25_S2	No	NA	2
evm.TU.CTG-417.5	1.05e-92	0.596497	0.326	0.164	2.02e-88	2	NA	NA	NA	No	NA	3
evm.TU.CTG-446.6	6.64e-41	0.276433	0.303	0.187	1.27e-36	2	Double-stranded RNA-specific adenosine deaminase OS=Homo sapiens OX=9606 GN=ADAR PE=1 SV=4	0	DSRAD	No	NA	5
evm.TU.CTG-450.5	4.59e-64	0.306015	0.932	0.82	8.81e-60	2	Putative ATP synthase subunit f, mitochondrial OS=Drosophila melanogaster OX=7227 GN=CG4692 PE=3 SV=1	ATPsynF	ATPsynF_S2	No	NA	5
evm.TU.CTG-485.5	8.37e-138	0.880717	0.629	0.404	1.61e-133	2	Lysosome-associated membrane glycoprotein 5 OS=Xenopus tropicalis OX=8364 GN=lamp5 PE=2 SV=1	CG32225	LAMP5_S2	No	NA	7
evm.TU.CTG-489.8	1.83e-66	0.265315	0.962	0.864	3.51e-62	2	ADP/ATP translocase 1 OS=Bos taurus OX=9913 GN=SLC25A4 PE=1 SV=3	Ant2, sesB	sesB	No	NA	7
evm.TU.CTG-497.1	4.4e-38	0.302626	0.482	0.346	8.44e-34	2	Oxidation resistance protein 1 OS=Rattus norvegicus OX=10116 GN=Oxr1 PE=1 SV=3	mtd	mtd_S3	No	NA	5
evm.TU.CTG-509.3	1.01e-36	0.284095	0.464	0.336	1.93e-32	2	Plasma membrane calcium-transporting ATPase 3 OS=Homo sapiens OX=9606 GN=ATP2B3 PE=1 SV=3	PMCA	PMCA_S2	No	NA	3
evm.TU.CTG-512.1	3.59e-42	0.306929	0.3	0.186	6.89e-38	2	Glutamate receptor ionotropic, kainate 2 OS=Mus musculus OX=10090 GN=Grik2 PE=1 SV=4	CG11155, Ekar, GluRIID, GluRIIE, Grik, KaiR1D	GRIK2_S4	No	NA	3
evm.TU.CTG-513.28	6.51e-46	0.324992	0.478	0.339	1.25e-41	2	Probable pyruvate dehydrogenase E1 component subunit alpha, mitochondrial OS=Caenorhabditis elegans OX=6239 GN=T05H10.6 PE=3 SV=1	CG7024, Pdha	ODPA	No	NA	2
evm.TU.CTG-534.30	4.83e-175	0.4429	1	0.952	9.27e-171	2	Synaptotagmin 1 OS=Drosophila melanogaster OX=7227 GN=Syt1 PE=1 SV=3	Syt1	Syt1_S2	No	NA	6
evm.TU.CTG-535.16	4.63e-45	0.294259	0.474	0.333	8.89e-41	2	Rho guanine nucleotide exchange factor 12 OS=Homo sapiens OX=9606 GN=ARHGEF12 PE=1 SV=1	RhoGEF2	RhoGEF2_S3	No	NA	5
evm.TU.CTG-548.5	1.05e-45	0.319956	0.572	0.429	2.01e-41	2	V-type proton ATPase subunit D 1 OS=Drosophila melanogaster OX=7227 GN=Vha36-1 PE=2 SV=1	Vha36-1, Vha36-3	Vha36-1	No	NA	2
evm.TU.CTG-555.34	3.68e-189	0.598249	0.876	0.587	7.07e-185	2	Heat shock protein beta-1 OS=Gallus gallus OX=9031 GN=HSPB1 PE=2 SV=1	0	HSPB1_S2	No	NA	10
evm.TU.CTG-555.41	2.55e-65	0.357655	0.725	0.552	4.9e-61	2	Quinone oxidoreductase-like protein 1 OS=Homo sapiens OX=9606 GN=CRYZL1 PE=1 SV=2	0	QORL1	No	NA	6
evm.TU.CTG-571.39	4.14e-83	0.268184	0.997	0.972	7.95e-79	2	ATP synthase F(0) complex subunit C1, mitochondrial OS=Mus musculus OX=10090 GN=Atp5mc1 PE=1 SV=1	ATPsynC	ATPsynC	No	NA	7
evm.TU.CTG-587.28	4.27e-41	0.324956	0.469	0.337	8.19e-37	2	Heme-binding protein 1 OS=Gallus gallus OX=9031 GN=HEBP1 PE=2 SV=1	0	HEBP1_S3	No	NA	2
evm.TU.CTG-6.15	1.98e-138	0.539916	0.609	0.339	3.8e-134	2	Heat shock protein 70 B2 OS=Anopheles albimanus OX=7167 GN=HSP70B2 PE=3 SV=1	Hsc70-1, Hsc70-2, Hsc70-3, Hsc70-4, Hsc70-5, Hsp68, Hsp70Aa, Hsp70Ab, Hsp70Ba, Hsp70Bb, Hsp70Bbb, Hsp70Bc	HSP74_S2	No	NA	13
evm.TU.CTG-6.7	2.03e-60	0.305432	0.863	0.73	3.91e-56	2	Cytochrome c oxidase subunit 5A, mitochondrial OS=Drosophila melanogaster OX=7227 GN=COX5A PE=2 SV=2	COX5A	COX5A	No	NA	5
evm.TU.CTG-601.8	7.06e-73	0.466177	0.451	0.277	1.36e-68	2	Calbindin-32 OS=Drosophila melanogaster OX=7227 GN=Cbp53E PE=2 SV=1	Cbp53E	Cbp53E_S2	No	NA	7
evm.TU.CTG-603.3	4.1e-43	0.255303	0.813	0.686	7.87e-39	2	NADH dehydrogenase [ubiquinone] 1 subunit C2 OS=Macaca fascicularis OX=9541 GN=NDUFC2 PE=3 SV=1	ND-B14.5B	ND-B14.5B	No	NA	4
evm.TU.CTG-631.22	4.26e-50	0.275121	0.842	0.698	8.17e-46	2	NA	0	NA	Yes	NA	3
evm.TU.CTG-631.34	5.84e-57	0.302394	0.855	0.721	1.12e-52	2	ATP synthase subunit b, mitochondrial OS=Drosophila melanogaster OX=7227 GN=ATPsynB PE=2 SV=2	ATPsynB, CG17300	ATPsynB	No	NA	5
evm.TU.CTG-632.15	1.58e-73	0.369413	0.873	0.736	3.04e-69	2	Glutamine synthetase OS=Panulirus argus OX=6737 PE=2 SV=1	Gs1, Gs2	Gs1_S1	No	NA	3
evm.TU.CTG-645.20	3.01e-50	0.276362	0.908	0.795	5.77e-46	2	NA	ATPsynE	ATPsynE	No	NA	4
evm.TU.CTG-648.1	1.27e-105	0.656109	0.518	0.314	2.43e-101	2	Carboxypeptidase M OS=Pongo abelii OX=9601 GN=CPM PE=2 SV=1	CG4678, svr	CBPM_S1	No	NA	7
evm.TU.CTG-666.6	5.02e-59	0.328983	0.822	0.676	9.63e-55	2	Hemicentin-1 OS=Mus musculus OX=10090 GN=Hmcn1 PE=1 SV=1	Bsg	Bsg_S2	No	NA	3
evm.TU.CTG-673.16	6.87e-63	0.340555	0.519	0.341	1.32e-58	2	Voltage-gated potassium channel subunit beta-2 OS=Bos taurus OX=9913 GN=KCNAB2 PE=1 SV=1	Hk	Hk_S2	No	NA	5
evm.TU.CTG-673.23	2.33e-84	0.500402	0.805	0.636	4.48e-80	2	Microtubule-associated protein 2 OS=Rattus norvegicus OX=10116 GN=Map2 PE=1 SV=3	tau	tau_S2	No	NA	7
evm.TU.CTG-674.31-evm.TU.CTG-674.30	4.04e-34	0.274725	0.38	0.264	7.75e-30	2	Adenosylhomocysteinase-like 1 OS=Drosophila melanogaster OX=7227 GN=AhcyL1 PE=1 SV=1	AhcyL1, AhcyL2	AhcyL1	No	NA	3
evm.TU.CTG-675.14	2.14e-36	0.265395	0.595	0.46	4.12e-32	2	V-type proton ATPase subunit G OS=Manduca sexta OX=7130 PE=3 SV=1	Vha13	Vha13_S2	No	NA	2
evm.TU.CTG-695.58	9.14e-60	0.264321	0.906	0.757	1.76e-55	2	Potassium voltage-gated channel protein Shaker OS=Drosophila melanogaster OX=7227 GN=Sh PE=1 SV=3	Sh	Sh_S3	No	NA	5
evm.TU.CTG-700.6	9.37e-90	0.321102	0.998	0.939	1.8e-85	2	NA	0	NA	No	NA	7
evm.TU.CTG-709.13	2.06e-50	0.295516	0.687	0.53	3.95e-46	2	V-type proton ATPase 16 kDa proteolipid subunit OS=Rattus norvegicus OX=10116 GN=Atp6v0c PE=2 SV=1	Vha16-1, Vha16-2, Vha16-3, Vha16-4, Vha16-5	VATL_S4	No	NA	2
evm.TU.CTG-722.7	3.35e-242	0.615995	0.979	0.693	6.42e-238	2	Heat shock protein 70 B2 OS=Anopheles albimanus OX=7167 GN=HSP70B2 PE=3 SV=1	Hsc70-1, Hsc70-2, Hsc70-3, Hsc70-4, Hsc70-5, Hsp68, Hsp70Aa, Hsp70Ab, Hsp70Ba, Hsp70Bb, Hsp70Bbb, Hsp70Bc	HSP74_S4	No	NA	12
evm.TU.CTG-749.39	8.68e-203	0.633508	0.782	0.443	1.67e-198	2	Heat shock protein 70 B2 OS=Anopheles albimanus OX=7167 GN=HSP70B2 PE=3 SV=1	Hsc70-1, Hsc70-2, Hsc70-3, Hsc70-4, Hsc70-5, Hsp68, Hsp70Aa, Hsp70Ab, Hsp70Ba, Hsp70Bb, Hsp70Bbb, Hsp70Bc	HSP74_S5	No	NA	12
evm.TU.CTG-765.11	3.69e-55	0.314957	0.66	0.492	7.09e-51	2	ATP-dependent 6-phosphofructokinase OS=Drosophila melanogaster OX=7227 GN=Pfk PE=2 SV=2	Pfk	Pfk_S2	No	NA	5
evm.TU.CTG-767.7	5.57e-68	0.328321	0.913	0.785	1.07e-63	2	Pyruvate kinase PKM OS=Xenopus laevis OX=8355 GN=pkm PE=2 SV=1	CG12229, PyK	PyK	No	NA	3
evm.TU.CTG-787.13-evm.TU.CTG-787.14	0	0.789179	0.998	0.93	0	2	Synaptosomal-associated protein 25 OS=Drosophila melanogaster OX=7227 GN=Snap25 PE=2 SV=1	Snap24, Snap25	Snap24	No	NA	6
evm.TU.CTG-787.4	3.2e-68	0.338808	0.888	0.752	6.15e-64	2	Triosephosphate isomerase OS=Xenopus tropicalis OX=8364 GN=tpi1 PE=2 SV=1	Tpi	Tpi	No	NA	3
evm.TU.CTG-790.21	1.79e-41	0.309593	0.688	0.545	3.44e-37	2	Fasciculation and elongation protein zeta-2 OS=Mus musculus OX=10090 GN=Fez2 PE=2 SV=1	Unc-76	Unc-76_S2	No	NA	6
evm.TU.CTG-790.36	1.19e-80	0.41418	0.757	0.568	2.28e-76	2	Alpha-soluble NSF attachment protein OS=Mus musculus OX=10090 GN=Napa PE=1 SV=1	alphaSnap	alphaSnap_S1	No	NA	4
evm.TU.CTG-810.51	1.35e-39	0.316407	0.764	0.631	2.59e-35	2	Synaptotagmin-1 OS=Pongo abelii OX=9601 GN=SYT1 PE=2 SV=1	0	SYT1_S1	No	NA	5
evm.TU.CTG-810.56	2.8e-25	0.669704	0.384	0.286	5.37e-21	2	Glycine receptor subunit alpha-2 OS=Mus musculus OX=10090 GN=Glra2 PE=1 SV=1	0	GLRA2_S8	No	NA	5
evm.TU.CTG-812.17	4.83e-100	0.352746	0.962	0.873	9.28e-96	2	Cytochrome b-c1 complex subunit 8 OS=Mus musculus OX=10090 GN=Uqcrq PE=1 SV=3	UQCR-Q	UQCR-Q_S2	No	NA	5
evm.TU.CTG-820.7	3.1e-85	0.459105	0.499	0.302	5.95e-81	2	Sodium/potassium/calcium exchanger 2 OS=Rattus norvegicus OX=10116 GN=Slc24a2 PE=1 SV=1	Nckx30C	Nckx30C_S3	No	NA	6
evm.TU.CTG-839.28	1.37e-110	0.428092	0.945	0.801	2.64e-106	2	Endophilin-A2 OS=Gallus gallus OX=9031 GN=SH3GL1 PE=1 SV=1	EndoA	EndoA	No	NA	5
evm.TU.CTG-840.41	4.25e-39	0.283994	0.504	0.371	8.16e-35	2	Disks large 1 tumor suppressor protein OS=Drosophila melanogaster OX=7227 GN=dlg1 PE=1 SV=2	dlg1	dlg1_S2	No	NA	4
evm.TU.CTG-840.48	3.36e-40	0.295172	0.318	0.203	6.44e-36	2	Protein FAM43A OS=Homo sapiens OX=9606 GN=FAM43A PE=2 SV=2	CG8312	FA43A_S2	No	NA	5
evm.TU.CTG-870.20	1.57e-44	0.263706	0.876	0.729	3.01e-40	2	ELAV-like protein 4 OS=Xenopus tropicalis OX=8364 GN=elavl4 PE=2 SV=1	Rbp9, elav, fne	elav	No	NA	8
evm.TU.CTG-871.9	7.5e-48	0.301678	0.606	0.448	1.44e-43	2	NADH dehydrogenase [ubiquinone] 1 alpha subcomplex subunit 10, mitochondrial OS=Drosophila melanogaster OX=7227 GN=ND-42 PE=2 SV=2	ND-42	ND-42_S2	No	NA	4
evm.TU.CTG-877.14	9.71e-34	0.250716	0.41	0.29	1.86e-29	2	Phosphoglycerate kinase OS=Gallus gallus OX=9031 GN=PGK PE=2 SV=2	Pgk	Pgk_S2	No	NA	2
evm.TU.CTG-88.63	1.08e-198	0.596019	0.89	0.589	2.08e-194	2	DnaJ protein homolog 1 OS=Drosophila melanogaster OX=7227 GN=DnaJ-1 PE=1 SV=3	CG5001, DnaJ-1	DnaJ-1	No	NA	12
evm.TU.CTG-897.8	5.62e-102	0.493881	0.92	0.803	1.08e-97	2	Alpha-enolase OS=Alligator mississippiensis OX=8496 PE=2 SV=3	Eno	Eno_S2	No	NA	5
evm.TU.CTG-918.27	1.44e-34	0.255715	0.646	0.515	2.76e-30	2	AP-2 complex subunit sigma OS=Rattus norvegicus OX=10116 GN=Ap2s1 PE=1 SV=1	AP-2sigma	AP-2sigma	No	NA	4
evm.TU.CTG-919.6	1.33e-36	0.292856	0.515	0.379	2.56e-32	2	Acetylcholine receptor subunit beta-like 1 OS=Drosophila melanogaster OX=7227 GN=nAChRbeta1 PE=2 SV=1	0	ACH3_S2	No	NA	4
evm.TU.CTG-939.45	4.24e-37	0.251699	0.578	0.436	8.14e-33	2	MAP kinase-activating death domain protein OS=Drosophila melanogaster OX=7227 GN=Rab3-GEF PE=2 SV=2	Rab3-GEF	Rab3-GEF_S2	No	NA	5
evm.TU.CTG-946.2	3.62e-48	0.306633	0.678	0.51	6.94e-44	2	Zwei Ig domain protein zig-8 OS=Caenorhabditis elegans OX=6239 GN=zig-8 PE=2 SV=1	dpr1, dpr10, dpr11, dpr12, dpr13, dpr14, dpr15, dpr16, dpr17, dpr19, dpr2, dpr20, dpr21, dpr3, dpr4, dpr5, dpr6, dpr7, dpr8, dpr9	dpr4	No	NA	5
evm.TU.CTG-948.2	2.34e-62	0.376227	0.684	0.523	4.5e-58	2	V-type proton ATPase subunit C OS=Manduca sexta OX=7130 PE=2 SV=1	Vha44	Vha44	No	NA	3
evm.TU.CTG-966.4	6.21e-22	0.25525	0.293	0.209	1.19e-17	2	UMP-CMP kinase OS=Xenopus laevis OX=8355 GN=cmpk1 PE=2 SV=2	Dak1	Dak1_S2	No	NA	1
evm.TU.CTG-975.2	4.1e-117	0.586365	0.578	0.339	7.88e-113	2	Protein lethal(2)essential for life OS=Drosophila melanogaster OX=7227 GN=l(2)efl PE=1 SV=1	CG7409, Hsp23, Hsp26, Hsp27, Hsp67Bc, Mppe, l_2_efl	L2EFL_S2	No	NA	9
evm.TU.CTG-975.27	2.06e-57	0.343796	0.571	0.402	3.96e-53	2	Probable glycerol-3-phosphate dehydrogenase 2 OS=Caenorhabditis elegans OX=6239 GN=gpdh-2 PE=3 SV=2	Gpdh1	Gpdh1	No	NA	3
evm.TU.CTG-996.1	1.04e-48	0.642077	0.417	0.284	1.99e-44	2	Lachesin OS=Schistocerca americana OX=7009 GN=LAC PE=1 SV=1	CG34353, CG7166, DIP-alpha, DIP-beta, DIP-delta, DIP-epsilon, DIP-eta, DIP-gamma, DIP-iota, DIP-kappa, DIP-lambda, DIP-theta, DIP-zeta, klg, wrapper	LACH_S16	No	NA	5
evm.TU.CTG-997.5	4.28e-44	0.277316	0.745	0.599	8.21e-40	2	NADH dehydrogenase [ubiquinone] 1 alpha subcomplex subunit 8 OS=Pan troglodytes OX=9598 GN=NDUFA8 PE=2 SV=3	ND-19	ND-19	No	NA	3
evm.TU.CTG-1031.14	2.4e-06	0.250262	0.617	0.688	0.0460317	3	14-3-3 protein epsilon OS=Drosophila melanogaster OX=7227 GN=14-3-3epsilon PE=1 SV=2	14-3-3epsilon	14-3-3epsilon_S1	No	NA	1
evm.TU.CTG-1057.8	5.67e-13	0.320166	0.621	0.645	1.09e-08	3	Putative protein kinase C delta type homolog OS=Drosophila melanogaster OX=7227 GN=Pkcdelta PE=2 SV=3	Pkc98E, Pkcdelta	KPC4	No	NA	10
evm.TU.CTG-1064.3	7.58e-93	0.660553	0.857	0.86	1.45e-88	3	Polyubiquitin-A OS=Caenorhabditis elegans OX=6239 GN=ubq-1 PE=3 SV=1	CG11700, Ubi-p5E, Ubi-p63E	Ubi-p63E	No	NA	8
evm.TU.CTG-1122.22	6.49e-15	0.250985	0.822	0.852	1.25e-10	3	High mobility group protein DSP1 OS=Drosophila melanogaster OX=7227 GN=Dsp1 PE=2 SV=1	Dsp1	Dsp1	Yes	NA	4
evm.TU.CTG-12.7	0	1.60745	0.976	0.64	0	3	Protein lethal(2)essential for life OS=Drosophila melanogaster OX=7227 GN=l(2)efl PE=1 SV=1	CG7409, Hsp23, Hsp26, Hsp27, Hsp67Bc, Mppe, l_2_efl	l(2)efl	No	NA	12
evm.TU.CTG-12.8	0	1.75715	0.98	0.66	0	3	Protein lethal(2)essential for life OS=Drosophila melanogaster OX=7227 GN=l(2)efl PE=1 SV=1	CG7409, Hsp23, Hsp26, Hsp27, Hsp67Bc, Mppe, l_2_efl	Hsp67Ba	No	NA	13
evm.TU.CTG-1265.13	0	1.59355	0.88	0.524	0	3	Heat shock protein 70 B2 OS=Anopheles albimanus OX=7167 GN=HSP70B2 PE=3 SV=1	Hsc70-1, Hsc70-2, Hsc70-3, Hsc70-4, Hsc70-5, Hsp68, Hsp70Aa, Hsp70Ab, Hsp70Ba, Hsp70Bb, Hsp70Bbb, Hsp70Bc	Hsp68	No	NA	12
evm.TU.CTG-134.13	0.00883756	0.305409	0.48	0.551	1	3	Protein Abitram OS=Pongo abelii OX=9601 GN=ABITRAM PE=2 SV=1	CG9288	ABITM	Yes	NA	9
evm.TU.CTG-14.11	0	1.27249	0.985	0.911	0	3	Heat shock protein HSP 90-alpha OS=Oryctolagus cuniculus OX=9986 GN=HSP90AA1 PE=1 SV=2	Gp93, Hsp83	Hsp83	No	NA	10
evm.TU.CTG-1457.23	1.03e-65	0.381547	0.957	0.947	1.97e-61	3	Histone H3.3 OS=Xenopus tropicalis OX=8364 GN=TGas113e22.1 PE=1 SV=3	His3.3A, His3.3B, His3_CG31613, His3_CG33803, His3_CG33806, His3_CG33809, His3_CG33812, His3_CG33815, His3_CG33818, His3_CG33821, His3_CG33824, His3_CG33827, His3_CG33830, His3_CG33833, His3_CG33836, His3_CG33839, His3_CG33842, His3_CG33845, His3_CG33848, His3_CG33851, His3_CG33854, His3_CG33857, His3_CG33860, His3_CG33863, His3_CG33866	H33_S1	Yes	NA	3
evm.TU.CTG-1480.51	0.000227496	0.441816	0.355	0.374	1	3	Endoplasmic reticulum chaperone BiP OS=Mus musculus OX=10090 GN=Hspa5 PE=1 SV=3	Hsc70-1, Hsc70-2, Hsc70-3, Hsc70-4, Hsc70-5, Hsp68, Hsp70Aa, Hsp70Ab, Hsp70Ba, Hsp70Bb, Hsp70Bbb, Hsp70Bc	Hsc70-3	No	NA	8
evm.TU.CTG-149.21	1.64e-19	0.363076	0.609	0.619	3.14e-15	3	Ubiquitin-conjugating enzyme E2 C OS=Xenopus laevis OX=8355 GN=ube2c PE=1 SV=1	vih	vih_S1	No	NA	9
evm.TU.CTG-1502.16	2.11e-11	0.35869	0.797	0.841	4.05e-07	3	Methylcrotonoyl-CoA carboxylase beta chain, mitochondrial OS=Mus musculus OX=10090 GN=Mccc2 PE=1 SV=1	Mccc2	Mccc2_S1	No	NA	8
evm.TU.CTG-1552.3	3.8e-15	0.538827	0.587	0.631	7.29e-11	3	Polyubiquitin-A OS=Caenorhabditis elegans OX=6239 GN=ubq-1 PE=3 SV=1	CG11700, Ubi-p5E, Ubi-p63E	UBIQ1_S1	No	NA	7
evm.TU.CTG-1586.18	0	1.4084	0.914	0.606	0	3	Heat shock protein 70 B2 OS=Anopheles albimanus OX=7167 GN=HSP70B2 PE=3 SV=1	Hsc70-1, Hsc70-2, Hsc70-3, Hsc70-4, Hsc70-5, Hsp68, Hsp70Aa, Hsp70Ab, Hsp70Ba, Hsp70Bb, Hsp70Bbb, Hsp70Bc	HSP74_S1	No	NA	12
evm.TU.CTG-312.39	0	1.30948	0.886	0.562	0	3	BAG domain-containing protein Samui OS=Bombyx mori OX=7091 GN=Samui PE=2 SV=1	stv	stv_S2	No	NA	12
evm.TU.CTG-329.12	1.24e-17	0.718633	0.332	0.295	2.38e-13	3	Early growth response protein 3 OS=Homo sapiens OX=9606 GN=EGR3 PE=2 SV=1	sr	sr_S1	Yes	NA	4
evm.TU.CTG-511.26	4.7e-32	0.381617	0.776	0.799	9.03e-28	3	Protein bric-a-brac 2 OS=Drosophila melanogaster OX=7227 GN=bab2 PE=1 SV=2	BtbVII, CG12236, CG34376, CG6118, CG8924, ab, bab1, bab2, chinmo, fru, lola, lolal, lov, mamo, mod_mdg4_, pre-lola-G, ttk	BAB2_S2	Yes	NA	10
evm.TU.CTG-534.20	2.23e-18	0.270487	0.779	0.808	4.27e-14	3	NA	0	NA	No	NA	6
evm.TU.CTG-555.34	0	1.58361	0.851	0.591	0	3	Heat shock protein beta-1 OS=Gallus gallus OX=9031 GN=HSPB1 PE=2 SV=1	0	HSPB1_S2	No	NA	10
evm.TU.CTG-571.36	5.34e-98	0.678954	0.813	0.769	1.02e-93	3	Heat shock 70 kDa protein cognate 4 OS=Manduca sexta OX=7130 PE=2 SV=1	Hsc70-1, Hsc70-2, Hsc70-3, Hsc70-4, Hsc70-5, Hsp68, Hsp70Aa, Hsp70Ab, Hsp70Ba, Hsp70Bb, Hsp70Bbb, Hsp70Bc	Hsc70-4	No	NA	12
evm.TU.CTG-6.15	2.22e-209	1.45694	0.591	0.343	4.26e-205	3	Heat shock protein 70 B2 OS=Anopheles albimanus OX=7167 GN=HSP70B2 PE=3 SV=1	Hsc70-1, Hsc70-2, Hsc70-3, Hsc70-4, Hsc70-5, Hsp68, Hsp70Aa, Hsp70Ab, Hsp70Ba, Hsp70Bb, Hsp70Bbb, Hsp70Bc	HSP74_S2	No	NA	13
evm.TU.CTG-632.24	2.67e-43	0.341562	0.841	0.848	5.13e-39	3	Ferritin heavy chain A OS=Xenopus laevis OX=8355 GN=fth1-a PE=2 SV=1	Fer3HCH	Fer3HCH_S5	No	NA	6
evm.TU.CTG-722.7	0	1.52443	0.972	0.696	0	3	Heat shock protein 70 B2 OS=Anopheles albimanus OX=7167 GN=HSP70B2 PE=3 SV=1	Hsc70-1, Hsc70-2, Hsc70-3, Hsc70-4, Hsc70-5, Hsp68, Hsp70Aa, Hsp70Ab, Hsp70Ba, Hsp70Bb, Hsp70Bbb, Hsp70Bc	HSP74_S4	No	NA	12
evm.TU.CTG-749.39	6.05e-291	1.5247	0.739	0.449	1.16e-286	3	Heat shock protein 70 B2 OS=Anopheles albimanus OX=7167 GN=HSP70B2 PE=3 SV=1	Hsc70-1, Hsc70-2, Hsc70-3, Hsc70-4, Hsc70-5, Hsp68, Hsp70Aa, Hsp70Ab, Hsp70Ba, Hsp70Bb, Hsp70Bbb, Hsp70Bc	HSP74_S5	No	NA	12
evm.TU.CTG-801.11	7.51e-31	0.422358	0.803	0.813	1.44e-26	3	Histone H1.3 OS=Drosophila virilis OX=7244 GN=His1.3 PE=3 SV=1	His1_CG31617, His1_CG33801, His1_CG33804, His1_CG33807, His1_CG33810, His1_CG33813, His1_CG33816, His1_CG33819, His1_CG33822, His1_CG33825, His1_CG33828, His1_CG33831, His1_CG33834, His1_CG33837, His1_CG33840, His1_CG33843, His1_CG33846, His1_CG33849, His1_CG33852, His1_CG33855, His1_CG33858, His1_CG33861, His1_CG33864	H13	No	NA	3
evm.TU.CTG-840.48	1.43e-08	0.553457	0.235	0.21	0.000274421	3	Protein FAM43A OS=Homo sapiens OX=9606 GN=FAM43A PE=2 SV=2	CG8312	FA43A_S2	No	NA	5
evm.TU.CTG-88.16	1.37e-31	0.284385	0.884	0.877	2.63e-27	3	Small ubiquitin-related modifier OS=Caenorhabditis elegans OX=6239 GN=smo-1 PE=1 SV=1	CG43069, Rad60, smt3	smt3	No	NA	3
evm.TU.CTG-88.63	0	1.51519	0.849	0.594	0	3	DnaJ protein homolog 1 OS=Drosophila melanogaster OX=7227 GN=DnaJ-1 PE=1 SV=3	CG5001, DnaJ-1	DnaJ-1	No	NA	12
evm.TU.CTG-921.11	2.07e-30	0.260083	0.889	0.81	3.98e-26	3	NA	0	NA	No	NA	11
evm.TU.CTG-946.2	0.00108352	0.30795	0.478	0.527	1	3	Zwei Ig domain protein zig-8 OS=Caenorhabditis elegans OX=6239 GN=zig-8 PE=2 SV=1	dpr1, dpr10, dpr11, dpr12, dpr13, dpr14, dpr15, dpr16, dpr17, dpr19, dpr2, dpr20, dpr21, dpr3, dpr4, dpr5, dpr6, dpr7, dpr8, dpr9	dpr4	No	NA	5
evm.TU.CTG-975.2	2.11e-145	1.43495	0.551	0.342	4.04e-141	3	Protein lethal(2)essential for life OS=Drosophila melanogaster OX=7227 GN=l(2)efl PE=1 SV=1	CG7409, Hsp23, Hsp26, Hsp27, Hsp67Bc, Mppe, l_2_efl	L2EFL_S2	No	NA	9
evm.TU.CTG-991.16	1.45e-84	0.47207	0.926	0.913	2.78e-80	3	Histone H3.3 OS=Xenopus tropicalis OX=8364 GN=TGas113e22.1 PE=1 SV=3	His3.3A, His3.3B, His3_CG31613, His3_CG33803, His3_CG33806, His3_CG33809, His3_CG33812, His3_CG33815, His3_CG33818, His3_CG33821, His3_CG33824, His3_CG33827, His3_CG33830, His3_CG33833, His3_CG33836, His3_CG33839, His3_CG33842, His3_CG33845, His3_CG33848, His3_CG33851, His3_CG33854, His3_CG33857, His3_CG33860, His3_CG33863, His3_CG33866	H33_S2	Yes	NA	5
evm.TU.CTG-555.26	2.66e-227	0.842961	0.26	0.067	5.1e-223	4	NA	NA	NA	No	NA	1
evm.TU.CTG-1120.10-evm.TU.CTG-1120.11	1.32e-125	0.77334	0.253	0.092	2.54e-121	4	Endothelial transcription factor GATA-2 OS=Rattus norvegicus OX=10116 GN=Gata2 PE=1 SV=1	GATAd, grn, pnr, srp	GATA2	Yes	NA	4
evm.TU.CTG-571.45	5.03e-87	0.418686	0.222	0.092	9.66e-83	4	Geranylgeranyl pyrophosphate synthase OS=Bos taurus OX=9913 GN=GGPS1 PE=1 SV=2	qm	qm	No	NA	1
evm.TU.CTG-1194.25	2.38e-134	0.943645	0.293	0.113	4.57e-130	4	NA	CG32017	NA	No	NA	7
evm.TU.CTG-670.11	4.45e-30	0.269456	0.21	0.126	8.55e-26	4	Pyridoxine-5'-phosphate oxidase OS=Bos taurus OX=9913 GN=PNPO PE=2 SV=1	CG15343, sgll	sgll	No	NA	1
evm.TU.CTG-247.21	2.59e-37	0.304638	0.222	0.127	4.97e-33	4	Growth hormone-regulated TBC protein 1-A OS=Danio rerio OX=7955 GN=grtp1a PE=2 SV=1	CG5916	GRT1A	No	NA	2
evm.TU.CTG-356.1	1.11e-24	0.254032	0.202	0.127	2.12e-20	4	Carbohydrate sulfotransferase 1 OS=Mus musculus OX=10090 GN=Chst1 PE=2 SV=1	CG31637, CG9550	CHST1_S3	No	NA	1
evm.TU.CTG-801.8-evm.TU.CTG-801.7	1.16e-37	0.334911	0.234	0.137	2.23e-33	4	Cyclic nucleotide-gated cation channel OS=Ictalurus punctatus OX=7998 PE=2 SV=1	Cngl	Cngl_S2	No	NA	3
evm.TU.CTG-958.7	2.85e-17	0.413606	0.204	0.141	5.47e-13	4	Cytochrome b-c1 complex subunit 6, mitochondrial OS=Mus musculus OX=10090 GN=Uqcrh PE=1 SV=2	UQCR-11, UQCR-11L	QCR6	No	NA	2
evm.TU.CTG-1146.10	6.11e-21	0.593851	0.214	0.146	1.17e-16	4	Lachesin OS=Schistocerca americana OX=7009 GN=LAC PE=1 SV=1	CG34353, CG7166, DIP-alpha, DIP-beta, DIP-delta, DIP-epsilon, DIP-eta, DIP-gamma, DIP-iota, DIP-kappa, DIP-lambda, DIP-theta, DIP-zeta, klg, wrapper	DIP-theta	No	NA	3
evm.TU.CTG-417.5	2.87e-67	0.540689	0.31	0.166	5.51e-63	4	NA	NA	NA	No	NA	3
evm.TU.CTG-159.6	1.73e-20	0.260303	0.252	0.178	3.32e-16	4	Solute carrier family 41 member 2 OS=Mus musculus OX=10090 GN=Slc41a2 PE=1 SV=1	CG33181	S41A2_S1	No	NA	1
evm.TU.CTG-446.6	1.25e-97	0.574108	0.362	0.184	2.41e-93	4	Double-stranded RNA-specific adenosine deaminase OS=Homo sapiens OX=9606 GN=ADAR PE=1 SV=4	0	DSRAD	No	NA	5
evm.TU.CTG-512.1	7.68e-70	0.551815	0.332	0.185	1.47e-65	4	Glutamate receptor ionotropic, kainate 2 OS=Mus musculus OX=10090 GN=Grik2 PE=1 SV=4	CG11155, Ekar, GluRIID, GluRIIE, Grik, KaiR1D	GRIK2_S4	No	NA	3
evm.TU.CTG-918.3	4.06e-20	0.267727	0.265	0.188	7.79e-16	4	Essential MCU regulator, mitochondrial OS=Aedes aegypti OX=7159 GN=AAEL003858 PE=3 SV=1	CG43321, EMRE	EMRE	No	NA	1
evm.TU.CTG-1206.3	9.71e-22	0.254517	0.274	0.192	1.86e-17	4	Sodium channel protein para OS=Drosophila melanogaster OX=7227 GN=para PE=2 SV=3	NaCP60E, para	para	No	NA	3
evm.TU.CTG-822.12	1.55e-42	0.373399	0.314	0.197	2.97e-38	4	Endophilin-B1 OS=Gallus gallus OX=9031 GN=SH3GLB1 PE=2 SV=1	EndoB	EndoB_S2	No	NA	2
evm.TU.CTG-1569.6	8.64e-25	0.289984	0.284	0.199	1.66e-20	4	Solute carrier organic anion transporter family member 5A1 OS=Homo sapiens OX=9606 GN=SLCO5A1 PE=2 SV=2	Oatp30B	Oatp30B	No	NA	2
evm.TU.CTG-1571.19	2.71e-31	0.277163	0.309	0.206	5.21e-27	4	NA	0	NA	No	NA	3
evm.TU.CTG-1669.23	6.23e-43	0.386823	0.327	0.208	1.2e-38	4	Sodium/potassium-transporting ATPase subunit beta OS=Artemia franciscana OX=6661 PE=2 SV=1	nrv1, nrv2, nrv3	AT1B1_S2	No	NA	4
evm.TU.CTG-1526.15	4.3e-20	0.272548	0.285	0.209	8.26e-16	4	Glucose transporter type 1 OS=Drosophila melanogaster OX=7227 GN=Glut1 PE=2 SV=4	0	GTR1_S3	No	NA	2
evm.TU.CTG-1505.4	2.46e-19	0.262472	0.288	0.21	4.71e-15	4	Monoglyceride lipase OS=Homo sapiens OX=9606 GN=MGLL PE=1 SV=2	0	MGLL	No	NA	3
evm.TU.CTG-1251.25	2.91e-23	0.261991	0.301	0.214	5.58e-19	4	Coronin-2B OS=Xenopus tropicalis OX=8364 GN=coro2b PE=2 SV=1	0	COR2B	No	NA	5
evm.TU.CTG-1175.27	9.5e-25	0.427513	0.303	0.218	1.82e-20	4	Cyclic AMP-dependent transcription factor ATF-4 OS=Rattus norvegicus OX=10116 GN=Atf4 PE=1 SV=1	crc	crc_S1	Yes	NA	2
evm.TU.CTG-1336.19	2e-57	0.452959	0.36	0.219	3.84e-53	4	Protein EFR3 homolog B OS=Danio rerio OX=7955 GN=efr3b PE=3 SV=2	stmA	stmA	No	NA	1
evm.TU.CTG-789.20	2.96e-57	0.419812	0.36	0.219	5.69e-53	4	Glutamate synthase [NADH], amyloplastic OS=Medicago sativa OX=3879 PE=1 SV=1	CG9674	GLSN	No	NA	2
evm.TU.CTG-1425.2	1.86e-23	0.26904	0.308	0.22	3.57e-19	4	Signal transducer and activator of transcription 5B OS=Homo sapiens OX=9606 GN=STAT5B PE=1 SV=2	Stat92E	Stat92E	Yes	NA	4
evm.TU.CTG-1545.59	7.23e-23	0.29866	0.308	0.223	1.39e-18	4	Coiled-coil domain-containing protein AGAP005037 OS=Anopheles gambiae OX=7165 GN=AGAP005037 PE=4 SV=4	CG32809	CCDCX_S1	No	NA	3
evm.TU.CTG-917.4	1.61e-26	0.298199	0.317	0.224	3.09e-22	4	Protein arginine N-methyltransferase 9 OS=Xenopus laevis OX=8355 GN=prmt9 PE=2 SV=1	0	ANM9	No	NA	1
evm.TU.CTG-612.37	3.63e-18	0.253653	0.303	0.228	6.96e-14	4	Coiled-coil domain-containing protein 177 OS=Homo sapiens OX=9606 GN=CCDC177 PE=2 SV=3	0	CC177	No	NA	1
evm.TU.CTG-1329.1	8.41e-22	0.253608	0.315	0.229	1.61e-17	4	Trimeric intracellular cation channel type 1B.1 OS=Caenorhabditis elegans OX=6239 GN=tric-1B.1 PE=1 SV=2	CG4239	T38B1_S1	No	NA	3
evm.TU.CTG-1648.15	1.04e-18	0.264802	0.306	0.229	2e-14	4	NADH dehydrogenase [ubiquinone] 1 alpha subcomplex subunit 10, mitochondrial OS=Drosophila melanogaster OX=7227 GN=ND-42 PE=2 SV=2	ND-42	ND-42_S1	No	NA	4
evm.TU.CTG-1287.19	2.28e-30	0.320772	0.33	0.231	4.37e-26	4	Serine/threonine-protein kinase 24 OS=Mus musculus OX=10090 GN=Stk24 PE=1 SV=1	GckIII	GckIII_S1	No	NA	4
evm.TU.CTG-1635.32	3.34e-83	0.584404	0.401	0.231	6.41e-79	4	Ras-related protein Rab-3 OS=Drosophila melanogaster OX=7227 GN=Rab3 PE=1 SV=1	Rab3	Rab3_S2	No	NA	2
evm.TU.CTG-969.13	7.26e-29	0.279526	0.342	0.241	1.39e-24	4	Epidermal growth factor receptor substrate 15-like 1 OS=Homo sapiens OX=9606 GN=EPS15L1 PE=1 SV=1	Eps-15	Eps-15	No	NA	1
evm.TU.CTG-14.39	1.74e-40	0.369317	0.37	0.244	3.35e-36	4	MAP kinase-activating death domain protein OS=Drosophila melanogaster OX=7227 GN=Rab3-GEF PE=2 SV=2	Rab3-GEF	Rab3-GEF_S1	No	NA	2
evm.TU.CTG-534.21	1.74e-22	0.254851	0.33	0.244	3.34e-18	4	Putative 28S ribosomal protein S5, mitochondrial OS=Caenorhabditis elegans OX=6239 GN=mrps-5 PE=3 SV=3	mRpS5	mRpS5	No	NA	2
evm.TU.CTG-1504.38	8.18e-23	0.268385	0.34	0.25	1.57e-18	4	Gamma-aminobutyric acid receptor subunit beta OS=Musca domestica OX=7370 GN=Rdl PE=1 SV=2	Rdl	Rdl_S1	No	NA	3
evm.TU.CTG-99.26	3.94e-31	0.33855	0.356	0.253	7.56e-27	4	Pyruvate kinase PKM OS=Pongo abelii OX=9601 GN=PKM PE=2 SV=3	CG12229, PyK	KPYM_S3	No	NA	3
evm.TU.CTG-1060.6	1.63e-36	0.369038	0.375	0.26	3.14e-32	4	NADH dehydrogenase [ubiquinone] flavoprotein 1, mitochondrial OS=Pongo pygmaeus OX=9600 GN=NDUFV1 PE=2 SV=1	ND-51, ND-51L1, ND-51L2	ND-51L1	No	NA	4
evm.TU.CTG-409.58	6.81e-71	0.538573	0.428	0.263	1.31e-66	4	Proline-rich nuclear receptor coactivator 2 OS=Xenopus tropicalis OX=8364 GN=pnrc2 PE=2 SV=1	0	PNRC2	No	NA	3
evm.TU.CTG-630.15	2e-34	0.330566	0.376	0.263	3.84e-30	4	Succinate dehydrogenase [ubiquinone] iron-sulfur subunit, mitochondrial OS=Drosophila melanogaster OX=7227 GN=SdhB PE=2 SV=2	SdhB, SdhBL	SDHB_S1	No	NA	4
evm.TU.CTG-674.31-evm.TU.CTG-674.30	2.04e-63	0.463871	0.417	0.263	3.92e-59	4	Adenosylhomocysteinase-like 1 OS=Drosophila melanogaster OX=7227 GN=AhcyL1 PE=1 SV=1	AhcyL1, AhcyL2	AhcyL1	No	NA	3
evm.TU.CTG-958.36	6.99e-16	0.256804	0.339	0.264	1.34e-11	4	Glycoprotein 3-alpha-L-fucosyltransferase A OS=Drosophila melanogaster OX=7227 GN=FucTA PE=2 SV=2	FucTA	FucTA_S3	No	NA	2
evm.TU.CTG-688.2	5.16e-35	0.340542	0.383	0.267	9.9e-31	4	Rho GTPase-activating protein 26 OS=Homo sapiens OX=9606 GN=ARHGAP26 PE=1 SV=1	Graf	Graf_S2	No	NA	5
evm.TU.CTG-838.19	8.92e-25	0.258233	0.369	0.271	1.71e-20	4	Kinesin-like protein KIF21A OS=Mus musculus OX=10090 GN=Kif21a PE=1 SV=2	Klp31E	Klp31E_S3	No	NA	2
evm.TU.CTG-840.6-evm.TU.CTG-840.7	2.64e-24	0.300617	0.366	0.274	5.07e-20	4	Phosphoenolpyruvate carboxykinase [GTP], mitochondrial OS=Homo sapiens OX=9606 GN=PCK2 PE=1 SV=4	Pepck1, Pepck2	Pepck1	No	NA	2
evm.TU.CTG-1525.5	4.16e-29	0.268163	0.382	0.276	7.98e-25	4	MAPK regulated corepressor interacting protein 2 OS=Mus musculus OX=10090 GN=Mcrip2 PE=1 SV=1	CG34159, CG7841	MCRI2_S1	No	NA	2
evm.TU.CTG-1353.10	1.47e-26	0.287773	0.377	0.279	2.83e-22	4	Transmembrane GTPase Marf OS=Drosophila melanogaster OX=7227 GN=Marf PE=1 SV=1	Marf, fzo	Marf	No	NA	2
evm.TU.CTG-601.8	7.41e-64	0.537578	0.437	0.279	1.42e-59	4	Calbindin-32 OS=Drosophila melanogaster OX=7227 GN=Cbp53E PE=2 SV=1	Cbp53E	Cbp53E_S2	No	NA	7
evm.TU.CTG-1598.10	1.43e-19	0.304677	0.37	0.287	2.74e-15	4	ATP synthase subunit delta, mitochondrial OS=Mus musculus OX=10090 GN=Atp5f1d PE=1 SV=1	ATPsyndelta	ATPsyndelta_S2	No	NA	4
evm.TU.CTG-390.10	1.05e-33	0.2937	0.404	0.287	2.02e-29	4	Aspartate aminotransferase, cytoplasmic OS=Sus scrofa OX=9823 GN=GOT1 PE=1 SV=3	Got1	Got1_S1	No	NA	3
evm.TU.CTG-1234.23	6.14e-46	0.411215	0.424	0.289	1.18e-41	4	F-box/LRR-repeat protein 16 OS=Mus musculus OX=10090 GN=Fbxl16 PE=1 SV=1	CG32085	FXL16_S1	No	NA	5
evm.TU.CTG-263.24	1.4e-35	0.413499	0.401	0.289	2.68e-31	4	MAGUK p55 subfamily member 5 OS=Pongo abelii OX=9601 GN=MPP5 PE=2 SV=1	sdt	sdt_S1	No	NA	4
evm.TU.CTG-105.2	4.69e-53	0.457876	0.433	0.29	9e-49	4	SEC14-like protein 2 OS=Rattus norvegicus OX=10116 GN=Sec14l2 PE=1 SV=1	CG13893	S14L2_S1	No	NA	6
evm.TU.CTG-1555.5	5.94e-21	0.252432	0.378	0.29	1.14e-16	4	Histone-lysine N-methyltransferase PRDM9 OS=Mus musculus OX=10090 GN=Prdm9 PE=1 SV=2	Aef1, CG10431, CG11247, CG12744, CG12942, CG14711, CG15436, CG17328, CG17359, CG17385, CG17612, CG17801, CG18262, CG2116, CG2120, CG2678, CG2712, CG3407, CG42726, CG43248, CG4374, CG44002, CG4424, CG4854, CG5245, CG6654, CG8944, CG9215, CTCF, Clamp, Kr-h1, Meics, Neu2, Phs, ZIPIC, crol, dwg, erm, gl, ich, pita, prg, pzg, su_Hw_, wdn, zld	PRDM9_S5	Yes	NA	2
evm.TU.CTG-877.14	6.01e-34	0.333003	0.408	0.291	1.15e-29	4	Phosphoglycerate kinase OS=Gallus gallus OX=9031 GN=PGK PE=2 SV=2	Pgk	Pgk_S2	No	NA	2
evm.TU.CTG-1049.22	1.72e-75	0.53593	0.465	0.296	3.3e-71	4	Phosphatidylinositol transfer protein alpha isoform OS=Bos taurus OX=9913 GN=PITPNA PE=1 SV=3	vib	vib_S1	No	NA	5
evm.TU.CTG-1138.29	1.13e-31	0.287035	0.41	0.299	2.17e-27	4	Mitochondrial carrier homolog 2 OS=Bos taurus OX=9913 GN=MTCH2 PE=2 SV=2	CG10920, Mtch	MTCH2	No	NA	1
evm.TU.CTG-820.7	7.98e-165	0.869661	0.563	0.299	1.53e-160	4	Sodium/potassium/calcium exchanger 2 OS=Rattus norvegicus OX=10116 GN=Slc24a2 PE=1 SV=1	Nckx30C	Nckx30C_S3	No	NA	6
evm.TU.CTG-934.8	4.21e-26	0.276526	0.396	0.299	8.09e-22	4	Phosphorylase b kinase gamma catalytic chain, liver/testis isoform OS=Bos taurus OX=9913 GN=PHKG2 PE=2 SV=1	PhKgamma	PhKgamma	No	NA	3
evm.TU.CTG-1426.50	1.44e-22	0.25611	0.396	0.303	2.75e-18	4	Glucose-6-phosphate isomerase OS=Bos taurus OX=9913 GN=GPI PE=2 SV=4	Pgi	Pgi	No	NA	2
evm.TU.CTG-338.1	1.4e-86	0.826948	0.491	0.306	2.69e-82	4	Disintegrin and metalloproteinase domain-containing protein 11 OS=Mus musculus OX=10090 GN=Adam11 PE=1 SV=2	mmd	mmd_S5	No	NA	5
evm.TU.CTG-648.1	0	1.37916	0.64	0.306	0	4	Carboxypeptidase M OS=Pongo abelii OX=9601 GN=CPM PE=2 SV=1	CG4678, svr	CBPM_S1	No	NA	7
evm.TU.CTG-605.5	3.19e-30	0.294003	0.417	0.307	6.12e-26	4	Metal transporter CNNM2 OS=Homo sapiens OX=9606 GN=CNNM2 PE=1 SV=2	uex	uex	No	NA	4
evm.TU.CTG-559.5	8.81e-28	0.287593	0.412	0.31	1.69e-23	4	Elongation factor Tu, mitochondrial OS=Mus musculus OX=10090 GN=Tufm PE=1 SV=1	mEFTu1, mEFTu2	mEFTu1	No	NA	3
evm.TU.CTG-1020.15	2.5e-58	0.49998	0.459	0.312	4.8e-54	4	Vesicle-associated membrane protein 1 OS=Homo sapiens OX=9606 GN=VAMP1 PE=1 SV=1	Syb, nSyb	VAMP1_S1	No	NA	5
evm.TU.CTG-1051.2	1.39e-35	0.327672	0.431	0.312	2.66e-31	4	Sodium- and chloride-dependent glycine transporter 2 OS=Homo sapiens OX=9606 GN=SLC6A5 PE=1 SV=3	GlyT	GlyT	No	NA	4
evm.TU.CTG-93.11	1.44e-18	0.270069	0.393	0.313	2.77e-14	4	Clathrin heavy chain 1 OS=Mus musculus OX=10090 GN=Cltc PE=1 SV=3	Chc	Chc_S2	No	NA	2
evm.TU.CTG-407.10	4.15e-48	0.331676	0.46	0.316	7.96e-44	4	Calcium uptake protein 3, mitochondrial OS=Homo sapiens OX=9606 GN=MICU3 PE=1 SV=1	MICU3	MICU3	No	NA	3
evm.TU.CTG-999.13	2.94e-24	0.266931	0.42	0.323	5.65e-20	4	NADH dehydrogenase [ubiquinone] flavoprotein 2, mitochondrial OS=Pongo pygmaeus OX=9600 GN=NDUFV2 PE=2 SV=1	ND-24	ND-24	No	NA	3
evm.TU.CTG-1566.5	5.58e-31	0.287207	0.438	0.328	1.07e-26	4	28S ribosomal protein S14, mitochondrial OS=Bos taurus OX=9913 GN=MRPS14 PE=1 SV=1	mRpS14	mRpS14	No	NA	2
evm.TU.CTG-70.13	6.66e-35	0.318472	0.448	0.328	1.28e-30	4	28S ribosomal protein S23, mitochondrial OS=Mus musculus OX=10090 GN=Mrps23 PE=1 SV=1	mRpS23	mRpS23	No	NA	3
evm.TU.CTG-46.2-evm.TU.CTG-46.3	6.43e-64	0.482158	0.488	0.329	1.24e-59	4	NADH dehydrogenase [ubiquinone] flavoprotein 1, mitochondrial OS=Pongo pygmaeus OX=9600 GN=NDUFV1 PE=2 SV=1	ND-51, ND-51L1, ND-51L2	NDUV1	No	NA	4
evm.TU.CTG-1087.20	5.68e-27	0.29739	0.432	0.33	1.09e-22	4	TBC1 domain family member 4 OS=Mus musculus OX=10090 GN=Tbc1d4 PE=1 SV=2	plx	plx_S2	No	NA	4
evm.TU.CTG-1184.2	5.04e-32	0.316475	0.442	0.331	9.67e-28	4	NADH-ubiquinone oxidoreductase 75 kDa subunit, mitochondrial OS=Mus musculus OX=10090 GN=Ndufs1 PE=1 SV=2	ND-75	ND-75	No	NA	3
evm.TU.CTG-499.3	4.54e-24	0.321118	0.428	0.332	8.71e-20	4	Voltage-dependent calcium channel subunit alpha-2/delta-3 OS=Mus musculus OX=10090 GN=Cacna2d3 PE=1 SV=1	CG4587, Ca-Ma2d, stj	Ca-Ma2d	No	NA	2
evm.TU.CTG-840.54	2.02e-24	0.273488	0.432	0.332	3.89e-20	4	Serine/threonine-protein kinase PAK 1 OS=Homo sapiens OX=9606 GN=PAK1 PE=1 SV=2	Pak, Pak3	Pak	No	NA	2
evm.TU.CTG-509.3	1.02e-71	0.51842	0.504	0.334	1.97e-67	4	Plasma membrane calcium-transporting ATPase 3 OS=Homo sapiens OX=9606 GN=ATP2B3 PE=1 SV=3	PMCA	PMCA_S2	No	NA	3
evm.TU.CTG-312.52	5.18e-53	0.475725	0.476	0.335	9.94e-49	4	Lysoplasmalogenase-like protein TMEM86A OS=Mus musculus OX=10090 GN=Tmem86a PE=2 SV=1	CG7582	TM86A_S1	No	NA	4
evm.TU.CTG-535.16	9.66e-32	0.309375	0.448	0.336	1.85e-27	4	Rho guanine nucleotide exchange factor 12 OS=Homo sapiens OX=9606 GN=ARHGEF12 PE=1 SV=1	RhoGEF2	RhoGEF2_S3	No	NA	5
evm.TU.CTG-587.28	3.94e-56	0.428395	0.488	0.336	7.56e-52	4	Heme-binding protein 1 OS=Gallus gallus OX=9031 GN=HEBP1 PE=2 SV=1	0	HEBP1_S3	No	NA	2
evm.TU.CTG-70.1	1.95e-17	0.262167	0.418	0.339	3.75e-13	4	Adenomatous polyposis coli protein OS=Rattus norvegicus OX=10116 GN=Apc PE=1 SV=1	Apc, Apc2	APC_S3	No	NA	1
evm.TU.CTG-826.13	5.82e-22	0.268258	0.432	0.34	1.12e-17	4	Coiled-coil domain-containing protein 102A OS=Bos taurus OX=9913 GN=CCDC102A PE=2 SV=1	CG31638	C102A	No	NA	1
evm.TU.CTG-856.29	1.38e-30	0.306758	0.446	0.34	2.66e-26	4	Glutamate dehydrogenase, mitochondrial OS=Drosophila melanogaster OX=7227 GN=Gdh PE=1 SV=2	Gdh, bb8	bb8	No	NA	2
evm.TU.CTG-513.28	1.21e-25	0.254918	0.445	0.342	2.32e-21	4	Probable pyruvate dehydrogenase E1 component subunit alpha, mitochondrial OS=Caenorhabditis elegans OX=6239 GN=T05H10.6 PE=3 SV=1	CG7024, Pdha	ODPA	No	NA	2
evm.TU.CTG-673.16	1.28e-60	0.504467	0.501	0.343	2.46e-56	4	Voltage-gated potassium channel subunit beta-2 OS=Bos taurus OX=9913 GN=KCNAB2 PE=1 SV=1	Hk	Hk_S2	No	NA	5
evm.TU.CTG-131.14-evm.TU.CTG-131.13	8.45e-73	0.499974	0.519	0.344	1.62e-68	4	Potassium/sodium hyperpolarization-activated cyclic nucleotide-gated channel 2 OS=Homo sapiens OX=9606 GN=HCN2 PE=1 SV=3	Ih	Ih_S2	No	NA	5
evm.TU.CTG-353.18	1.14e-43	0.378847	0.476	0.344	2.18e-39	4	Succinate dehydrogenase [ubiquinone] flavoprotein subunit, mitochondrial OS=Danio rerio OX=7955 GN=sdha PE=2 SV=2	SdhA, SdhAL	SdhA_S1	No	NA	4
evm.TU.CTG-352.28	1.54e-66	0.513135	0.509	0.345	2.96e-62	4	Vesicle-fusing ATPase 1 OS=Drosophila melanogaster OX=7227 GN=comt PE=2 SV=1	CG31495, Nsf2, comt	Nsf2	No	NA	5
evm.TU.CTG-735.6	3.78e-26	0.309293	0.45	0.346	7.26e-22	4	Voltage-dependent calcium channel subunit alpha-2/delta-3 OS=Mus musculus OX=10090 GN=Cacna2d3 PE=1 SV=1	CG4587, Ca-Ma2d, stj	CA2D3	No	NA	4
evm.TU.CTG-1.108	8.3e-60	0.468817	0.505	0.348	1.59e-55	4	Hemicentin-1 OS=Mus musculus OX=10090 GN=Hmcn1 PE=1 SV=1	Bsg	Bsg_S1	No	NA	2
evm.TU.CTG-555.23	2.28e-29	0.305095	0.457	0.348	4.38e-25	4	DnaJ homolog subfamily C member 5 OS=Tetronarce californica OX=7787 GN=dnajc5 PE=1 SV=1	Csp	Csp_S3	No	NA	3
evm.TU.CTG-497.1	2.81e-21	0.283003	0.441	0.35	5.4e-17	4	Oxidation resistance protein 1 OS=Rattus norvegicus OX=10116 GN=Oxr1 PE=1 SV=3	mtd	mtd_S3	No	NA	5
evm.TU.CTG-39.4	9.86e-26	0.252824	0.456	0.351	1.89e-21	4	Succinate--CoA ligase [ADP-forming] subunit beta, mitochondrial OS=Bos taurus OX=9913 GN=SUCLA2 PE=2 SV=1	ScsbetaA, ScsbetaG	SUCB1	No	NA	2
evm.TU.CTG-1265.3	2.04e-39	0.358708	0.476	0.354	3.92e-35	4	Phosphatidylinositol 4-kinase alpha OS=Rattus norvegicus OX=10116 GN=Pi4ka PE=1 SV=2	Pi4KIIIalpha	Pi4KIIIalpha	No	NA	2
evm.TU.CTG-283.10	3.15e-22	0.268643	0.445	0.354	6.04e-18	4	E3 ubiquitin-protein ligase RGLG4 OS=Arabidopsis thaliana OX=3702 GN=RGLG4 PE=1 SV=1	0	RGLG4	No	NA	1
evm.TU.CTG-1251.23	3.39e-21	0.25138	0.448	0.355	6.51e-17	4	Putative fatty acyl-CoA reductase CG5065 OS=Drosophila melanogaster OX=7227 GN=CG5065 PE=3 SV=1	CG1441, CG4020, CG5065, FarO	FACR1_S3	No	NA	2
evm.TU.CTG-615.3	4.17e-41	0.32684	0.497	0.363	8e-37	4	Ethanolamine-phosphate cytidylyltransferase OS=Homo sapiens OX=9606 GN=PCYT2 PE=1 SV=1	Pect	Pect	No	NA	3
evm.TU.CTG-258.8	1.52e-41	0.387529	0.494	0.365	2.92e-37	4	Daple-like protein OS=Xenopus laevis OX=8355 GN=ccdc88c PE=1 SV=1	Girdin	Girdin	No	NA	2
evm.TU.CTG-511.53	1.26e-41	0.35982	0.494	0.366	2.42e-37	4	Succinate dehydrogenase [ubiquinone] cytochrome b small subunit, mitochondrial OS=Drosophila melanogaster OX=7227 GN=SdhD PE=2 SV=1	SdhD	SdhD	No	NA	1
[truncated: 7,694 more rows]

## Sheet: Supplementary Table 5
Supplementary Table 5 Assembly statistics and BUSCO assessment of two assembled genomes
[truncated: 12 more rows]

[truncated: 5 more sheets: Supplementary Table 6, Supplementary Table 7, Supplementary Table 8, Supplementary Table 9, Supplementary Table 10]
