# Supplementary material for: Single-cell transcriptomics reveals the brain evolution of web-building spiders
Source: Nat Ecol Evol. 2023 Nov 2;7(12):2125–42. doi: 10.1038/s41559-023-02238-y (PMC10697844; doi:10.1038/s41559-023-02238-y)
Supplement: Supplementary file 4 — Supplementary Data 1–19. [file 41559_2023_2238_MOESM4_ESM.xlsx]

## Sheet: Supplementary data 1
Supplementary Data1. Gene function anotations of analysis for 19125 genes of H. graminicola
Query-id	Protein_name	NR_BitScore	NR_Evalue	NR_Description	SwissProt_Score	SwissProt_Evalue	SwissProt_annotation	Pfam_accession	Pfam_description	OrthogroupID_from Orthofinder program	fruit_fly_gene in corresponding orthogroup	fruit_fly_geneCount	spider_geneCount	fruit_fly_RBHS	fruit_fly_geneName_Description	fruit_fly_geneID	Evalue against Drosophila	meta-genes	final_gene_name	neuropeptide	whether this gene is Transcript Factor
evm.TU.CTG-1012.6	NA	86.7	2.1e-13	uncharacterized protein LOC107438432 [Parasteatoda tepidariorum]	NA	NA	NA	NA	NA	OG0001313	0	0	7	NA	NA	NA	NA	NA	GR2-S1		No
evm.TU.CTG-113.21	GR64E	92.8	3.7e-15	hypothetical protein X975_24009, partial [Stegodyphus mimosarum]	50.8	1e-05	Gustatory receptor for sugar taste 64e OS=Drosophila melanogaster OX=7227 GN=Gr64e PE=2 SV=2	NA	NA	OG0001596	0	0	7	NA	NA	NA	NA	GR64E	GR2-S8		No
evm.TU.CTG-1176.38	NA	90.5	1.7e-14	hypothetical protein X975_24009, partial [Stegodyphus mimosarum]	NA	NA	NA	PF08395(7tm Chemosensory receptor)	7tm Chemosensory receptor	OG0001596	0	0	7	NA	NA	NA	NA	NA	GR3-S1		No
evm.TU.CTG-1349.2	NA	96.7	2.5e-16	hypothetical protein X975_24009, partial [Stegodyphus mimosarum]	NA	NA	NA	NA	NA	OG0001596	0	0	7	NA	NA	NA	NA	NA	GR3-S2		No
evm.TU.CTG-1504.87	NA	62	7e-06	PREDICTED: uncharacterized protein LOC106134465 [Amyelois transitella]	NA	NA	NA	PF08395(7tm Chemosensory receptor)	7tm Chemosensory receptor	OG0001596	0	0	7	NA	NA	NA	NA	NA	GR3-S3		No
evm.TU.CTG-1504.89	NA	NA	NA	NA	NA	NA	NA	NA	NA	OG0001596	0	0	7	NA	NA	NA	NA	NA	GR3-S4		No
evm.TU.CTG-169.15	GLUCL	607.8	3.2e-170	glutamate-gated chloride channel [Parasteatoda tepidariorum]	303	2e-98	Glutamate-gated chloride channel OS=Drosophila melanogaster OX=7227 GN=GluClalpha PE=1 SV=2	PF02931(Neurotransmitter-gated ion-channel ligand binding domain)	Neurotransmitter-gated ion-channel ligand binding domain	OG0011164	0	0	1	NA	NA	NA	NA	GLUCL	GluCls		No
evm.TU.CTG-258.22	NA	151	1.1e-32	uncharacterized protein LOC107436688 [Parasteatoda tepidariorum]	NA	NA	NA	NA	NA	OG0000493	0	0	1	NA	NA	NA	NA	NA	GR1-S1		No
evm.TU.CTG-267.3	NA	NA	NA	NA	NA	NA	NA	PF06151(Trehalose receptor)	Trehalose receptor	OG0001313	0	0	7	NA	NA	NA	NA	NA	GR2-S2		No
evm.TU.CTG-376.14	NA	120.6	6.6e-24	uncharacterized protein LOC107450071 [Parasteatoda tepidariorum]	NA	NA	NA	NA	NA	OG0011813	0	0	3	NA	NA	NA	NA	NA	GR4-S1		No
evm.TU.CTG-487.17	NA	92.4	3.6e-15	hypothetical protein X975_24009, partial [Stegodyphus mimosarum]	NA	NA	NA	NA	NA	OG0001596	0	0	7	NA	NA	NA	NA	NA	GR3-S5		No
evm.TU.CTG-527.14	NA	85.9	3.6e-13	hypothetical protein X975_10836, partial [Stegodyphus mimosarum]	NA	NA	NA	NA	NA	OG0014209	0	0	1	NA	NA	NA	NA	NA	GR5		No
evm.TU.CTG-631.12	NA	NA	NA	NA	NA	NA	NA	NA	NA	OG0001313	0	0	7	NA	NA	NA	NA	NA	GR2-S3		No
evm.TU.CTG-666.7	NA	99.4	3.4e-17	uncharacterized protein LOC107438432 [Parasteatoda tepidariorum]	NA	NA	NA	NA	NA	OG0001313	0	0	7	NA	NA	NA	NA	NA	GR2-S4		No
evm.TU.CTG-673.24	NA	NA	NA	NA	NA	NA	NA	PF08395(7tm Chemosensory receptor)	7tm Chemosensory receptor	OG0001596	0	0	7	NA	NA	NA	NA	NA	GR3-S6		No
evm.TU.CTG-771.5	NA	NA	NA	NA	NA	NA	NA	PF08395(7tm Chemosensory receptor)	7tm Chemosensory receptor	OG0011017	0	0	1	NA	NA	NA	NA	NA	GR3-S7		No
evm.TU.CTG-780.3	NA	NA	NA	NA	NA	NA	NA	NA	NA	OG0001313	0	0	7	NA	NA	NA	NA	NA	GR2-S5		No
evm.TU.CTG-865.1	NA	97.1	2.6e-16	uncharacterized protein LOC107438432 [Parasteatoda tepidariorum]	NA	NA	NA	NA	NA	OG0001313	0	0	7	NA	NA	NA	NA	NA	GR2-S6		No
evm.TU.CTG-875.23	NA	62.4	2e-06	uncharacterized protein LOC107438432 [Parasteatoda tepidariorum]	NA	NA	NA	NA	NA	OG0001313	0	0	7	NA	NA	NA	NA	NA	GR2-S7		No
evm.TU.CTG-897.29	NA	115.5	2.1e-22	uncharacterized protein LOC107450071 [Parasteatoda tepidariorum]	NA	NA	NA	NA	NA	OG0011813	0	0	3	NA	NA	NA	NA	NA	GR4-S2		No
evm.TU.CTG-897.31	NA	89	1.5e-14	uncharacterized protein LOC107450071 [Parasteatoda tepidariorum]	NA	NA	NA	NA	NA	OG0011813	0	0	3	NA	NA	NA	NA	NA	GR4-S3		No
evm.TU.CTG-1.103	TTC37	1813.1	0	Tetratricopeptide repeat protein 37, partial [Stegodyphus mimosarum]	632	0	Tetratricopeptide repeat protein 37 OS=Homo sapiens OX=9606 GN=TTC37 PE=1 SV=1	PF13432(Tetratricopeptide repeat)	Tetratricopeptide repeat	OG0005133	CG8777	1	1	CG8777	None	Dmel_CG8777	3.72e-64	TTC37	TTC37		No
evm.TU.CTG-1.105	RGP1	641.7	1.8e-180	Rgp1 [Nephila clavipes]	281	3e-91	RAB6A-GEF complex partner protein 2 OS=Mus musculus OX=10090 GN=Rgp1 PE=2 SV=1	PF08737(Rgp1)	Rgp1	OG0005992	CG1116	1	1	CG1116	None	Dmel_CG1116	1.41e-28	RGP1	RGP1		No
evm.TU.CTG-1.11	ASPC1	340.1	1.7e-89	tether containing UBX domain for GLUT4 [Cephus cinctus]	144	1e-35	Tether containing UBX domain for GLUT4 OS=Mus musculus OX=10090 GN=Aspscr1 PE=1 SV=1	PF11470(TUG ubiquitin-like domain)	TUG ubiquitin-like domain	OG0006863	CG33722	1	1	CG33722	None	Dmel_CG33722	9.14e-34	ASPC1	ASPC1		No
evm.TU.CTG-1.111	UTP18	629.4	1.4e-176	U3 small nucleolar RNA-associated protein 18-like protein, partial [Stegodyphus mimosarum]	338	1e-108	U3 small nucleolar RNA-associated protein 18 homolog OS=Homo sapiens OX=9606 GN=UTP18 PE=1 SV=3	NA	NA	OG0007580	wcd	1	1	wcd	wicked	Dmel_CG7989	7.12e-90	wcd	wcd		No
evm.TU.CTG-1.104	LSD2	396.7	8.1e-107	Perilipin-3 [Nephila clavipes]	65.1	1e-10	Lipid storage droplets surface-binding protein 2 OS=Drosophila melanogaster OX=7227 GN=Lsd-2 PE=1 SV=1	NA	NA	OG0001406	Lsd-1, Lsd-2	2	4	NA	NA	NA	NA	LSD2	LSD2_S1		No
evm.TU.CTG-1.112	RMC1	1040.8	2.4e-300	C18orf8 [Nephila clavipes]	600	0	Regulator of MON1-CCZ1 complex OS=Homo sapiens OX=9606 GN=RMC1 PE=1 SV=2	PF07035(Colon cancer-associated protein Mic1-like)	Colon cancer-associated protein Mic1-like	OG0007581	CG8270	1	1	CG8270	None	Dmel_CG8270	4.75e-122	RMC1	RMC1		No
evm.TU.CTG-1.115	MAFG	207.6	3.4e-50	Transcription factor MafG [Nephila clavipes]	99.4	4e-26	Transcription factor MafG OS=Gallus gallus OX=9031 GN=MAFG PE=3 SV=1	PF03131(bZIP Maf transcription factor)	bZIP Maf transcription factor	OG0003510	maf-S	1	1	maf-S	maf-S	Dmel_CG9954	4.4e-33	maf-S	maf-S		Yes
evm.TU.CTG-1.107	AIFM3	842.4	1.1e-240	Apoptosis-inducing factor 3 [Nephila clavipes]	513	1e-176	Apoptosis-inducing factor 3 OS=Homo sapiens OX=9606 GN=AIFM3 PE=1 SV=1	NA	NA	OG0007579	CG10700, CG4199	2	1	CG10700	None	Dmel_CG10700	3.57e-135	AIFM3	AIFM3		No
evm.TU.CTG-1.116	TT30A	1219.9	0	ttc30a [Nephila clavipes]	1030	0	Tetratricopeptide repeat protein 30A OS=Xenopus tropicalis OX=8364 GN=ttc30a PE=2 SV=1	PF13181(Tetratricopeptide repeat)	Tetratricopeptide repeat	OG0007578	Ttc30	1	1	Ttc30	Tetratricopeptide repeat domain 30	Dmel_CG5142	9.55e-61	Ttc30	Ttc30		No
evm.TU.CTG-1.12	DCTN5	349.7	7.1e-93	dynactin subunit 5-like isoform X1 [Parasteatoda tepidariorum]	303	1e-105	Dynactin subunit 5 OS=Mus musculus OX=10090 GN=Dctn5 PE=1 SV=1	PF00132(Bacterial transferase hexapeptide (six repeats))	Bacterial transferase hexapeptide (six repeats)	OG0009172	DCTN5-p25	1	1	DCTN5-p25	Dynactin 5, p25 subunit	Dmel_CG10846	4.31e-81	DCTN5-p25	DCTN5-p25		No
evm.TU.CTG-1.120	PUR8	853.2	5.7e-244	Adenylosuccinate lyase [Nephila clavipes]	709	0	Adenylosuccinate lyase OS=Gallus gallus OX=9031 GN=ADSL PE=2 SV=2	PF00206(Lyase)	Lyase	OG0003176	AdSL	1	1	AdSL	Adenylosuccinate Lyase	Dmel_CG3590	0	AdSL	AdSL		No
evm.TU.CTG-1.121	COPDA	820.5	5.1e-234	probable cytosolic oligopeptidase A [Parasteatoda tepidariorum]	300	6e-91	Probable cytosolic oligopeptidase A OS=Arabidopsis thaliana OX=3702 GN=CYOP PE=1 SV=1	NA	NA	OG0005132	CG11771	1	1	CG11771	None	Dmel_CG11771	3.74e-137	COPDA	COPDA		No
evm.TU.CTG-1.110	KLDC2	560.1	7.5e-156	Kelch domain-containing protein 2, partial [Stegodyphus mimosarum]	275	7e-88	Kelch domain-containing protein 2 OS=Mus musculus OX=10090 GN=Klhdc2 PE=2 SV=3	NA	NA	OG0009164	0	0	1	NA	NA	NA	NA	KLDC2	KLDC2		No
evm.TU.CTG-1.124	RNG2A	651.7	1.9e-183	rnf2-a [Nephila clavipes]	362	1e-123	E3 ubiquitin-protein ligase RING2-A OS=Xenopus laevis OX=8355 GN=rnf2-a PE=2 SV=1	NA	NA	OG0003175	Sce	1	1	Sce	Sex combs extra	Dmel_CG5595	2.68e-82	Sce	Sce		No
evm.TU.CTG-1.126	ACKMT	292.7	1.1e-75	protein FAM173B [Parasteatoda tepidariorum]	213	2e-69	ATP synthase subunit C lysine N-methyltransferase OS=Xenopus laevis OX=8355 GN=atpsckmt PE=2 SV=1	NA	NA	OG0008773	CG3337	1	1	CG3337	None	Dmel_CG3337	1.08e-28	ACKMT	ACKMT		No
evm.TU.CTG-1.114	PCLO	116.7	8.8e-23	hypothetical protein AA0112_g699 [Alternaria arborescens]	50.8	9e-07	Protein piccolo OS=Mus musculus OX=10090 GN=Pclo PE=1 SV=4	NA	NA	OG0009323	CG14160, CG17929, CG17930, CG32053, CG32054, CG42825, CG42826, CG6901	8	1	NA	NA	NA	NA	PCLO	PCLO_S1		No
evm.TU.CTG-1.128	ERD22	418.3	1.9e-113	ER lumen protein retaining receptor, partial [Stegodyphus mimosarum]	355	1e-125	ER lumen protein-retaining receptor 2 OS=Homo sapiens OX=9606 GN=KDELR2 PE=1 SV=1	NA	NA	OG0004440	KdelR	1	1	KdelR	KDEL receptor	Dmel_CG5183	2.36e-119	KdelR	KdelR		No
evm.TU.CTG-1.133	KMCP1	530.4	4.8e-147	kidney mitochondrial carrier protein 1 isoform X1 [Parasteatoda tepidariorum]	390	1e-136	Kidney mitochondrial carrier protein 1 OS=Homo sapiens OX=9606 GN=SLC25A30 PE=1 SV=1	PF00153(Mitochondrial carrier protein)	Mitochondrial carrier protein	OG0008166	Bmcp	1	1	NA	NA	NA	NA	Bmcp	Bmcp		No
evm.TU.CTG-1.117	M1AP	516.9	9.2e-143	meiosis 1 arrest protein [Parasteatoda tepidariorum]	193	3e-54	Meiosis 1 arrest protein OS=Homo sapiens OX=9606 GN=M1AP PE=1 SV=1	NA	NA	OG0009168	0	0	1	NA	NA	NA	NA	M1AP	M1AP		No
evm.TU.CTG-1.118	NA	171	4.9e-39	homeobox protein unc-4 homolog [Parasteatoda tepidariorum]	NA	NA	NA	NA	NA	OG0001181	OdsH, unc-4	2	3	NA	NA	NA	NA	NA	NA		Yes
evm.TU.CTG-1.119	UNC4	210.3	1e-50	homeobox protein unc-4 homolog [Parasteatoda tepidariorum]	90.9	2e-19	Homeobox protein unc-4 homolog OS=Homo sapiens OX=9606 GN=UNCX PE=3 SV=1	NA	NA	OG0001181	OdsH, unc-4	2	3	NA	NA	NA	NA	UNC4	UNC4		No
evm.TU.CTG-1.134	NA	806.2	8.1e-230	hypothetical protein X975_10247, partial [Stegodyphus mimosarum]	NA	NA	NA	NA	NA	OG0004438	CG3831	1	1	CG3831	None	Dmel_CG3831	1.41e-09	NA	NA		No
evm.TU.CTG-1.29	SERA	620.2	9.8e-174	D-3-phosphoglycerate dehydrogenase, partial [Stegodyphus mimosarum]	425	1e-141	D-3-phosphoglycerate dehydrogenase OS=Rattus norvegicus OX=10116 GN=Phgdh PE=1 SV=3	PF00389(D-isomer specific 2-hydroxyacid dehydrogenase, catalytic domain)	D-isomer specific 2-hydroxyacid dehydrogenase, catalytic domain	OG0005964	CG6287	1	1	CG6287	None	Dmel_CG6287	3.04e-120	SERA	SERA		No
evm.TU.CTG-1.33	RRFM	297	8e-77	Ribosome-recycling factor [Nephila clavipes]	142	6e-40	Ribosome-recycling factor, mitochondrial OS=Bos taurus OX=9913 GN=MRRF PE=2 SV=1	PF01765(Ribosome recycling factor)	Ribosome recycling factor	OG0007584	mRRF1	1	1	mRRF1	mitochondrial ribosome recycling factor 1	Dmel_CG4447	3.53e-53	mRRF1	mRRF1		No
evm.TU.CTG-1.41	NOP10	107.5	2.2e-20	H/ACA ribonucleoprotein complex protein, putative [Ixodes scapularis]	90.9	4e-25	Putative H/ACA ribonucleoprotein complex subunit 3 OS=Caenorhabditis elegans OX=6239 GN=nola-3 PE=3 SV=2	PF04135(Nucleolar RNA-binding protein, Nop10p family)	Nucleolar RNA-binding protein, Nop10p family	OG0010153	CG7637	1	1	CG7637	None	Dmel_CG7637	6.49e-22	NOP10	NOP10		No
evm.TU.CTG-1.123	LRC45	354	1.4e-93	leucine-rich repeat-containing protein 45 isoform X2 [Lingula anatina]	259	1e-75	Leucine-rich repeat-containing protein 45 OS=Mus musculus OX=10090 GN=Lrrc45 PE=2 SV=2	PF13516(Leucine Rich repeat)	Leucine Rich repeat	OG0008711	0	0	1	NA	NA	NA	NA	LRC45	LRC45		No
evm.TU.CTG-1.43	MSS4	183.7	5.2e-43	Guanine nucleotide exchange factor MSS4 [Nephila clavipes]	98.6	3e-26	Guanine nucleotide exchange factor MSS4 OS=Mus musculus OX=10090 GN=Rabif PE=1 SV=1	PF04421(Mss4 protein)	Mss4 protein	OG0006003	strat	1	1	strat	stratum	Dmel_CG7787	2.05e-24	strat	strat		No
evm.TU.CTG-1.125	ZG57	265.4	2.1e-67	zinc finger protein [Nephila clavipes]	117	2e-30	Gastrula zinc finger protein XlCGF57.1 (Fragment) OS=Xenopus laevis OX=8355 PE=3 SV=1	NA	NA	OG0010331	0	0	2	NA	NA	NA	NA	ZG57	ZG57_S1		Yes
evm.TU.CTG-1.44	TPC2L	256.5	6.2e-65	Trafficking protein particle complex subunit 2-like protein, partial [Stegodyphus mimosarum]	195	3e-64	Trafficking protein particle complex subunit 2-like protein OS=Salmo salar OX=8030 GN=trappc2l PE=2 SV=1	NA	NA	OG0007585	CG9067	1	1	CG9067	None	Dmel_CG9067	1.02e-48	TPC2L	TPC2L		No
evm.TU.CTG-1.127	NA	157.1	4.1e-35	hypothetical protein X975_14661, partial [Stegodyphus mimosarum]	NA	NA	NA	NA	NA	OG0012068	0	0	1	NA	NA	NA	NA	NA	NA		No
evm.TU.CTG-1.49	GANP	614	1.9e-171	uncharacterized protein LOC107450823 [Parasteatoda tepidariorum]	374	1e-104	Germinal-center associated nuclear protein OS=Mus musculus OX=10090 GN=Mcm3ap PE=1 SV=2	PF03399(SAC3/GANP family)	SAC3/GANP family	OG0006004	xmas	1	1	xmas	xmas	Dmel_CG46386	1.67e-84	xmas	xmas		No
evm.TU.CTG-1.129	CHIT1	1542.7	0	Chitinase-3-like protein 1, partial [Stegodyphus mimosarum]	327	1e-100	Chitotriosidase-1 OS=Homo sapiens OX=9606 GN=CHIT1 PE=1 SV=1	PF00704(Glycosyl hydrolases family 18)	Glycosyl hydrolases family 18	OG0000187	Cht2, Cht4, Cht6, Cht8, Cht9	5	7	NA	NA	NA	NA	CHIT1	CHIT1_S1		No
evm.TU.CTG-1.13	NA	552	1.8e-153	hypothetical protein NCL1_50977 [Nephila clavipes]	NA	NA	NA	PF01683(EB module)	EB module	OG0009584	0	0	2	NA	NA	NA	NA	NA	NA		No
evm.TU.CTG-1.50	SPR	713.4	5.5e-202	Sex peptide receptor [Nephila clavipes]	417	1e-143	Sex peptide receptor OS=Drosophila melanogaster OX=7227 GN=SPR PE=1 SV=1	PF10324(Serpentine type 7TM GPCR chemoreceptor Srw)	Serpentine type 7TM GPCR chemoreceptor Srw	OG0003179	SPR	1	1	SPR	Sex peptide receptor	Dmel_CG16752	4.1e-90	SPR	SPR_S1	neuropeptide receptor	No
evm.TU.CTG-1.58	CHK1	725.7	1.2e-205	Serine/threonine-protein kinase Chk1 [Nephila clavipes]	442	1e-151	Serine/threonine-protein kinase Chk1 OS=Xenopus laevis OX=8355 GN=chek1 PE=1 SV=2	PF00069(Protein kinase domain)	Protein kinase domain	OG0003208	grp	1	1	NA	NA	NA	NA	grp	grp		No
evm.TU.CTG-1.132	TL5B	711.4	3e-201	fibroleukin-like [Parasteatoda tepidariorum]	183	7e-52	Techylectin-5B OS=Tachypleus tridentatus OX=6853 PE=1 SV=1	NA	NA	OG0000032	CG10359, CG1791, CG1889, CG30280, CG30281, CG31832, CG41520, CG5550, CG6788, CG7668, CG8642, CG9500, CG9593, sca	14	18	NA	NA	NA	NA	TL5B	TL5B_S1		No
evm.TU.CTG-1.59	ETFB	433	8.9e-118	electron transfer flavoprotein subunit beta-like [Parasteatoda tepidariorum]	367	1e-129	Electron transfer flavoprotein subunit beta OS=Homo sapiens OX=9606 GN=ETFB PE=1 SV=3	PF01012(Electron transfer flavoprotein domain)	Electron transfer flavoprotein domain	OG0004445	CG7834	1	1	CG7834	None	Dmel_CG7834	1.39e-122	ETFB	ETFB		No
evm.TU.CTG-1.60	NICA	1031.9	1.2e-297	Nicastrin, partial [Stegodyphus mimosarum]	384	1e-122	Nicastrin OS=Mus musculus OX=10090 GN=Ncstn PE=1 SV=3	PF05450(Nicastrin)	Nicastrin	OG0005149	Nct	1	1	Nct	Nicastrin	Dmel_CG7012	5.93e-53	Nct	Nct		No
evm.TU.CTG-1.135	MED12	2215.7	0	mediator of RNA polymerase II transcription subunit 12-like protein [Limulus polyphemus]	1285	0	Mediator of RNA polymerase II transcription subunit 12 OS=Mus musculus OX=10090 GN=Med12 PE=1 SV=1	PF09497(Transcription mediator complex subunit Med12)	Transcription mediator complex subunit Med12	OG0005987	0	0	2	kto	kohtalo	Dmel_CG8491	0	kto	kto		No
evm.TU.CTG-1.61	PEX6	1613.2	0	Peroxisome assembly factor 2 [Nephila clavipes]	559	0	Peroxisome assembly factor 2 OS=Mus musculus OX=10090 GN=Pex6 PE=1 SV=1	PF00004(ATPase family associated with various cellular activities (AAA))	ATPase family associated with various cellular activities (AAA)	OG0005090	Pex6	1	1	Pex6	Peroxin 6	Dmel_CG11919	1.44e-118	Pex6	Pex6		No
evm.TU.CTG-1.67	EPHB2	1881.3	0	ephrin type-B receptor 1-B isoform X3 [Parasteatoda tepidariorum]	930	0	Ephrin type-B receptor 2 OS=Mus musculus OX=10090 GN=Ephb2 PE=1 SV=3	PF01404(Ephrin receptor ligand binding domain)	Ephrin receptor ligand binding domain	OG0001209	Eph	1	1	Eph	Eph receptor tyrosine kinase	Dmel_CG1511	3.9e-94	Eph	Eph		No
evm.TU.CTG-1.7	PORED	431.8	2.5e-117	Polyprenol reductase [Nephila clavipes]	172	3e-50	Polyprenol reductase OS=Drosophila melanogaster OX=7227 GN=CG7840 PE=2 SV=1	NA	NA	OG0005145	CG7840	1	1	CG7840	None	Dmel_CG7840	3.01e-51	PORED	PORED		No
evm.TU.CTG-1.75	UBP5	1274.2	0	ubiquitin carboxyl-terminal hydrolase 5-like [Parasteatoda tepidariorum]	889	0	Ubiquitin carboxyl-terminal hydrolase 5 OS=Mus musculus OX=10090 GN=Usp5 PE=1 SV=1	PF00627(UBA/TS-N domain)	UBA/TS-N domain	OG0005092	Usp5	1	1	Usp5	Ubiquitin specific protease 5	Dmel_CG12082	0	Usp5	Usp5		No
evm.TU.CTG-1.14	SEPR	1200.7	0	prolyl endopeptidase FAP-like [Parasteatoda tepidariorum]	524	1e-174	Prolyl endopeptidase FAP OS=Mus musculus OX=10090 GN=Fap PE=1 SV=1	NA	NA	OG0000250	CG11034, CG11319, CG17684, CG45002, ome	5	7	NA	NA	NA	NA	SEPR	SEPR		No
evm.TU.CTG-1.140	GPMI	870.2	4.4e-249	ipgm-1 [Nephila clavipes]	627	0	2,3-bisphosphoglycerate-independent phosphoglycerate mutase OS=Caenorhabditis elegans OX=6239 GN=ipgm-1 PE=1 SV=1	PF06415(BPG-independent PGAM N-terminus (iPGM_N))	BPG-independent PGAM N-terminus (iPGM_N)	OG0005989	0	0	2	NA	NA	NA	NA	GPMI	GPMI_S1		No
evm.TU.CTG-1.8	TUSC3	575.5	1.4e-160	tumor suppressor candidate 3 [Parasteatoda tepidariorum]	409	1e-142	Tumor suppressor candidate 3 OS=Mus musculus OX=10090 GN=Tusc3 PE=1 SV=1	NA	NA	OG0006860	Ostgamma	1	1	Ostgamma	Oligosaccharide transferase gamma subunit	Dmel_CG7830	6.94e-149	Ostgamma	Ostgamma		No
evm.TU.CTG-1.81	STAU2	1154	0	Double-stranded RNA-binding protein Staufen-like protein, partial [Stegodyphus mimosarum]	454	1e-151	Double-stranded RNA-binding protein Staufen homolog 2 OS=Danio rerio OX=7955 GN=stau2 PE=2 SV=2	PF16482(Staufen C-terminal domain)	Staufen C-terminal domain	OG0005134	stau	1	1	stau	staufen	Dmel_CG5753	2.31e-48	stau	stau		No
evm.TU.CTG-1.82	SPRY7	338.6	1.8e-89	SPRY domain-containing protein 7, partial [Stegodyphus mimosarum]	226	1e-74	SPRY domain-containing protein 7 OS=Homo sapiens OX=9606 GN=SPRYD7 PE=1 SV=2	PF00622(SPRY domain)	SPRY domain	OG0005994	CG7785	1	1	CG7785	None	Dmel_CG7785	1.3e-47	SPRY7	SPRY7		No
evm.TU.CTG-1.15	NA	241.5	2.4e-60	hypothetical protein NCL1_30149 [Nephila clavipes]	NA	NA	NA	NA	NA	OG0009583	0	0	1	NA	NA	NA	NA	NA	NA		No
evm.TU.CTG-1.17	NA	NA	NA	NA	NA	NA	NA	NA	NA	NA	NA	NA	NA	NA	NA	NA	NA	NA	NA		No
evm.TU.CTG-1.18	SCNNA	324.3	9.2e-85	degenerin-like protein asic-2 [Parasteatoda tepidariorum]	146	3e-36	Amiloride-sensitive sodium channel subunit alpha OS=Bos taurus OX=9913 GN=SCNN1A PE=1 SV=2	PF00858(Amiloride-sensitive sodium channel)	Amiloride-sensitive sodium channel	OG0000008	0	0	56	NA	NA	NA	NA	SCNNA	SCNNA_S1		No
evm.TU.CTG-1.19	NA	136	9.4e-29	uncharacterized protein LOC107452247 [Parasteatoda tepidariorum]	NA	NA	NA	NA	NA	OG0011177	0	0	1	NA	NA	NA	NA	NA	NA		No
evm.TU.CTG-1.2	5HT2B	403.3	1.1e-108	5-hydroxytryptamine receptor 2A-like [Parasteatoda tepidariorum]	270	7e-84	5-hydroxytryptamine receptor 2B OS=Drosophila melanogaster OX=7227 GN=5-HT1B PE=2 SV=3	PF00001(7 transmembrane receptor (rhodopsin family))	7 transmembrane receptor (rhodopsin family)	OG0000108	5-HT1A, 5-HT1B, 5-HT7, Oct-TyrR, TyrR, TyrRII	6	9	NA	NA	NA	NA	5HT2B	5HT2B		No
evm.TU.CTG-1.22	PACRG	227.3	5.9e-56	Pacrg [Nephila clavipes]	128	9e-36	Parkin coregulated gene protein homolog OS=Mus musculus OX=10090 GN=Pacrg PE=1 SV=1	PF10274(Parkin co-regulated protein)	Parkin co-regulated protein	OG0005136	CG15120, CG17349	2	1	CG15120	None	Dmel_CG15120	2.67e-40	PACRG	PACRG		No
evm.TU.CTG-1.85	RS17	252.3	1.1e-63	40S ribosomal protein S17-like [Parasteatoda tepidariorum]	216	6e-73	40S ribosomal protein S17 OS=Bos taurus OX=9913 GN=RPS17 PE=2 SV=1	PF00833(Ribosomal S17)	Ribosomal S17	OG0005993	RpS17	1	1	RpS17	Ribosomal protein S17	Dmel_CG3922	1.39e-65	RpS17	RpS17		No
evm.TU.CTG-1000.37	KTAP2	212.2	2.3e-51	keratinocyte-associated protein 2 [Parasteatoda tepidariorum]	153	2e-46	Protein KRTCAP2 homolog OS=Aedes aegypti OX=7159 GN=AAEL007634 PE=2 SV=1	PF09775(Keratinocyte-associated protein 2)	Keratinocyte-associated protein 2	OG0008963	CG31460	1	1	CG31460	None	Dmel_CG31460	9.54e-23	KTAP2	KTAP2		No
evm.TU.CTG-1003.14	PLOD3	1350.1	0	procollagen-lysine,2-oxoglutarate 5-dioxygenase 1-like isoform X1 [Parasteatoda tepidariorum]	803	0	Multifunctional procollagen lysine hydroxylase and glycosyltransferase LH3 OS=Rattus norvegicus OX=10116 GN=Plod3 PE=1 SV=1	NA	NA	OG0004672	Plod	1	1	Plod	procollagen lysyl hydroxylase	Dmel_CG6199	2e-104	Plod	Plod		No
evm.TU.CTG-1.26	NA	NA	NA	NA	NA	NA	NA	NA	NA	OG0011174	0	0	2	NA	NA	NA	NA	NA	NA		No
evm.TU.CTG-1003.2	SERP2	125.6	7.7e-26	putative ribosome-attached membrane protein 4 [Latrodectus hesperus]	105	6e-31	Stress-associated endoplasmic reticulum protein 2 OS=Mus musculus OX=10090 GN=Serp2 PE=3 SV=2	PF06624(Ribosome associated membrane protein RAMP4)	Ribosome associated membrane protein RAMP4	OG0011331	CG32276	1	1	CG32276	None	Dmel_CG32276	3.88e-29	SERP2	SERP2		No
evm.TU.CTG-1003.3	EI3EB	762.7	8.7e-217	eukaryotic translation initiation factor 3 subunit E-A isoform X1 [Parasteatoda tepidariorum]	613	0	Eukaryotic translation initiation factor 3 subunit E-B OS=Danio rerio OX=7955 GN=eif3eb PE=3 SV=2	PF09440(eIF3 subunit 6 N terminal domain)	eIF3 subunit 6 N terminal domain	OG0003652	eIF3e	1	1	eIF3e	eukaryotic translation initiation factor 3 subunit e	Dmel_CG9677	5.32e-171	eIF3e	eIF3e		Yes
evm.TU.CTG-1.3	NA	284.6	3.4e-73	uncharacterized protein LOC107450572 isoform X1 [Parasteatoda tepidariorum]	NA	NA	NA	PF00024(PAN domain)	PAN domain	OG0006653	0	0	1	NA	NA	NA	NA	NA	NA		No
evm.TU.CTG-1003.4	OTOF	3039.6	0	LOW QUALITY PROTEIN: otoferlin-like [Centruroides sculpturatus]	2122	0	Otoferlin OS=Rattus norvegicus OX=10116 GN=Otof PE=1 SV=2	PF08151(FerI (NUC094) domain)	FerI (NUC094) domain	OG0000796	mfr	1	1	mfr	misfire	Dmel_CG5747	3.07e-34	mfr	mfr		No
evm.TU.CTG-1.31	RECK	140.2	5.2e-30	reversion-inducing cysteine-rich protein with Kazal motifs [Parasteatoda tepidariorum]	67.8	2e-13	Reversion-inducing cysteine-rich protein with Kazal motifs OS=Gallus gallus OX=9031 GN=RECK PE=1 SV=1	NA	NA	NA	NA	NA	NA	NA	NA	NA	NA	RECK	RECK_S1		No
evm.TU.CTG-1.32	UN93L	555.8	1.8e-154	protein unc-93 homolog A isoform X3 [Parasteatoda tepidariorum]	277	9e-86	UNC93-like protein OS=Drosophila melanogaster OX=7227 GN=CG4928 PE=2 SV=1	NA	NA	OG0000364	CG2121, CG4928	2	4	NA	NA	NA	NA	UN93L	UN93L_S1		No
evm.TU.CTG-1003.7	LLR1	649	1.3e-182	Leucine-rich repeat protein 1, partial [Stegodyphus mimosarum]	241	2e-74	Leucine-rich repeat protein 1 OS=Homo sapiens OX=9606 GN=LRR1 PE=1 SV=2	PF13855(Leucine rich repeat)	Leucine rich repeat	OG0007887	Lrr47	1	1	Lrr47	Leucine-rich repeat 47	Dmel_CG6098	1.61e-41	Lrr47	Lrr47		No
evm.TU.CTG-1.34	UN93L	679.5	1e-191	UNC93-like protein [Parasteatoda tepidariorum]	338	1e-110	UNC93-like protein OS=Drosophila melanogaster OX=7227 GN=CG4928 PE=2 SV=1	NA	NA	OG0000364	CG2121, CG4928	2	4	CG4928	None	Dmel_CG4928	3.33e-63	UN93L	UN93L_S2		No
evm.TU.CTG-1.35	UN93L	279.6	1.1e-71	UNC93-like protein, partial [Stegodyphus mimosarum]	165	7e-47	UNC93-like protein OS=Drosophila melanogaster OX=7227 GN=CG4928 PE=2 SV=1	NA	NA	OG0000364	CG2121, CG4928	2	4	NA	NA	NA	NA	UN93L	UN93L_S3		No
evm.TU.CTG-1.37	UN93L	620.2	7.7e-174	UNC93-like protein isoform X2 [Parasteatoda tepidariorum]	276	2e-85	UNC93-like protein OS=Drosophila melanogaster OX=7227 GN=CG4928 PE=2 SV=1	NA	NA	OG0000364	CG2121, CG4928	2	4	NA	NA	NA	NA	UN93L	UN93L_S4		No
evm.TU.CTG-1003.8-evm.TU.CTG-1003.9	TNG6	1072.4	0	transport and Golgi organization protein 6 homolog [Parasteatoda tepidariorum]	326	1e-93	Transport and Golgi organization protein 6 homolog OS=Homo sapiens OX=9606 GN=TANGO6 PE=1 SV=2	PF10363(Required for nuclear transport of RNA pol II C-terminus 1)	Required for nuclear transport of RNA pol II C-terminus 1	OG0004106	Tango6	1	1	Tango6	Transport and Golgi organization 6	Dmel_CG18398	3.5e-13	Tango6	Tango6		No
evm.TU.CTG-1.39	CATC	677.6	3.8e-191	Dipeptidyl peptidase 1, partial [Stegodyphus mimosarum]	494	1e-172	Dipeptidyl peptidase 1 OS=Homo sapiens OX=9606 GN=CTSC PE=1 SV=2	PF00112(Papain family cysteine protease)	Papain family cysteine protease	OG0004446	0	0	2	NA	NA	NA	NA	CATC	CATC_S1		No
evm.TU.CTG-1.40	CATC	742.7	9.4e-211	dipeptidyl peptidase 1 [Parasteatoda tepidariorum]	515	1e-180	Dipeptidyl peptidase 1 OS=Homo sapiens OX=9606 GN=CTSC PE=1 SV=2	NA	NA	OG0004446	0	0	2	NA	NA	NA	NA	CATC	CATC_S2		No
evm.TU.CTG-1004.1	HTR5B	2727.6	0	HEAT repeat-containing protein 5B-like [Centruroides sculpturatus]	2100	0	HEAT repeat-containing protein 5B OS=Mus musculus OX=10090 GN=Heatr5b PE=1 SV=3	NA	NA	OG0008196	CG2747	1	1	CG2747	None	Dmel_CG2747	0	HTR5B	HTR5B		No
evm.TU.CTG-1007.6	OSCP1	295.4	2e-76	Protein OSCP1, partial [Stegodyphus mimosarum]	211	9e-66	Protein OSCP1 OS=Bos taurus OX=9913 GN=OSCP1 PE=2 SV=1	NA	NA	OG0007540	OSCP1	1	1	OSCP1	Organic solute carrier partner 1	Dmel_CG13178	4.52e-26	OSCP1	OSCP1		No
evm.TU.CTG-1011.6	NOL4	869.8	8.1e-249	nucleolar protein 4-like [Parasteatoda tepidariorum]	422	1e-137	Nucleolar protein 4 OS=Homo sapiens OX=9606 GN=NOL4 PE=1 SV=2	NA	NA	OG0001946	CG46301	1	1	CG46301	None	Dmel_CG46301	5.86e-44	NOL4	NOL4		No
evm.TU.CTG-1013.7	IFT56	924.1	2.8e-265	intraflagellar transport protein 56-like, partial [Limulus polyphemus]	859	0	Intraflagellar transport protein 56 OS=Mus musculus OX=10090 GN=Ttc26 PE=1 SV=1	NA	NA	OG0006949	Ttc26	1	1	Ttc26	Tetratricopeptide repeat domain 26	Dmel_CG4525	0	Ttc26	Ttc26		No
evm.TU.CTG-1.45	ANKS6	416	2.6e-112	ankyrin repeat and SAM domain-containing protein 6 [Parasteatoda tepidariorum]	204	4e-55	Ankyrin repeat and SAM domain-containing protein 6 OS=Homo sapiens OX=9606 GN=ANKS6 PE=1 SV=2	PF12796(Ankyrin repeats (3 copies))	Ankyrin repeats (3 copies)	OG0007586	0	0	1	NA	NA	NA	NA	ANKS6	ANKS6		No
evm.TU.CTG-1.46	DP13A	1063.9	2.7e-307	DCC-interacting protein 13-alpha [Parasteatoda tepidariorum]	447	1e-147	DCC-interacting protein 13-alpha OS=Homo sapiens OX=9606 GN=APPL1 PE=1 SV=1	PF00169(PH domain)	PH domain	OG0009170	0	0	1	NA	NA	NA	NA	DP13A	DP13A		No
evm.TU.CTG-1.47	CR063	291.2	9.2e-75	uncharacterized protein C18orf63-like [Parasteatoda tepidariorum]	127	1e-29	Uncharacterized protein C18orf63 OS=Homo sapiens OX=9606 GN=C18orf63 PE=2 SV=2	PF15813(Domain of unknown function (DUF4708))	Domain of unknown function (DUF4708)	OG0008173	0	0	1	NA	NA	NA	NA	CR063	CR063		No
evm.TU.CTG-1.48	TAD2A	476.1	1.3e-130	Transcriptional adapter 2-alpha, partial [Stegodyphus mimosarum]	275	2e-88	Transcriptional adapter 2-alpha OS=Bos taurus OX=9913 GN=TADA2A PE=2 SV=1	NA	NA	OG0001018	Ada2a, Ada2b	2	3	Ada2a	transcriptional Adaptor 2a	Dmel_CG43663	8.26e-29	Ada2a	Ada2a		Yes
evm.TU.CTG-1016.8	RFT1	761.9	1.8e-216	protein RFT1 homolog [Parasteatoda tepidariorum]	391	1e-129	Protein RFT1 homolog OS=Homo sapiens OX=9606 GN=RFT1 PE=1 SV=1	PF04506(Rft protein)	Rft protein	OG0007219	CG3149	1	1	CG3149	None	Dmel_CG3149	8.84e-92	RFT1	RFT1		No
evm.TU.CTG-1.5	NA	88.6	2.2e-14	52 kDa repressor of the inhibitor of the protein kinase-like [Nilaparvata lugens]	NA	NA	NA	PF05699(hAT family C-terminal dimerisation region)	hAT family C-terminal dimerisation region	OG0011481	0	0	1	NA	NA	NA	NA	NA	NA		No
evm.TU.CTG-1017.1	NA	448	3.1e-122	uncharacterized protein LOC107436237 [Parasteatoda tepidariorum]	NA	NA	NA	NA	NA	OG0002143	kmr	1	1	kmr	kramer	Dmel_CG34383	1.67e-14	kmr	kmr		No
evm.TU.CTG-1017.11	SCRN2	680.2	5.4e-192	secernin-3-like [Parasteatoda tepidariorum]	407	1e-139	Secernin-2 OS=Danio rerio OX=7955 GN=scrn2 PE=2 SV=1	NA	NA	OG0003455	CG10098	1	1	CG10098	None	Dmel_CG10098	1.94e-28	SCRN2	SCRN2		No
evm.TU.CTG-1017.12	CFA57	877.1	8.4e-251	cilia- and flagella-associated protein 57-like [Parasteatoda tepidariorum]	286	1e-78	Cilia- and flagella-associated protein 57 OS=Homo sapiens OX=9606 GN=CFAP57 PE=2 SV=3	NA	NA	OG0009124	CG4329	1	1	CG4329	None	Dmel_CG4329	4.54e-30	CFA57	CFA57		No
evm.TU.CTG-1017.14	ATG9A	696.8	9.1e-197	autophagy-related protein 9A-like [Parasteatoda tepidariorum]	422	1e-136	Autophagy-related protein 9A OS=Pongo abelii OX=9601 GN=ATG9A PE=2 SV=1	PF04109(Autophagy protein Apg9)	Autophagy protein Apg9	OG0005877	Atg9	1	1	Atg9	Autophagy-related 9	Dmel_CG3615	8.23e-121	Atg9	Atg9		No
evm.TU.CTG-1018.12	UXS1	668.3	2e-188	UDP-glucuronic acid decarboxylase 1-like [Parasteatoda tepidariorum]	535	0	UDP-glucuronic acid decarboxylase 1 OS=Pongo abelii OX=9601 GN=UXS1 PE=2 SV=1	NA	NA	OG0005636	Uxs	1	1	Uxs	UDP-xylose synthase	Dmel_CG7979	0	Uxs	Uxs		No
evm.TU.CTG-1018.13	CIR1	271.2	7.1e-69	Corepressor interacting with RBPJ 1, partial [Stegodyphus mimosarum]	83.2	5e-16	Corepressor interacting with RBPJ 1 OS=Gallus gallus OX=9031 GN=CIR1 PE=2 SV=1	NA	NA	OG0005089	CG6843	1	1	NA	NA	NA	NA	CIR1	CIR1		No
evm.TU.CTG-1.63	NA	NA	NA	NA	NA	NA	NA	NA	NA	NA	NA	NA	NA	NA	NA	NA	NA	NA	NA		No
evm.TU.CTG-1018.14	JTB	266.9	5.2e-68	Protein JTB, partial [Stegodyphus mimosarum]	72.8	7e-16	Protein JTB OS=Brugia malayi OX=6279 GN=JTB PE=2 SV=1	PF05439(Jumping translocation breakpoint protein (JTB))	Jumping translocation breakpoint protein (JTB)	OG0006813	JTBR	1	1	JTBR	JTBR	Dmel_CG1935	6.31e-23	JTBR	JTBR		No
evm.TU.CTG-1.65	DCTN5	112.5	1.1e-21	dynactin subunit 5 [Eptesicus fuscus]	97.1	1e-25	Dynactin subunit 5 OS=Mus musculus OX=10090 GN=Dctn5 PE=1 SV=1	NA	NA	NA	NA	NA	NA	NA	NA	NA	NA	DCTN5	DCTN5		No
evm.TU.CTG-1.66	CML4	199.9	1.4e-47	uncharacterized protein LOC107451212 isoform X1 [Parasteatoda tepidariorum]	51.2	8e-07	Calmodulin-like protein 4 OS=Oryza sativa subsp. japonica OX=39947 GN=CML4 PE=2 SV=1	NA	NA	OG0009150	0	0	1	NA	NA	NA	NA	CML4	CML4		Yes
evm.TU.CTG-1018.15	FOCAD	1899.8	0	focadhesin [Parasteatoda tepidariorum]	432	1e-123	Focadhesin OS=Mus musculus OX=10090 GN=Focad PE=1 SV=1	PF12530(Protein of unknown function (DUF3730))	Protein of unknown function (DUF3730)	OG0007547	CG3520	1	1	CG3520	None	Dmel_CG3520	9.52e-21	FOCAD	FOCAD		No
evm.TU.CTG-1.69	DUS10	437.6	5.2e-119	dual specificity protein phosphatase 10-like [Parasteatoda tepidariorum]	224	5e-68	Dual specificity protein phosphatase 10 OS=Mus musculus OX=10090 GN=Dusp10 PE=2 SV=2	PF00782(Dual specificity phosphatase, catalytic domain)	Dual specificity phosphatase, catalytic domain	OG0000706	Mkp3, puc	2	4	NA	NA	NA	NA	DUS10	DUS10		No
evm.TU.CTG-1018.3	GPAA1	848.2	2.2e-242	glycosylphosphatidylinositol anchor attachment 1 protein-like [Parasteatoda tepidariorum]	279	2e-84	Glycosylphosphatidylinositol anchor attachment 1 protein OS=Mus musculus OX=10090 GN=Gpaa1 PE=1 SV=3	PF04114(Gaa1-like, GPI transamidase component)	Gaa1-like, GPI transamidase component	OG0007595	GAA1	1	1	GAA1	Glycosylphosphatidylinositol anchor attachment 1	Dmel_CG3033	9.31e-111	GAA1	GAA1		No
evm.TU.CTG-1.70	RDH12	424.1	5.5e-115	Retinol dehydrogenase 12, partial [Stegodyphus mimosarum]	231	4e-73	Retinol dehydrogenase 12 OS=Homo sapiens OX=9606 GN=RDH12 PE=1 SV=3	PF00106(short chain dehydrogenase)	short chain dehydrogenase	OG0000270	CG2064, CG2065, CG2070, CG30491, CG30495, CG3842, CG7675	7	3	NA	NA	NA	NA	RDH12	RDH12		No
evm.TU.CTG-1018.6	GPAM1	265.4	2.5e-67	hypothetical protein X975_00429, partial [Stegodyphus mimosarum]	83.2	3e-17	GPALPP motifs-containing protein 1 OS=Homo sapiens OX=9606 GN=GPALPP1 PE=1 SV=1	PF12572(Protein of unknown function (DUF3752))	Protein of unknown function (DUF3752)	OG0007583	CG33332	1	1	CG33332	None	Dmel_CG33332	2.02e-12	GPAM1	GPAM1		No
evm.TU.CTG-1019.10	VKORL	261.2	3.2e-66	Vitamin K epoxide reductase complex subunit 1-like protein 1 [Nephila clavipes]	149	7e-45	Vitamin K epoxide reductase complex subunit 1-like protein 1 OS=Rattus norvegicus OX=10116 GN=Vkorc1l1 PE=1 SV=1	NA	NA	OG0008262	Vkor	1	1	Vkor	Vitamin-K epoxide reductase	Dmel_CG33544	3.5e-26	Vkor	Vkor		No
evm.TU.CTG-1019.11	CDC6	565.1	2.8e-157	cell division control protein 6 homolog [Parasteatoda tepidariorum]	333	1e-107	Cell division control protein 6 homolog OS=Homo sapiens OX=9606 GN=CDC6 PE=1 SV=1	NA	NA	OG0007570	Cdc6	1	1	Cdc6	Cdc6	Dmel_CG5971	1.04e-95	Cdc6	Cdc6		No
evm.TU.CTG-1.74	LIN7B	376.3	7.7e-101	protein lin-7 homolog C [Parasteatoda tepidariorum]	340	1e-119	Protein lin-7 homolog B OS=Homo sapiens OX=9606 GN=LIN7B PE=1 SV=1	NA	NA	OG0007007	CG15617, veli	2	1	veli	veli	Dmel_CG7662	7.32e-55	veli	veli		No
evm.TU.CTG-1019.9	EI2BA	475.3	1.8e-130	translation initiation factor eIF-2B subunit alpha-like [Parasteatoda tepidariorum]	331	1e-113	Translation initiation factor eIF-2B subunit alpha OS=Bos taurus OX=9913 GN=EIF2B1 PE=2 SV=1	NA	NA	OG0005126	eIF2Balpha	1	1	eIF2Balpha	eukaryotic translation initiation factor 2B subunit alpha	Dmel_CG7883	1.35e-103	eIF2Balpha	eIF2Balpha		No
evm.TU.CTG-1.76	ENY2	65.9	1.4e-07	hypothetical protein DM860_000856 [Cuscuta australis]	53.1	8e-09	Transcription and mRNA export factor ENY2 OS=Dictyostelium discoideum OX=44689 GN=eny2 PE=3 SV=1	PF10163(Transcription factor e(y)2)	Transcription factor e(y)2	OG0003014	e_y_2, e_y_2b	2	2	NA	NA	NA	NA	ENY2	ENY2		No
evm.TU.CTG-102.5	CLCA	304.7	3e-79	clathrin light chain A isoform X1 [Parasteatoda tepidariorum]	145	4e-42	Clathrin light chain A OS=Mus musculus OX=10090 GN=Clta PE=1 SV=2	NA	NA	OG0002335	Clc	1	1	Clc	Clathrin light chain	Dmel_CG6948	2.31e-33	Clc	Clc		No
evm.TU.CTG-1.78	ASPG	505.8	1.4e-139	N(4)-(Beta-N-acetylglucosaminyl)-L-asparaginase-like [Parasteatoda tepidariorum]	392	1e-136	N(4)-(Beta-N-acetylglucosaminyl)-L-asparaginase (Fragment) OS=Spodoptera frugiperda OX=7108 PE=1 SV=1	PF01112(Asparaginase)	Asparaginase	OG0004418	CG10474, CG1827, CG4372	3	1	CG1827	None	Dmel_CG1827	4.22e-130	ASPG	ASPG_S1		No
evm.TU.CTG-1020.2	CAD23	3381.3	0	Cdh23 [Nephila clavipes]	675	0	Cadherin-23 OS=Rattus norvegicus OX=10116 GN=Cdh23 PE=2 SV=1	NA	NA	OG0002069	Cad88C	1	1	Cad88C	Cadherin 88C	Dmel_CG3389	0	Cad88C	Cad88C		No
evm.TU.CTG-1020.28	CR021	186	1.9e-43	UPF0711 protein C18orf21-like [Parasteatoda tepidariorum]	55.5	5e-08	UPF0711 protein C18orf21 homolog OS=Danio rerio OX=7955 GN=si:dkey-184p18.2 PE=2 SV=1	PF15719(Domain of unknown function (DUF4674))	Domain of unknown function (DUF4674)	OG0010013	CG1360	1	1	NA	NA	NA	NA	CR021	CR021		No
evm.TU.CTG-1.80	PAFA	565.1	2.6e-157	Platelet-activating factor acetylhydrolase, partial [Stegodyphus mimosarum]	232	2e-70	Platelet-activating factor acetylhydrolase OS=Homo sapiens OX=9606 GN=PLA2G7 PE=1 SV=1	PF03403(Platelet-activating factor acetylhydrolase, isoform II)	Platelet-activating factor acetylhydrolase, isoform II	OG0002849	0	0	2	NA	NA	NA	NA	PAFA	PAFA_S1		No
evm.TU.CTG-1020.31	HGH1	325.1	3.6e-85	protein HGH1 homolog [Parasteatoda tepidariorum]	152	2e-41	Protein HGH1 homolog OS=Mus musculus OX=10090 GN=Hgh1 PE=1 SV=1	PF04063(Domain of unknown function (DUF383))	Domain of unknown function (DUF383)	OG0005855	CG6073	1	1	CG6073	None	Dmel_CG6073	3.21e-21	HGH1	HGH1		Yes
evm.TU.CTG-1020.32	TCF25	1026.9	3.6e-296	transcription factor 25 [Parasteatoda tepidariorum]	506	1e-170	Transcription factor 25 OS=Homo sapiens OX=9606 GN=TCF25 PE=1 SV=1	PF04910(Transcriptional repressor TCF25)	Transcriptional repressor TCF25	OG0005860	Nulp1	1	1	Nulp1	Nuclear localized protein 1	Dmel_CG7927	4.29e-07	Nulp1	Nulp1		Yes
evm.TU.CTG-1.83	NA	147.1	4.3e-32	Down syndrome cell adhesion molecule-like protein 1 homolog [Parasteatoda tepidariorum]	NA	NA	NA	NA	NA	OG0000175	0	0	15	NA	NA	NA	NA	NA	NA		No
evm.TU.CTG-1.84	DSCL1	873.6	5e-250	Down syndrome cell adhesion molecule-like protein 1 homolog [Parasteatoda tepidariorum]	278	4e-79	Down syndrome cell adhesion molecule-like protein 1 homolog OS=Gallus gallus OX=9031 GN=DSCAML1 PE=1 SV=2	PF07679(Immunoglobulin I-set domain)	Immunoglobulin I-set domain	OG0000175	0	0	15	NA	NA	NA	NA	DSCL1	DSCL1_S1		No
evm.TU.CTG-1020.33	MED10	254.2	3e-64	Mediator of RNA polymerase II transcription subunit 10, partial [Stegodyphus mimosarum]	199	4e-66	Mediator of RNA polymerase II transcription subunit 10 OS=Aedes aegypti OX=7159 GN=MED10 PE=3 SV=1	PF09748(Transcription factor subunit Med10 of Mediator complex)	Transcription factor subunit Med10 of Mediator complex	OG0006752	MED10	1	1	MED10	Mediator complex subunit 10	Dmel_CG5057	1.58e-33	MED10	MED10		No
evm.TU.CTG-1020.34	NEPR1	229.9	5.6e-57	nuclear envelope phosphatase-regulatory subunit 1-like [Parasteatoda tepidariorum]	160	8e-51	Nuclear envelope phosphatase-regulatory subunit 1 OS=Xenopus laevis OX=8355 GN=cnep1r1 PE=2 SV=1	PF09771(Transmembrane protein 188)	Transmembrane protein 188	OG0007485	CG8009	1	1	CG41106	None	Dmel_CG41106	3.12e-19	NEPR1	NEPR1		No
evm.TU.CTG-1.98	NA	NA	NA	NA	NA	NA	NA	NA	NA	NA	NA	NA	NA	NA	NA	NA	NA	NA	NA		No
evm.TU.CTG-10.10	YMD2	370.2	6.5e-99	uncharacterized protein F54H12.2-like [Parasteatoda tepidariorum]	89.7	2e-19	Uncharacterized protein F54H12.2 OS=Caenorhabditis elegans OX=6239 GN=F54H12.2 PE=4 SV=1	NA	NA	OG0000040	0	0	17	NA	NA	NA	NA	YMD2	YMD2_S1		No
evm.TU.CTG-10.11	NA	277.3	5.9e-71	uncharacterized protein LOC110283498 [Parasteatoda tepidariorum]	NA	NA	NA	NA	NA	OG0000205	0	0	15	NA	NA	NA	NA	NA	NA		No
evm.TU.CTG-10.12	NA	NA	NA	NA	NA	NA	NA	NA	NA	OG0000586	0	0	10	NA	NA	NA	NA	NA	NA		No
evm.TU.CTG-10.13	NA	NA	NA	NA	NA	NA	NA	NA	NA	OG0015637	0	0	3	NA	NA	NA	NA	NA	NA		No
evm.TU.CTG-10.14	PICO	96.7	8.2e-17	putative inorganic phosphate cotransporter [Parasteatoda tepidariorum]	79	7e-17	Putative inorganic phosphate cotransporter OS=Drosophila melanogaster OX=7227 GN=Picot PE=2 SV=1	NA	NA	OG0012481	0	0	5	NA	NA	NA	NA	PICO	PICO_S1		No
evm.TU.CTG-10.15	NA	NA	NA	NA	NA	NA	NA	NA	NA	OG0000586	0	0	10	NA	NA	NA	NA	NA	NA		No
evm.TU.CTG-10.16	PICO	195.3	6.9e-46	putative inorganic phosphate cotransporter [Parasteatoda tepidariorum]	166	1e-43	Putative inorganic phosphate cotransporter OS=Drosophila melanogaster OX=7227 GN=Picot PE=2 SV=1	PF07690(Major Facilitator Superfamily)	Major Facilitator Superfamily	OG0012481	0	0	5	NA	NA	NA	NA	PICO	PICO_S2		No
evm.TU.CTG-10.17	LAT2	719.9	6.7e-204	large neutral amino acids transporter small subunit 2-like [Parasteatoda tepidariorum]	474	1e-163	Large neutral amino acids transporter small subunit 2 OS=Homo sapiens OX=9606 GN=SLC7A8 PE=1 SV=1	PF13520(Amino acid permease)	Amino acid permease	OG0001048	CG1607, JhI-21	2	5	NA	NA	NA	NA	LAT2	LAT2_S1		No
evm.TU.CTG-1020.37-evm.TU.CTG-1020.38	OSGEP	565.5	1.5e-157	probable tRNA N6-adenosine threonylcarbamoyltransferase [Parasteatoda tepidariorum]	538	0	Probable tRNA N6-adenosine threonylcarbamoyltransferase OS=Xenopus laevis OX=8355 GN=osgep PE=2 SV=1	PF00814(Glycoprotease family)	Glycoprotease family	OG0006751	Tcs3	1	1	Tcs3	Tcs3	Dmel_CG4933	3.15e-176	Tcs3	Tcs3		No
evm.TU.CTG-10.19	TMP2L	1762.3	0	transient receptor potential cation channel subfamily M member 2 [Parasteatoda tepidariorum]	202	3e-51	Transient receptor potential cation channel subfamily M member-like 2 OS=Nematostella vectensis OX=45351 GN=TRPM2 PE=1 SV=1	NA	NA	OG0000573	0	0	4	NA	NA	NA	NA	TMP2L	TMP2L_S1		No
evm.TU.CTG-10.2	PICO	398.7	3.8e-107	putative inorganic phosphate cotransporter [Parasteatoda tepidariorum]	279	2e-86	Putative inorganic phosphate cotransporter OS=Drosophila melanogaster OX=7227 GN=Picot PE=2 SV=1	NA	NA	OG0009116	0	0	3	NA	NA	NA	NA	PICO	PICO_S3		No
evm.TU.CTG-10.20	TLR9	333.6	1e-87	Leucine-rich repeat neuronal protein 2, partial [Stegodyphus mimosarum]	66.2	2e-10	Toll-like receptor 9 OS=Canis lupus familiaris OX=9615 GN=TLR9 PE=2 SV=1	NA	NA	OG0007115	0	0	2	NA	NA	NA	NA	TLR9	TLR9_S1		No
evm.TU.CTG-10.21	LRRN2	288.9	3.1e-74	probable serine/threonine-protein kinase DDB_G0278509 [Parasteatoda tepidariorum]	76.6	7e-14	Leucine-rich repeat neuronal protein 2 OS=Homo sapiens OX=9606 GN=LRRN2 PE=2 SV=2	PF13855(Leucine rich repeat)	Leucine rich repeat	OG0013430	0	0	2	NA	NA	NA	NA	LRRN2	LRRN2_S1		No
evm.TU.CTG-10.22	ZN282	62	1.7e-06	PREDICTED: early growth response protein 2 [Vollenhovia emeryi]	53.5	2e-08	Zinc finger protein 282 OS=Homo sapiens OX=9606 GN=ZNF282 PE=1 SV=3	PF00096(Zinc finger, C2H2 type)	Zinc finger, C2H2 type	OG0011293	0	0	4	NA	NA	NA	NA	ZN282	ZN282_S1		No
evm.TU.CTG-10.23	ZN541	67.4	4.1e-08	zinc finger protein [Nephila clavipes]	55.5	5e-09	Zinc finger protein 541 OS=Mus musculus OX=10090 GN=Znf541 PE=1 SV=1	PF00096(Zinc finger, C2H2 type)	Zinc finger, C2H2 type	OG0011293	0	0	4	NA	NA	NA	NA	ZN541	ZN541_S1		Yes
evm.TU.CTG-10.24	ZN653	89	2.8e-14	zinc finger protein 112 [Trichogramma pretiosum]	68.6	3e-12	Zinc finger protein 653 OS=Mus musculus OX=10090 GN=Znf653 PE=2 SV=2	PF00096(Zinc finger, C2H2 type)	Zinc finger, C2H2 type	NA	NA	NA	NA	NA	NA	NA	NA	ZN653	ZN653		No
evm.TU.CTG-10.25	NA	82	2.8e-12	uncharacterized protein LOC113365518 [Ctenocephalides felis]	NA	NA	NA	PF16064(Domain of unknown function (DUF4806))	Domain of unknown function (DUF4806)	OG0005010	0	0	5	NA	NA	NA	NA	NA	NA		No
evm.TU.CTG-10.26	NA	87.4	3.2e-14	protein slit [Parasteatoda tepidariorum]	NA	NA	NA	PF01462(Leucine rich repeat N-terminal domain)	Leucine rich repeat N-terminal domain	OG0011840	0	0	1	NA	NA	NA	NA	NA	NA		No
evm.TU.CTG-10.3	PICO	129	1.8e-26	putative inorganic phosphate cotransporter [Parasteatoda tepidariorum]	84.7	1e-18	Putative inorganic phosphate cotransporter OS=Drosophila ananassae OX=7217 GN=Picot PE=3 SV=1	NA	NA	OG0015637	0	0	3	NA	NA	NA	NA	PICO	PICO_S4		No
evm.TU.CTG-10.4	NA	NA	NA	NA	NA	NA	NA	NA	NA	OG0019315	0	0	2	NA	NA	NA	NA	NA	NA		No
evm.TU.CTG-10.5	NA	NA	NA	NA	NA	NA	NA	NA	NA	OG0019315	0	0	2	NA	NA	NA	NA	NA	NA		No
evm.TU.CTG-10.6	DPOM	758.4	4.1e-215	putative DNA polymerase [Exaiptasia pallida]	73.6	8e-12	Probable DNA polymerase OS=Neurospora intermedia OX=5142 PE=3 SV=1	PF03175(DNA polymerase type B, organellar and viral)	DNA polymerase type B, organellar and viral	OG0000022	0	0	11	NA	NA	NA	NA	DPOM	DPOM_S1		No
evm.TU.CTG-10.7	NA	144.1	7.1e-31	hypothetical protein X975_15030, partial [Stegodyphus mimosarum]	NA	NA	NA	NA	NA	OG0002149	0	0	7	NA	NA	NA	NA	NA	NA		No
evm.TU.CTG-10.9	YMD2	250	7e-63	uncharacterized protein F54H12.2-like [Parasteatoda tepidariorum]	87	2e-19	Uncharacterized protein F54H12.2 OS=Caenorhabditis elegans OX=6239 GN=F54H12.2 PE=4 SV=1	NA	NA	OG0000040	0	0	17	NA	NA	NA	NA	YMD2	YMD2_S2		No
evm.TU.CTG-100.1	BTB6A	121.3	6.7e-24	Btbd6 [Nephila clavipes]	55.8	2e-07	BTB/POZ domain-containing protein 6-A OS=Danio rerio OX=7955 GN=btbd6a PE=1 SV=2	NA	NA	OG0000837	0	0	13	NA	NA	NA	NA	BTB6A	BTB6A_S1		No
evm.TU.CTG-1020.45	ICT1	308.5	1.9e-80	peptidyl-tRNA hydrolase ICT1, mitochondrial [Parasteatoda tepidariorum]	142	9e-42	Peptidyl-tRNA hydrolase ICT1, mitochondrial OS=Ailuropoda melanoleuca OX=9646 GN=MRPL58 PE=3 SV=1	NA	NA	OG0005024	CG6094	1	1	CG6094	None	Dmel_CG6094	2.47e-50	ICT1	ICT1		No
evm.TU.CTG-100.11	UCP4	509.6	9e-141	mitochondrial uncoupling protein 4-like [Parasteatoda tepidariorum]	408	1e-143	Mitochondrial uncoupling protein 4 OS=Homo sapiens OX=9606 GN=SLC25A27 PE=2 SV=1	NA	NA	OG0005169	Ucp4A, Ucp4B, Ucp4C	3	2	NA	NA	NA	NA	UCP4	UCP4		No
evm.TU.CTG-100.12	NA	105.9	1.3e-19	uncharacterized protein LOC107449740 isoform X2 [Parasteatoda tepidariorum]	NA	NA	NA	NA	NA	OG0003516	CG11768, CG34135	2	5	NA	NA	NA	NA	NA	NA		No
evm.TU.CTG-100.13	NA	137.9	5e-29	uncharacterized protein LOC107449740 isoform X2 [Parasteatoda tepidariorum]	NA	NA	NA	NA	NA	OG0003516	CG11768, CG34135	2	5	NA	NA	NA	NA	NA	NA		No
evm.TU.CTG-100.14	NA	224.2	4.3e-55	hypothetical protein X975_24907, partial [Stegodyphus mimosarum]	NA	NA	NA	NA	NA	OG0003516	CG11768, CG34135	2	5	NA	NA	NA	NA	NA	NA		No
evm.TU.CTG-100.15	NA	101.7	2.9e-18	hypothetical protein X975_24907, partial [Stegodyphus mimosarum]	NA	NA	NA	NA	NA	OG0003516	CG11768, CG34135	2	5	NA	NA	NA	NA	NA	NA		No
evm.TU.CTG-100.16	UCP4	536.2	9.4e-149	mitochondrial uncoupling protein 4-like [Parasteatoda tepidariorum]	424	1e-149	Mitochondrial uncoupling protein 4 OS=Homo sapiens OX=9606 GN=SLC25A27 PE=2 SV=1	NA	NA	OG0005169	Ucp4A, Ucp4B, Ucp4C	3	2	Ucp4C	Ucp4C	Dmel_CG9064	1.27e-73	Ucp4C	Ucp4C		No
evm.TU.CTG-1020.46	ELL2	468.4	5.3e-128	RNA polymerase II elongation factor ELL [Parasteatoda tepidariorum]	184	1e-48	RNA polymerase II elongation factor ELL2 OS=Mus musculus OX=10090 GN=Ell2 PE=1 SV=2	NA	NA	OG0003463	Su_Tpl_	1	1	Su(Tpl)	Su(Tpl)	Dmel_CG32217	2.22e-24	Su_Tpl_	Su_Tpl_		No
evm.TU.CTG-100.19	B3A3	1403.3	0	band 3 anion transport protein-like [Parasteatoda tepidariorum]	749	0	Anion exchange protein 3 OS=Rattus norvegicus OX=10116 GN=Slc4a3 PE=1 SV=1	PF07565(Band 3 cytoplasmic domain)	Band 3 cytoplasmic domain	OG0000509	Ae2, Ndae1	2	4	NA	NA	NA	NA	B3A3	B3A3		No
evm.TU.CTG-100.2	MDR1B	384	1.5e-102	uncharacterized protein LOC111633323 [Centruroides sculpturatus]	370	1e-111	Multidrug resistance protein 1B OS=Mus musculus OX=10090 GN=Abcb1b PE=1 SV=1	PF00005(ABC transporter)	ABC transporter	OG0000077	0	0	20	NA	NA	NA	NA	MDR1B	MDR1B_S1		No
evm.TU.CTG-100.20	MDR1B	1329.7	0	Multidrug resistance protein 1B, partial [Stegodyphus mimosarum]	978	0	Multidrug resistance protein 1B OS=Mus musculus OX=10090 GN=Abcb1b PE=1 SV=1	PF00005(ABC transporter)	ABC transporter	OG0000246	CG10226, Mdr49, Mdr50, Mdr65	4	21	NA	NA	NA	NA	MDR1B	MDR1B_S2		No
evm.TU.CTG-100.21	BTBD6	271.2	5.4e-69	Btbd6 [Nephila clavipes]	93.6	4e-20	BTB/POZ domain-containing protein 6 OS=Mus musculus OX=10090 GN=Btbd6 PE=2 SV=2	PF00651(BTB/POZ domain)	BTB/POZ domain	OG0000837	0	0	13	NA	NA	NA	NA	BTBD6	BTBD6_S1		No
evm.TU.CTG-100.22	NPT3	148.7	4.2e-32	putative inorganic phosphate cotransporter [Parasteatoda tepidariorum]	103	1e-23	Sodium-dependent phosphate transport protein 3 OS=Homo sapiens OX=9606 GN=SLC17A2 PE=2 SV=2	NA	NA	OG0012817	0	0	1	NA	NA	NA	NA	NPT3	NPT3		No
evm.TU.CTG-100.3	NA	350.5	1.1e-92	uncharacterized protein LOC111620034 [Centruroides sculpturatus]	NA	NA	NA	NA	NA	OG0000077	0	0	20	NA	NA	NA	NA	NA	NA		No
evm.TU.CTG-100.6	MDR1B	249.2	4e-62	Multidrug resistance protein 1B, partial [Stegodyphus mimosarum]	145	2e-35	Multidrug resistance protein 1B OS=Mus musculus OX=10090 GN=Abcb1b PE=1 SV=1	PF00664(ABC transporter transmembrane region)	ABC transporter transmembrane region	OG0000246	CG10226, Mdr49, Mdr50, Mdr65	4	21	NA	NA	NA	NA	MDR1B	MDR1B_S3		No
evm.TU.CTG-100.8	B3A2	1320.1	0	band 3 anion transport protein-like [Parasteatoda tepidariorum]	722	0	Anion exchange protein 2 OS=Mus musculus OX=10090 GN=Slc4a2 PE=1 SV=1	PF07565(Band 3 cytoplasmic domain)	Band 3 cytoplasmic domain	OG0000509	Ae2, Ndae1	2	4	Ae2	Anion exchanger 2	Dmel_CG8177	1.83e-145	Ae2	Ae2		No
evm.TU.CTG-100.9	PELI	285.8	2.2e-73	Pli [Nephila clavipes]	268	4e-86	Protein pellino OS=Drosophila melanogaster OX=7227 GN=Pli PE=1 SV=1	NA	NA	NA	NA	NA	NA	NA	NA	NA	NA	PELI	PELI		No
evm.TU.CTG-1000.17	DSCL1	946	1.5e-271	Down syndrome cell adhesion molecule homolog isoform X1 [Parasteatoda tepidariorum]	294	3e-80	Down syndrome cell adhesion molecule-like protein 1 OS=Homo sapiens OX=9606 GN=DSCAML1 PE=1 SV=2	PF00041(Fibronectin type III domain)	Fibronectin type III domain	OG0000175	0	0	15	NA	NA	NA	NA	DSCL1	DSCL1_S2		No
evm.TU.CTG-1020.47	NA	141.4	3e-30	uncharacterized protein LOC107437925 [Parasteatoda tepidariorum]	NA	NA	NA	NA	NA	OG0011900	St3	1	1	St3	Sulfotransferase 3	Dmel_CG44167	2.42e-26	St3	St3		No
evm.TU.CTG-1021.14	PXK	584.3	4.8e-163	PX domain-containing protein kinase-like protein [Parasteatoda tepidariorum]	347	1e-112	PX domain-containing protein kinase-like protein OS=Mus musculus OX=10090 GN=Pxk PE=1 SV=2	PF02205(WH2 motif)	WH2 motif	OG0006390	CG8726	1	1	CG8726	None	Dmel_CG8726	2.65e-12	PXK	PXK		No
evm.TU.CTG-1021.2	MIA40	195.7	1.4e-46	Mitochondrial intermembrane space import and assembly protein 40-B, partial [Stegodyphus mimosarum]	124	2e-36	Mitochondrial intermembrane space import and assembly protein 40 OS=Rattus norvegicus OX=10116 GN=Chchd4 PE=2 SV=1	NA	NA	OG0005538	CG7950	1	1	CG7950	None	Dmel_CG7950	1.24e-37	MIA40	MIA40		No
evm.TU.CTG-1000.20	NA	293.9	1.5e-75	hypothetical protein X975_04624, partial [Stegodyphus mimosarum]	NA	NA	NA	NA	NA	OG0005350	0	0	5	NA	NA	NA	NA	NA	NA		No
evm.TU.CTG-1000.21	GRP1	92.4	3.2e-15	putative Ral guanine nucleotide exchange factor [Danaus plexippus plexippus]	76.3	2e-14	RAS guanyl-releasing protein 1 OS=Xenopus tropicalis OX=8364 GN=rasgrp1 PE=2 SV=1	PF00617(RasGEF domain)	RasGEF domain	OG0012469	0	0	5	NA	NA	NA	NA	GRP1	GRP1		No
evm.TU.CTG-1021.26	PAN3	1018.8	9.8e-294	PAB-dependent poly(A)-specific ribonuclease subunit PAN3 isoform X2 [Parasteatoda tepidariorum]	629	0	PAN2-PAN3 deadenylation complex subunit pan3 OS=Xenopus tropicalis OX=8364 GN=pan3 PE=2 SV=1	PF18101(Pan3 Pseudokinase domain)	-	OG0002490	PAN3	1	1	PAN3	Poly(A) specific ribonuclease subunit PAN3	Dmel_CG11486	1.47e-47	PAN3	PAN3		No
evm.TU.CTG-1000.23	LGMN	688.7	1.6e-194	Lgmn [Nephila clavipes]	461	1e-160	Legumain OS=Homo sapiens OX=9606 GN=LGMN PE=1 SV=1	PF01650(Peptidase C13 family)	Peptidase C13 family	OG0002013	0	0	2	PIG-K	Phosphatidylinositol glycan anchor biosynthesis class K	Dmel_CG4406	2.38e-37	PIG-K	PIG-K		No
evm.TU.CTG-1021.3	ADAT1	300.8	7.7e-78	adat1 [Nephila clavipes]	251	2e-78	tRNA-specific adenosine deaminase 1 OS=Xenopus tropicalis OX=8364 GN=adat1 PE=2 SV=1	PF02137(Adenosine-deaminase (editase) domain)	Adenosine-deaminase (editase) domain	OG0007938	Adat1	1	1	Adat1	Adenosine deaminase, tRNA-specific 1	Dmel_CG16889	6.18e-40	Adat1	Adat1		No
evm.TU.CTG-1000.27	NA	454.1	1.4e-123	hypothetical protein X975_19940, partial [Stegodyphus mimosarum]	NA	NA	NA	NA	NA	OG0009878	0	0	1	NA	NA	NA	NA	NA	NA		No
evm.TU.CTG-1000.28	NA	126.7	4.5e-25	uncharacterized protein LOC107455484 [Parasteatoda tepidariorum]	NA	NA	NA	NA	NA	OG0010979	0	0	1	NA	NA	NA	NA	NA	NA		No
evm.TU.CTG-1000.29	ST1A4	552.7	1.3e-153	sulfotransferase 1A3 [Parasteatoda tepidariorum]	228	4e-71	Sulfotransferase 1A4 OS=Homo sapiens OX=9606 GN=SULT1A4 PE=1 SV=1	PF00685(Sulfotransferase domain)	Sulfotransferase domain	OG0002218	0	0	2	NA	NA	NA	NA	ST1A4	ST1A4		No
evm.TU.CTG-1000.3	ALKMO	568.2	3.3e-158	Alkylglycerol monooxygenase, partial [Stegodyphus mimosarum]	362	1e-120	Alkylglycerol monooxygenase OS=Homo sapiens OX=9606 GN=AGMO PE=1 SV=1	NA	NA	OG0000662	0	0	5	NA	NA	NA	NA	ALKMO	ALKMO_S1		No
evm.TU.CTG-1000.30	ALPL	307	7.2e-80	protein ALP1-like, partial [Parasteatoda tepidariorum]	74.3	4e-14	Protein ALP1-like OS=Arabidopsis thaliana OX=3702 GN=At3g55350 PE=2 SV=1	PF13359(DDE superfamily endonuclease)	DDE superfamily endonuclease	OG0000046	CG32095, CG7492	2	28	NA	NA	NA	NA	ALPL	ALPL_S1		No
evm.TU.CTG-1000.31	GKAP1	449.1	1.6e-122	G kinase-anchoring protein 1 [Parasteatoda tepidariorum]	168	6e-48	G kinase-anchoring protein 1 OS=Danio rerio OX=7955 GN=gkap1 PE=2 SV=1	NA	NA	OG0007836	0	0	1	NA	NA	NA	NA	GKAP1	GKAP1		No
evm.TU.CTG-1021.31	NB5R4	552	2.9e-153	cyb5r4 [Nephila clavipes]	322	1e-102	Cytochrome b5 reductase 4 OS=Bos taurus OX=9913 GN=CYB5R4 PE=2 SV=1	NA	NA	OG0008670	CG11257	1	1	CG11257	None	Dmel_CG11257	6.54e-42	NB5R4	NB5R4		No
evm.TU.CTG-1000.33	PGAM5	335.9	1.6e-88	serine/threonine-protein phosphatase PGAM5, mitochondrial-like [Parasteatoda tepidariorum]	233	7e-75	Serine/threonine-protein phosphatase PGAM5, mitochondrial OS=Danio rerio OX=7955 GN=pgam5 PE=2 SV=2	NA	NA	OG0002213	Pgam5, Pgam5-2	2	3	NA	NA	NA	NA	PGAM5	PGAM5_S1		No
evm.TU.CTG-1000.34	PGAM5	369.8	9.8e-99	serine/threonine-protein phosphatase PGAM5, mitochondrial-like [Parasteatoda tepidariorum]	251	5e-82	Serine/threonine-protein phosphatase PGAM5, mitochondrial OS=Danio rerio OX=7955 GN=pgam5 PE=2 SV=2	PF00300(Histidine phosphatase superfamily (branch 1))	Histidine phosphatase superfamily (branch 1)	OG0002213	Pgam5, Pgam5-2	2	3	Pgam5	Phosphoglycerate mutase 5	Dmel_CG14816	2.77e-77	Pgam5	Pgam5_S1		No
evm.TU.CTG-1000.35	PGAM5	315.8	1.7e-82	Serine/threonine-protein phosphatase PGAM5, mitochondrial, partial [Stegodyphus mimosarum]	229	1e-73	Serine/threonine-protein phosphatase PGAM5, mitochondrial OS=Xenopus laevis OX=8355 GN=pgam5 PE=2 SV=1	NA	NA	OG0002213	Pgam5, Pgam5-2	2	3	NA	NA	NA	NA	PGAM5	PGAM5_S2		No
evm.TU.CTG-1000.36	NA	NA	NA	NA	NA	NA	NA	NA	NA	OG0011753	0	0	1	NA	NA	NA	NA	NA	NA		No
evm.TU.CTG-1021.7	KLDC4	718	2.8e-203	Kelch domain-containing protein 4, partial [Stegodyphus mimosarum]	436	1e-146	Kelch domain-containing protein 4 OS=Mus musculus OX=10090 GN=Klhdc4 PE=2 SV=2	NA	NA	OG0007259	CG4069	1	1	CG4069	None	Dmel_CG4069	1.69e-123	KLDC4	KLDC4		Yes
evm.TU.CTG-1022.1	ERCC5	1001.5	2.4e-288	ercc5 [Nephila clavipes]	284	3e-79	DNA repair protein complementing XP-G cells homolog OS=Xenopus laevis OX=8355 GN=ercc5 PE=2 SV=1	NA	NA	OG0004741	mus201	1	1	mus201	mutagen-sensitive 201	Dmel_CG10890	2.46e-74	mus201	mus201		No
evm.TU.CTG-1022.2	PDCD5	215.7	1.1e-52	Alanine aminotransferase 2, partial [Stegodyphus mimosarum]	108	3e-30	Programmed cell death protein 5 OS=Mus musculus OX=10090 GN=Pdcd5 PE=1 SV=3	PF01984(Double-stranded DNA-binding domain)	Double-stranded DNA-binding domain	OG0005516	PDCD-5	1	1	PDCD-5	Programmed Cell Death 5	Dmel_CG13072	5.72e-35	PDCD-5	PDCD-5		No
evm.TU.CTG-1025.1	CNOT2	884	2.8e-253	hypothetical protein X975_00641, partial [Stegodyphus mimosarum]	418	1e-140	CCR4-NOT transcription complex subunit 2 OS=Homo sapiens OX=9606 GN=CNOT2 PE=1 SV=1	NA	NA	OG0004198	Rga	1	1	Rga	Regena	Dmel_CG2161	4.98e-24	Rga	Rga		No
evm.TU.CTG-1000.44	BMR1B	735.3	1.8e-208	Bone morphogenetic protein receptor type-1B, partial [Stegodyphus mimosarum]	460	1e-157	Bone morphogenetic protein receptor type-1B OS=Gallus gallus OX=9031 GN=BMPR1B PE=2 SV=1	PF00069(Protein kinase domain)	Protein kinase domain	OG0000243	babo, put, sax, tkv	4	5	tkv	thickveins	Dmel_CG14026	5.72e-160	tkv	tkv		No
evm.TU.CTG-1000.46	ZASP	974.2	3.1e-280	PDZ and LIM domain protein Zasp isoform X1 [Parasteatoda tepidariorum]	328	2e-95	PDZ and LIM domain protein Zasp OS=Drosophila melanogaster OX=7227 GN=Zasp52 PE=1 SV=2	PF00412(LIM domain)	LIM domain	OG0001703	CG43897, Zasp52	2	2	Zasp52	Z band alternatively spliced PDZ-motif protein 52	Dmel_CG30084	2.28e-70	Zasp52	Zasp52		No
evm.TU.CTG-1025.2-evm.TU.CTG-1025.3	INO80	2228	0	DNA helicase INO80 isoform X2 [Parasteatoda tepidariorum]	1361	0	Chromatin-remodeling ATPase INO80 OS=Homo sapiens OX=9606 GN=INO80 PE=1 SV=2	PF00271(Helicase conserved C-terminal domain)	Helicase conserved C-terminal domain	OG0008526	Ino80	1	1	Ino80	INO80 complex subunit	Dmel_CG31212	0	Ino80	Ino80		No
evm.TU.CTG-1000.5	DC1I2	1067.4	2.4e-308	cytoplasmic dynein 1 intermediate chain 2 isoform X2 [Parasteatoda tepidariorum]	621	0	Cytoplasmic dynein 1 intermediate chain 2 OS=Mus musculus OX=10090 GN=Dync1i2 PE=1 SV=1	PF11540(Cytoplasmic dynein 1 intermediate chain 2)	Cytoplasmic dynein 1 intermediate chain 2	OG0000598	Sdic1, Sdic2, Sdic3, Sdic4, SdicA, SdicB, SdicC, sw	8	3	NA	NA	NA	NA	DC1I2	DC1I2		No
evm.TU.CTG-1000.6	NA	NA	NA	NA	NA	NA	NA	NA	NA	NA	NA	NA	NA	NA	NA	NA	NA	NA	NA		No
evm.TU.CTG-1025.9	P3C2A	2428.7	0	phosphatidylinositol 4-phosphate 3-kinase C2 domain-containing subunit alpha-like [Parasteatoda tepidariorum]	993	0	Phosphatidylinositol 4-phosphate 3-kinase C2 domain-containing subunit alpha OS=Mus musculus OX=10090 GN=Pik3c2a PE=1 SV=2	PF00454(Phosphatidylinositol 3- and 4-kinase)	Phosphatidylinositol 3- and 4-kinase	OG0003353	Pi3K68D	1	1	Pi3K68D	Phosphatidylinositol 3-kinase 68D	Dmel_CG11621	4.59e-89	Pi3K68D	Pi3K68D		No
evm.TU.CTG-1002.2	NA	100.5	3e-18	putative neurotoxin LTDF S-04 [Dolomedes fimbriatus]	NA	NA	NA	NA	NA	OG0000663	0	0	5	NA	NA	NA	NA	NA	NA		No
evm.TU.CTG-1002.3	NA	133.3	5.7e-28	putative neurotoxin LTDF S-04 [Dolomedes fimbriatus]	NA	NA	NA	PF12190(Fungal protease inhibitor)	Fungal protease inhibitor	OG0000663	0	0	5	NA	NA	NA	NA	NA	NA		No
evm.TU.CTG-1003.1	ARRH	456.1	1.6e-124	arrestin homolog [Parasteatoda tepidariorum]	223	6e-68	Arrestin homolog OS=Heliothis virescens OX=7102 PE=3 SV=1	PF00339(Arrestin (or S-antigen), N-terminal domain)	Arrestin (or S-antigen), N-terminal domain	OG0006349	0	0	1	NA	NA	NA	NA	ARRH	ARRH_S1		No
evm.TU.CTG-1003.10	CLYBL	478	3.2e-131	Citrate lyase subunit beta-like protein [Nephila clavipes]	313	1e-105	Citramalyl-CoA lyase, mitochondrial OS=Homo sapiens OX=9606 GN=CLYBL PE=1 SV=2	PF03328(HpcH/HpaI aldolase/citrate lyase family)	HpcH/HpaI aldolase/citrate lyase family	OG0009415	0	0	1	NA	NA	NA	NA	CLYBL	CLYBL		No
evm.TU.CTG-1003.11	GBB1	699.9	5.2e-198	guanine nucleotide-binding protein G(I)/G(S)/G(T) subunit beta-1 [Parasteatoda tepidariorum]	676	0	Guanine nucleotide-binding protein G(I)/G(S)/G(T) subunit beta-1 OS=Homarus americanus OX=6706 GN=GBETA1 PE=2 SV=1	PF00400(WD domain, G-beta repeat)	WD domain, G-beta repeat	OG0000514	Gbeta13F, Gbeta5, Gbeta76C	3	3	Gbeta13F	G protein beta-subunit 13F	Dmel_CG10545	0	Gbeta13F	Gbeta13F		No
evm.TU.CTG-1003.12	NA	NA	NA	NA	NA	NA	NA	NA	NA	NA	NA	NA	NA	NA	NA	NA	NA	NA	NA		No
evm.TU.CTG-1003.13	GBB2	647.5	3.1e-182	guanine nucleotide-binding protein subunit beta-2 isoform X1 [Parasteatoda tepidariorum]	455	1e-160	Guanine nucleotide-binding protein subunit beta-2 OS=Drosophila melanogaster OX=7227 GN=Gbeta76C PE=1 SV=3	PF00400(WD domain, G-beta repeat)	WD domain, G-beta repeat	OG0000514	Gbeta13F, Gbeta5, Gbeta76C	3	3	Gbeta76C	G protein beta-subunit 76C	Dmel_CG8770	1.79e-161	Gbeta76C	Gbeta76C		No
evm.TU.CTG-1026.5	PAPD1	595.9	1.8e-166	Poly(A) RNA polymerase [Nephila clavipes]	239	3e-70	Poly(A) RNA polymerase, mitochondrial OS=Homo sapiens OX=9606 GN=MTPAP PE=1 SV=1	NA	NA	OG0007630	MTPAP	1	1	MTPAP	mitochondrial poly(A) polymerase	Dmel_CG11418	5.23e-22	MTPAP	MTPAP		No
evm.TU.CTG-1028.24	ECHM	439.9	8.5e-120	Enoyl-CoA hydratase, mitochondrial, partial [Stegodyphus mimosarum]	367	1e-127	Enoyl-CoA hydratase, mitochondrial OS=Mus musculus OX=10090 GN=Echs1 PE=1 SV=1	PF00378(Enoyl-CoA hydratase/isomerase)	Enoyl-CoA hydratase/isomerase	OG0006031	Echs1	1	1	Echs1	Enoyl-CoA hydratase, short chain 1	Dmel_CG6543	3.91e-121	Echs1	Echs1		No
evm.TU.CTG-1029.11	RB18B	378.6	1.6e-101	Rab18 [Nephila clavipes]	315	1e-109	Ras-related protein Rab-18-B OS=Danio rerio OX=7955 GN=rab18b PE=2 SV=1	PF00071(Ras family)	Ras family	OG0006774	Rab18	1	1	Rab18	Rab18	Dmel_CG3129	7.28e-63	Rab18	Rab18_S1		No
evm.TU.CTG-1030.1	ROS1	1316.2	0	proto-oncogene tyrosine-protein kinase ROS [Parasteatoda tepidariorum]	363	1e-101	Proto-oncogene tyrosine-protein kinase ROS OS=Gallus gallus OX=9031 GN=ROS1 PE=1 SV=3	PF07714(Protein tyrosine kinase)	Protein tyrosine kinase	OG0003098	sev	1	1	NA	NA	NA	NA	sev	sev		No
evm.TU.CTG-1003.5	MPRD	287.3	7e-74	cation-dependent mannose-6-phosphate receptor-like [Parasteatoda tepidariorum]	199	9e-62	Cation-dependent mannose-6-phosphate receptor OS=Rattus norvegicus OX=10116 GN=M6pr PE=1 SV=1	NA	NA	OG0007888	0	0	1	NA	NA	NA	NA	MPRD	MPRD_S1		No
evm.TU.CTG-1003.6	NA	104.4	5.3e-19	uncharacterized protein LOC107442644 [Parasteatoda tepidariorum]	NA	NA	NA	NA	NA	OG0009905	0	0	1	NA	NA	NA	NA	NA	NA		No
evm.TU.CTG-1030.10	CF298	362.5	2.1e-96	hypothetical protein X975_21756, partial [Stegodyphus mimosarum]	272	6e-89	Cilia- and flagella-associated protein 298 OS=Mus musculus OX=10090 GN=Cfap298 PE=1 SV=1	NA	NA	OG0007343	CG18675	1	1	CG18675	None	Dmel_CG18675	7.75e-69	CF298	CF298		No
evm.TU.CTG-1030.3	IPPK	446	1.8e-121	inositol-pentakisphosphate 2-kinase-like [Parasteatoda tepidariorum]	191	4e-54	Inositol-pentakisphosphate 2-kinase OS=Rattus norvegicus OX=10116 GN=Ippk PE=2 SV=1	PF06090(Inositol-pentakisphosphate 2-kinase)	Inositol-pentakisphosphate 2-kinase	OG0006541	Ipk1	1	1	Ipk1	Ipk1	Dmel_CG30295	1.24e-09	Ipk1	Ipk1		No
evm.TU.CTG-1030.8	SHPRH	638.3	7.7e-179	E3 ubiquitin-protein ligase SHPRH [Parasteatoda tepidariorum]	581	1e-179	E3 ubiquitin-protein ligase SHPRH OS=Homo sapiens OX=9606 GN=SHPRH PE=1 SV=2	PF00097(Zinc finger, C3HC4 type (RING finger))	Zinc finger, C3HC4 type (RING finger)	OG0007412	CG7376	1	1	CG7376	None	Dmel_CG7376	1.65e-59	SHPRH	SHPRH		No
evm.TU.CTG-1004.2	VAS1	398.7	3.1e-107	hypothetical protein X975_22847, partial [Stegodyphus mimosarum]	83.6	5e-16	V-type proton ATPase subunit S1 OS=Bos taurus OX=9913 GN=ATP6AP1 PE=1 SV=1	PF05827(Vacuolar ATP synthase subunit S1 (ATP6S1))	Vacuolar ATP synthase subunit S1 (ATP6S1)	OG0003936	CG31030, CG5421, VhaAC45	3	1	VhaAC45	Vacuolar H[+] ATPase AC45 accessory subunit	Dmel_CG8029	1.45e-15	VhaAC45	VhaAC45		No
evm.TU.CTG-1004.3	44470	864.8	2.5e-247	Organic cation transporter 1, partial [Stegodyphus mimosarum]	315	2e-97	Organic cation transporter 1 OS=Caenorhabditis elegans OX=6239 GN=oct-1 PE=1 SV=3	NA	NA	OG0000220	CG7084, CarT	2	9	NA	NA	NA	NA	2023-10-01	1-Oct_S1		No
evm.TU.CTG-1004.4	BALAT	167.2	4.3e-38	Solute carrier family 22 member 7, partial [Stegodyphus mimosarum]	72	1e-14	Beta-alanine transporter OS=Drosophila melanogaster OX=7227 GN=Balat PE=2 SV=1	NA	NA	OG0000220	CG7084, CarT	2	9	NA	NA	NA	NA	2023-09-01	SEPT1_S1		No
evm.TU.CTG-1005.2	RTN4R	134.4	1e-27	carboxypeptidase N subunit 2-like [Parasteatoda tepidariorum]	52	5e-06	Reticulon-4 receptor OS=Macaca fascicularis OX=9541 GN=RTN4R PE=2 SV=1	NA	NA	OG0000027	0	0	42	NA	NA	NA	NA	2023-09-02	SEPT2_S1		No
evm.TU.CTG-1005.3	GPV	158.7	3.7e-35	leucine-rich repeat-containing protein 15-like isoform X2 [Parasteatoda tepidariorum]	66.6	4e-11	Platelet glycoprotein V OS=Mus musculus OX=10090 GN=Gp5 PE=1 SV=1	NA	NA	OG0000027	0	0	42	NA	NA	NA	NA	GPV	GPV_S1		No
evm.TU.CTG-1005.4	LGI4	171.4	5.9e-39	leucine-rich repeat-containing protein 15-like isoform X2 [Parasteatoda tepidariorum]	67.4	3e-11	Leucine-rich repeat LGI family member 4 OS=Homo sapiens OX=9606 GN=LGI4 PE=1 SV=1	PF13855(Leucine rich repeat)	Leucine rich repeat	OG0000027	0	0	42	NA	NA	NA	NA	LGI4	LGI4_S1		No
evm.TU.CTG-1006.1	YMD2	623.6	8.9e-175	uncharacterized protein F54H12.2-like [Parasteatoda tepidariorum]	149	4e-38	Uncharacterized protein F54H12.2 OS=Caenorhabditis elegans OX=6239 GN=F54H12.2 PE=4 SV=1	NA	NA	OG0000040	0	0	17	NA	NA	NA	NA	YMD2	YMD2_S3		No
evm.TU.CTG-1006.2	NA	125.9	8.2e-26	transposable element tc3 transposase [Lasius niger]	NA	NA	NA	NA	NA	OG0000007	0	0	8	NA	NA	NA	NA	NA	NA		No
evm.TU.CTG-1007.1	NA	NA	NA	NA	NA	NA	NA	NA	NA	NA	NA	NA	NA	NA	NA	NA	NA	NA	NA		No
evm.TU.CTG-1032.18	TBC25	834.3	4.1e-238	TBC1 domain family member 25, partial [Stegodyphus mimosarum]	298	1e-88	TBC1 domain family member 25 OS=Mus musculus OX=10090 GN=Tbc1d25 PE=1 SV=1	PF00566(Rab-GTPase-TBC domain)	Rab-GTPase-TBC domain	OG0003011	CG8155	1	1	CG8155	None	Dmel_CG8155	6.69e-79	TBC25	TBC25		No
evm.TU.CTG-1007.3	S39A3	482.3	1.8e-132	zinc transporter ZIP3-like [Parasteatoda tepidariorum]	182	2e-53	Zinc transporter ZIP3 OS=Xenopus tropicalis OX=8364 GN=slc39a3 PE=2 SV=1	NA	NA	OG0004397	0	0	2	NA	NA	NA	NA	S39A3	S39A3_S1		No
evm.TU.CTG-1007.4	FA45A	388.7	1.8e-104	protein FAM45A [Parasteatoda tepidariorum]	212	2e-66	Protein FAM45A OS=Mus musculus OX=10090 GN=Fam45a PE=1 SV=2	NA	NA	OG0008681	0	0	1	NA	NA	NA	NA	FA45A	FA45A		No
evm.TU.CTG-1007.5	NA	89	1.5e-14	Protein OSCP1, partial [Stegodyphus mimosarum]	NA	NA	NA	NA	NA	NA	NA	NA	NA	NA	NA	NA	NA	NA	NA		No
evm.TU.CTG-1032.30	RHG01	877.5	2.7e-251	rho GTPase-activating protein 1 isoform X1 [Parasteatoda tepidariorum]	388	1e-130	Rho GTPase-activating protein 1 OS=Homo sapiens OX=9606 GN=ARHGAP1 PE=1 SV=1	PF00620(RhoGAP domain)	RhoGAP domain	OG0004160	RhoGAP68F	1	1	RhoGAP68F	Rho GTPase activating protein at 68F	Dmel_CG6811	1.24e-80	RhoGAP68F	RhoGAP68F		No
evm.TU.CTG-1007.7	KLC	219.5	3.4e-53	hypothetical protein TRIADDRAFT_62499 [Trichoplax adhaerens]	83.2	2e-15	Kinesin light chain OS=Doryteuthis pealeii OX=1051067 PE=2 SV=1	PF13374(Tetratricopeptide repeat)	Tetratricopeptide repeat	OG0019270	0	0	2	NA	NA	NA	NA	KLC	KLC_S1		No
evm.TU.CTG-1007.8	IDE	1380.9	0	insulin-degrading enzyme isoform X2 [Parasteatoda tepidariorum]	1125	0	Insulin-degrading enzyme OS=Homo sapiens OX=9606 GN=IDE PE=1 SV=4	PF16187(Middle or third domain of peptidase_M16)	Middle or third domain of peptidase_M16	OG0001403	CG10588, Ide, Nrd1	3	4	Ide	Insulin degrading metalloproteinase	Dmel_CG5517	0	Ide	Ide_S1		No
evm.TU.CTG-1008.1	GCY3E	1014.2	2.7e-292	Csa-Guanyl Cyclase 2, partial [Cupiennius salei]	684	0	Guanylate cyclase 32E OS=Drosophila melanogaster OX=7227 GN=Gyc32E PE=1 SV=4	NA	NA	OG0000327	CG10738, CG42637, Gyc32E, Gyc76C	4	11	NA	NA	NA	NA	GCY3E	GCY3E_S1		No
evm.TU.CTG-1008.2	NA	NA	NA	NA	NA	NA	NA	NA	NA	NA	NA	NA	NA	NA	NA	NA	NA	NA	NA		No
evm.TU.CTG-1009.1	NPHN	746.1	1.3e-211	neural cell adhesion molecule 1-A [Parasteatoda tepidariorum]	93.6	3e-18	Nephrin OS=Rattus norvegicus OX=10116 GN=Nphs1 PE=1 SV=2	PF08205(CD80-like C2-set immunoglobulin domain)	CD80-like C2-set immunoglobulin domain	OG0000030	side-V, side-VII, side-VIII	3	25	NA	NA	NA	NA	NPHN	NPHN_S1		No
evm.TU.CTG-101.1	NA	NA	NA	NA	NA	NA	NA	NA	NA	OG0019207	0	0	2	NA	NA	NA	NA	NA	NA		No
evm.TU.CTG-101.2	SSR1	727.2	3.8e-206	Sstr4 [Nephila clavipes]	254	5e-80	Somatostatin receptor type 1 OS=Mus musculus OX=10090 GN=Sstr1 PE=1 SV=1	PF00001(7 transmembrane receptor (rhodopsin family))	7 transmembrane receptor (rhodopsin family)	OG0001328	AstC-R1, AstC-R2	2	3	NA	NA	NA	NA	SSR1	SSR1	neuropeptide receptor	No
evm.TU.CTG-1032.41	DCAF1	1563.5	0	protein VPRBP-like [Parasteatoda tepidariorum]	987	0	DDB1- and CUL4-associated factor 1 OS=Homo sapiens OX=9606 GN=DCAF1 PE=1 SV=3	NA	NA	OG0006296	mahj	1	1	mahj	mahjong	Dmel_CG10080	6.72e-141	mahj	mahj		No
evm.TU.CTG-1010.3	NOGG	206.8	9.2e-50	noggin [Parasteatoda tepidariorum]	104	2e-26	Noggin OS=Takifugu rubripes OX=31033 GN=nog PE=3 SV=1	NA	NA	OG0005639	0	0	3	NA	NA	NA	NA	NOGG	NOGG_S1		No
evm.TU.CTG-1010.4	NOGG	233.8	8.9e-58	noggin-2-like [Parasteatoda tepidariorum]	88.6	1e-19	Noggin OS=Gallus gallus OX=9031 GN=NOG PE=2 SV=1	PF05806(Noggin)	Noggin	OG0005371	0	0	1	NA	NA	NA	NA	NOGG	NOGG_S2		No
evm.TU.CTG-1010.6	KLH20	946.8	4.5e-272	Kelch-like protein 3, partial [Stegodyphus mimosarum]	400	1e-131	Kelch-like protein 20 OS=Mus musculus OX=10090 GN=Klhl20 PE=2 SV=2	PF00651(BTB/POZ domain)	BTB/POZ domain	OG0007986	0	0	1	NA	NA	NA	NA	KLH20	KLH20		No
evm.TU.CTG-1010.7	PAXI1	1237.6	0	PAX-interacting protein 1, partial [Stegodyphus mimosarum]	384	1e-109	PAX-interacting protein 1 OS=Xenopus laevis OX=8355 GN=paxip1 PE=1 SV=1	NA	NA	OG0002283	Ptip, mu2	2	1	Ptip	PAX transcription activation domain interacting protein	Dmel_CG32133	3.91e-91	Ptip	Ptip		No
evm.TU.CTG-1010.8	NA	NA	NA	NA	NA	NA	NA	NA	NA	OG0011607	0	0	6	NA	NA	NA	NA	NA	NA		No
evm.TU.CTG-1011.1	NA	NA	NA	NA	NA	NA	NA	NA	NA	OG0015553	0	0	3	NA	NA	NA	NA	NA	NA		No
evm.TU.CTG-1032.48	LTMD1	481.1	3.7e-132	LETM1 domain-containing protein 1, partial [Stegodyphus mimosarum]	149	6e-41	LETM1 domain-containing protein 1 OS=Homo sapiens OX=9606 GN=LETMD1 PE=1 SV=1	NA	NA	OG0007268	CG5989	1	1	CG5989	None	Dmel_CG5989	6.2e-39	LTMD1	LTMD1		No
evm.TU.CTG-1011.11	YOF5	504.2	4.1e-139	uncharacterized oxidoreductase ZK1290.5-like [Parasteatoda tepidariorum]	296	2e-98	Uncharacterized oxidoreductase ZK1290.5 OS=Caenorhabditis elegans OX=6239 GN=ZK1290.5 PE=3 SV=3	PF00248(Aldo/keto reductase family)	Aldo/keto reductase family	OG0008069	0	0	1	NA	NA	NA	NA	YOF5	YOF5		Yes
evm.TU.CTG-1033.14	RL28	212.2	1.3e-51	60S ribosomal protein L28 [Parasteatoda tepidariorum]	130	6e-39	60S ribosomal protein L28 OS=Mus musculus OX=10090 GN=Rpl28 PE=1 SV=2	NA	NA	OG0006910	RpL28	1	1	RpL28	Ribosomal protein L28	Dmel_CG12740	1.63e-22	RpL28	RpL28		No
evm.TU.CTG-1033.2	ATG2B	2260	0	autophagy-related protein 2 homolog B [Parasteatoda tepidariorum]	974	0	Autophagy-related protein 2 homolog B OS=Homo sapiens OX=9606 GN=ATG2B PE=1 SV=5	PF12624(N-terminal region of Chorein or VPS13)	N-terminal region of Chorein or VPS13	OG0002904	Atg2	1	1	Atg2	Autophagy-related 2	Dmel_CG1241	4.15e-104	Atg2	Atg2		No
evm.TU.CTG-1011.4	LUCB	317.8	4.5e-83	Leucine-rich repeat-containing protein 15, partial [Stegodyphus mimosarum]	70.5	1e-12	Oplophorus-luciferin 2-monooxygenase non-catalytic subunit OS=Oplophorus gracilirostris OX=727944 PE=1 SV=1	NA	NA	OG0002328	0	0	2	NA	NA	NA	NA	LUCB	LUCB_S1		No
evm.TU.CTG-1011.5	LUCB	344.7	3.9e-91	Leucine-rich repeat-containing protein 15, partial [Stegodyphus mimosarum]	92.4	5e-20	Oplophorus-luciferin 2-monooxygenase non-catalytic subunit OS=Oplophorus gracilirostris OX=727944 PE=1 SV=1	PF13855(Leucine rich repeat)	Leucine rich repeat	OG0002328	0	0	2	NA	NA	NA	NA	LUCB	LUCB_S2		No
evm.TU.CTG-1033.22	PRCC	314.3	6.5e-82	Proline-rich protein PRCC [Nephila clavipes]	131	4e-33	Proline-rich protein PRCC OS=Homo sapiens OX=9606 GN=PRCC PE=1 SV=1	PF10253(Mitotic checkpoint regulator, MAD2B-interacting)	Mitotic checkpoint regulator, MAD2B-interacting	OG0008740	CG17249	1	1	NA	NA	NA	NA	PRCC	PRCC		No
evm.TU.CTG-1033.23	RT11	280.8	4.4e-72	28S ribosomal protein S11, mitochondrial-like [Parasteatoda tepidariorum]	116	9e-32	28S ribosomal protein S11, mitochondrial OS=Homo sapiens OX=9606 GN=MRPS11 PE=1 SV=2	PF00411(Ribosomal protein S11)	Ribosomal protein S11	OG0006912	mRpS11	1	1	mRpS11	mitochondrial ribosomal protein S11	Dmel_CG5184	1.07e-50	mRpS11	mRpS11		No
evm.TU.CTG-1033.34	PEX19	314.3	5.2e-82	Peroxisomal biogenesis factor 19 [Nephila clavipes]	137	2e-37	Peroxisomal biogenesis factor 19 OS=Pongo abelii OX=9601 GN=PEX19 PE=2 SV=1	PF04614(Pex19 protein family)	Pex19 protein family	OG0006534	Pex19	1	1	Pex19	Peroxin 19	Dmel_CG5325	1.24e-13	Pex19	Pex19		No
evm.TU.CTG-1012.1	FAAH2	754.6	2.4e-214	fatty-acid amide hydrolase 2 [Parasteatoda tepidariorum]	379	1e-126	Fatty-acid amide hydrolase 2 OS=Homo sapiens OX=9606 GN=FAAH2 PE=2 SV=1	NA	NA	OG0000183	CG5112, CG5191, CG7900, CG7910, CG8839	5	14	CG5191	None	Dmel_CG5191	1.33e-102	FAAH2	FAAH2_S1		No
evm.TU.CTG-1012.3	NA	90.5	3.5e-15	hypothetical protein X975_04686, partial [Stegodyphus mimosarum]	NA	NA	NA	NA	NA	OG0016334	0	0	1	NA	NA	NA	NA	NA	NA		No
evm.TU.CTG-1033.4	COROB	1574.7	0	Coro7, partial [Nephila clavipes]	439	1e-137	Coronin-B OS=Dictyostelium discoideum OX=44689 GN=corB PE=1 SV=1	NA	NA	OG0006911	pod1	1	1	pod1	pod1 coronin	Dmel_CG4532	5.14e-117	pod1	pod1		No
evm.TU.CTG-1012.5	FCN2	427.6	5.5e-116	Techylectin-5B, partial [Stegodyphus mimosarum]	173	3e-50	Ficolin-2 OS=Homo sapiens OX=9606 GN=FCN2 PE=1 SV=2	NA	NA	OG0000032	CG10359, CG1791, CG1889, CG30280, CG30281, CG31832, CG41520, CG5550, CG6788, CG7668, CG8642, CG9500, CG9593, sca	14	18	NA	NA	NA	NA	FCN2	FCN2_S1		No
evm.TU.CTG-1036.9	MCE1	921.4	1.9e-264	mRNA-capping enzyme-like [Parasteatoda tepidariorum]	676	0	mRNA-capping enzyme OS=Mus musculus OX=10090 GN=Rngtt PE=1 SV=1	PF01331(mRNA capping enzyme, catalytic domain)	mRNA capping enzyme, catalytic domain	OG0006281	mRNA-cap	1	1	mRNA-cap	mRNA-capping-enzyme	Dmel_CG1810	0	mRNA-cap	mRNA-cap		No
evm.TU.CTG-1013.1	NRF6	675.6	2.3e-190	Nose resistant to fluoxetine protein 6, partial [Stegodyphus mimosarum]	260	2e-74	Nose resistant to fluoxetine protein 6 OS=Caenorhabditis elegans OX=6239 GN=nrf-6 PE=1 SV=3	NA	NA	OG0000019	CG10182, CG10183, CG13325, CG14204, CG14205, CG14219, CG16723, CG17707, CG3106, CG32645, CG33337, CG42329, CG5892	13	25	NA	NA	NA	NA	NRF6	NRF6_S1		No
evm.TU.CTG-1013.10	MCEE	241.9	1.9e-60	Mcee [Nephila clavipes]	195	2e-63	Methylmalonyl-CoA epimerase, mitochondrial OS=Homo sapiens OX=9606 GN=MCEE PE=1 SV=1	PF13669(Glyoxalase/Bleomycin resistance protein/Dioxygenase superfamily)	Glyoxalase/Bleomycin resistance protein/Dioxygenase superfamily	OG0009602	0	0	1	NA	NA	NA	NA	MCEE	MCEE		No
evm.TU.CTG-1013.11	NUBP2	455.3	1.7e-124	cytosolic Fe-S cluster assembly factor NUBP2 homolog [Parasteatoda tepidariorum]	337	1e-116	Cytosolic Fe-S cluster assembly factor NUBP2 homolog OS=Nematostella vectensis OX=45351 GN=v1g229988 PE=3 SV=1	NA	NA	OG0001828	CG17904, CG4858	2	2	CG4858	None	Dmel_CG4858	1.8e-109	NUBP2	NUBP2		No
evm.TU.CTG-1013.12	BTBD2	915.2	1.2e-262	BTB/POZ domain-containing protein 2 [Nephila clavipes]	694	0	BTB/POZ domain-containing protein 2 OS=Homo sapiens OX=9606 GN=BTBD2 PE=1 SV=1	NA	NA	OG0006928	0	0	1	NA	NA	NA	NA	BTBD2	BTBD2_S1		No
evm.TU.CTG-1013.13	OV16	240.7	4.9e-60	Phosphatidylethanolamine-binding protein 1, partial [Stegodyphus mimosarum]	176	5e-55	OV-16 antigen OS=Onchocerca volvulus OX=6282 GN=OV16 PE=2 SV=2	NA	NA	NA	NA	NA	NA	NA	NA	NA	NA	OV16	OV16		No
evm.TU.CTG-1013.14	RGRF2	394	4.4e-106	ras-specific guanine nucleotide-releasing factor 2-like [Centruroides sculpturatus]	232	8e-69	Ras-specific guanine nucleotide-releasing factor 2 OS=Danio rerio OX=7955 GN=rasgrf2 PE=3 SV=1	PF00169(PH domain)	PH domain	OG0001062	0	0	4	NA	NA	NA	NA	RGRF2	RGRF2_S1		No
evm.TU.CTG-1013.2	AP4E	785	2.7e-223	AP-4 complex subunit epsilon-1 [Parasteatoda tepidariorum]	266	9e-76	AP-4 complex subunit epsilon OS=Arabidopsis thaliana OX=3702 GN=At1g31730 PE=1 SV=1	PF01602(Adaptin N terminal region)	Adaptin N terminal region	OG0009202	0	0	1	NA	NA	NA	NA	AP4E	AP4E		Yes
evm.TU.CTG-1013.3	NA	269.6	3.6e-68	hypothetical protein NCL1_18646 [Nephila clavipes]	NA	NA	NA	NA	NA	OG0012874	0	0	2	NA	NA	NA	NA	NA	NA		No
evm.TU.CTG-1013.4	NA	167.9	2.2e-37	hypothetical protein NCL1_18646 [Nephila clavipes]	NA	NA	NA	NA	NA	OG0012874	0	0	2	NA	NA	NA	NA	NA	NA		No
evm.TU.CTG-1013.5	GHRA	339.7	1.4e-89	uncharacterized protein LOC107441073 [Parasteatoda tepidariorum]	127	8e-33	Glyoxylate/hydroxypyruvate reductase A OS=Escherichia coli (strain UTI89 / UPEC) OX=364106 GN=ghrA PE=3 SV=2	PF02826(D-isomer specific 2-hydroxyacid dehydrogenase, NAD binding domain)	D-isomer specific 2-hydroxyacid dehydrogenase, NAD binding domain	OG0002578	0	0	2	NA	NA	NA	NA	GHRA	GHRA_S1		Yes
evm.TU.CTG-1013.6	MINP1	584.3	4.9e-163	Multiple inositol polyphosphate phosphatase 1, partial [Stegodyphus mimosarum]	197	7e-56	Multiple inositol polyphosphate phosphatase 1 OS=Drosophila melanogaster OX=7227 GN=Mipp1 PE=1 SV=2	NA	NA	OG0002644	Mipp1, Mipp2	2	1	Mipp2	Multiple inositol polyphosphate phosphatase 2	Dmel_CG4317	3.31e-53	Mipp2	Mipp2		No
evm.TU.CTG-104.1	GORS2	516.9	6.2e-143	Golgi reassembly-stacking protein 2, partial [Stegodyphus mimosarum]	341	1e-114	Golgi reassembly-stacking protein 2 OS=Homo sapiens OX=9606 GN=GORASP2 PE=1 SV=3	PF04495(GRASP55/65 PDZ-like domain)	GRASP55/65 PDZ-like domain	OG0004207	Grasp65	1	1	Grasp65	Grasp65	Dmel_CG7809	9.12e-111	Grasp65	Grasp65		No
evm.TU.CTG-1013.8	SKP1	127.5	5.6e-26	PREDICTED: S-phase kinase-associated protein 1 [Hydra vulgaris]	117	1e-32	S-phase kinase-associated protein 1 OS=Rattus norvegicus OX=10116 GN=Skp1 PE=1 SV=3	PF03931(Skp1 family, tetramerisation domain)	Skp1 family, tetramerisation domain	NA	NA	NA	NA	NA	NA	NA	NA	SKP1	SKP1		No
evm.TU.CTG-1040.12	ESF1	625.2	3.1e-175	ESF1 homolog [Parasteatoda tepidariorum]	311	4e-94	ESF1 homolog OS=Mus musculus OX=10090 GN=Esf1 PE=1 SV=1	PF08159(NUC153 domain)	NUC153 domain	OG0006887	CG11417	1	1	CG11417	None	Dmel_CG11417	2.52e-80	ESF1	ESF1		No
evm.TU.CTG-1040.13	PIGB	592	2.2e-165	GPI mannosyltransferase 3 [Parasteatoda tepidariorum]	361	1e-118	GPI mannosyltransferase 3 OS=Bos taurus OX=9913 GN=PIGB PE=2 SV=1	PF03901(Alg9-like mannosyltransferase family)	Alg9-like mannosyltransferase family	OG0008193	PIG-B	1	1	PIG-B	Phosphatidylinositol glycan anchor biosynthesis class B	Dmel_CG12006	1.08e-16	PIG-B	PIG-B		No
evm.TU.CTG-1014.7	NRF6	1088.9	0	nose resistant to fluoxetine protein 6-like [Parasteatoda tepidariorum]	201	2e-52	Nose resistant to fluoxetine protein 6 OS=Caenorhabditis elegans OX=6239 GN=nrf-6 PE=1 SV=3	PF01757(Acyltransferase family)	Acyltransferase family	OG0000019	CG10182, CG10183, CG13325, CG14204, CG14205, CG14219, CG16723, CG17707, CG3106, CG32645, CG33337, CG42329, CG5892	13	25	CG10182	None	Dmel_CG10182	1.91e-73	NRF6	NRF6_S2		No
evm.TU.CTG-1014.8	BTBD6	270.8	5.9e-69	Btbd6 [Nephila clavipes]	75.5	2e-14	BTB/POZ domain-containing protein 6 OS=Mus musculus OX=10090 GN=Btbd6 PE=2 SV=2	PF00651(BTB/POZ domain)	BTB/POZ domain	OG0000837	0	0	13	NA	NA	NA	NA	BTBD6	BTBD6_S2		No
evm.TU.CTG-1015.1	PLCL2	1696.4	0	inactive phospholipase C-like protein 2 [Parasteatoda tepidariorum]	803	0	Inactive phospholipase C-like protein 2 OS=Homo sapiens OX=9606 GN=PLCL2 PE=1 SV=2	PF00387(Phosphatidylinositol-specific phospholipase C, Y domain)	Phosphatidylinositol-specific phospholipase C, Y domain	OG0006898	0	0	2	NA	NA	NA	NA	PLCL2	PLCL2_S1		No
evm.TU.CTG-1015.10	MECOM	1728.4	0	MDS1 and EVI1 complex locus protein EVI1-like isoform X1 [Parasteatoda tepidariorum]	523	1e-164	Histone-lysine N-methyltransferase MECOM OS=Homo sapiens OX=9606 GN=MECOM PE=1 SV=3	PF00096(Zinc finger, C2H2 type)	Zinc finger, C2H2 type	OG0001135	CG10348, ham	2	3	CG10348	None	Dmel_CG10348	7.97e-51	MECOM	MECOM_S1		Yes
evm.TU.CTG-1041.10	RM15	466.8	6.4e-128	39S ribosomal protein L15, mitochondrial [Parasteatoda tepidariorum]	319	1e-108	39S ribosomal protein L15, mitochondrial OS=Danio rerio OX=7955 GN=mrpl15 PE=2 SV=1	PF00828(Ribosomal proteins 50S-L15, 50S-L18e, 60S-L27A)	Ribosomal proteins 50S-L15, 50S-L18e, 60S-L27A	OG0005703	mRpL15	1	1	mRpL15	mitochondrial ribosomal protein L15	Dmel_CG5219	2.67e-118	mRpL15	mRpL15		No
evm.TU.CTG-1041.11	GNPI1	496.1	9.1e-137	Glucosamine-6-phosphate isomerase 2 [Nephila clavipes]	451	1e-161	Glucosamine-6-phosphate isomerase 1 OS=Bos taurus OX=9913 GN=GNPDA1 PE=2 SV=1	NA	NA	OG0003389	Oscillin	1	1	Oscillin	Oscillin	Dmel_CG6957	2.62e-96	Oscillin	Oscillin		No
evm.TU.CTG-1041.20	SMC2	1443.7	0	structural maintenance of chromosomes protein 2 [Parasteatoda tepidariorum]	1011	0	Structural maintenance of chromosomes protein 2 OS=Xenopus laevis OX=8355 GN=smc2 PE=1 SV=1	NA	NA	OG0005709	SMC2	1	1	SMC2	Structural maintenance of chromosomes 2	Dmel_CG10212	0	SMC2	SMC2		No
evm.TU.CTG-1016.11	NA	79.3	1e-10	hypothetical protein X975_02358, partial [Stegodyphus mimosarum]	NA	NA	NA	PF12042(Tubuliform egg casing silk strands structural domain)	Tubuliform egg casing silk strands structural domain	OG0016232	0	0	1	NA	NA	NA	NA	NA	NA		No
evm.TU.CTG-1016.12	NA	NA	NA	NA	NA	NA	NA	NA	NA	NA	NA	NA	NA	NA	NA	NA	NA	NA	NA		No
evm.TU.CTG-1042.2	TFB2M	395.6	2.4e-106	dimethyladenosine transferase 2, mitochondrial-like [Parasteatoda tepidariorum]	126	4e-31	Dimethyladenosine transferase 2, mitochondrial OS=Drosophila melanogaster OX=7227 GN=mtTFB2 PE=2 SV=2	PF00398(Ribosomal RNA adenine dimethylase)	Ribosomal RNA adenine dimethylase	OG0007700	mtTFB2	1	1	mtTFB2	mitochondrial transcription factor B2	Dmel_CG3910	5.14e-32	mtTFB2	mtTFB2		No
evm.TU.CTG-1016.14	LIPC	168.7	4e-38	pancreatic triacylglycerol lipase-like [Parasteatoda tepidariorum]	119	5e-29	Hepatic triacylglycerol lipase OS=Homo sapiens OX=9606 GN=LIPC PE=1 SV=3	NA	NA	OG0006436	0	0	3	NA	NA	NA	NA	LIPC	LIPC_S1		No
evm.TU.CTG-1016.15	MOT12	160.6	1e-35	uncharacterized protein LOC107456540 [Parasteatoda tepidariorum]	56.6	9e-08	Monocarboxylate transporter 12 OS=Homo sapiens OX=9606 GN=SLC16A12 PE=1 SV=3	NA	NA	OG0009353	0	0	10	NA	NA	NA	NA	MOT12	MOT12_S1		No
evm.TU.CTG-1016.17	MOT9	171.8	7.1e-39	monocarboxylate transporter 3 [Parasteatoda tepidariorum]	65.9	3e-10	Monocarboxylate transporter 9 OS=Pongo abelii OX=9601 GN=SLC16A9 PE=2 SV=1	NA	NA	OG0009353	0	0	10	NA	NA	NA	NA	MOT9	MOT9_S1		No
evm.TU.CTG-1016.18	MOT9	257.3	1.4e-64	monocarboxylate transporter 3 [Parasteatoda tepidariorum]	95.1	2e-19	Monocarboxylate transporter 9 OS=Pongo abelii OX=9601 GN=SLC16A9 PE=2 SV=1	PF07690(Major Facilitator Superfamily)	Major Facilitator Superfamily	OG0009353	0	0	10	NA	NA	NA	NA	MOT9	MOT9_S2		No
evm.TU.CTG-1016.19	MOT9	120.2	9.7e-24	monocarboxylate transporter 3 [Parasteatoda tepidariorum]	52	7e-07	Monocarboxylate transporter 9 OS=Homo sapiens OX=9606 GN=SLC16A9 PE=1 SV=1	NA	NA	OG0009353	0	0	10	NA	NA	NA	NA	MOT9	MOT9_S3		No
evm.TU.CTG-1016.2	NA	NA	NA	NA	NA	NA	NA	NA	NA	NA	NA	NA	NA	NA	NA	NA	NA	NA	NA		No
evm.TU.CTG-1016.20	MOT6	160.6	1.1e-35	monocarboxylate transporter 12 [Parasteatoda tepidariorum]	55.5	2e-07	Monocarboxylate transporter 6 OS=Homo sapiens OX=9606 GN=SLC16A5 PE=2 SV=1	NA	NA	OG0009353	0	0	10	NA	NA	NA	NA	MOT6	MOT6_S1		No
evm.TU.CTG-1016.22	MOT9	270.8	1.3e-68	monocarboxylate transporter 3 [Parasteatoda tepidariorum]	87.8	4e-17	Monocarboxylate transporter 9 OS=Mus musculus OX=10090 GN=Slc16a9 PE=2 SV=1	NA	NA	OG0009353	0	0	10	NA	NA	NA	NA	MOT9	MOT9_S4		No
evm.TU.CTG-1016.23	MOT9	234.6	9.1e-58	monocarboxylate transporter 3 [Parasteatoda tepidariorum]	85.1	3e-16	Monocarboxylate transporter 9 OS=Pongo abelii OX=9601 GN=SLC16A9 PE=2 SV=1	PF07690(Major Facilitator Superfamily)	Major Facilitator Superfamily	OG0009353	0	0	10	NA	NA	NA	NA	MOT9	MOT9_S5		No
evm.TU.CTG-1042.3	CNOT7	283.1	1.1e-72	CCR4-NOT transcription complex subunit 7-like [Parasteatoda tepidariorum]	239	7e-78	CCR4-NOT transcription complex subunit 7 OS=Mus musculus OX=10090 GN=Cnot7 PE=1 SV=1	NA	NA	OG0002379	Pop2	1	1	Pop2	Pop2	Dmel_CG5684	4.06e-41	Pop2	Pop2		No
evm.TU.CTG-1044.2	SMC5	579.7	2e-161	structural maintenance of chromosomes protein 5-like isoform X2 [Parasteatoda tepidariorum]	263	5e-73	Structural maintenance of chromosomes protein 5 OS=Xenopus laevis OX=8355 GN=smc5 PE=2 SV=1	NA	NA	OG0005890	SMC5	1	1	SMC5	Structural maintenance of chromosomes 5	Dmel_CG32438	4.89e-17	SMC5	SMC5		No
evm.TU.CTG-1044.3	RUSC2	2129.4	0	uncharacterized protein LOC107447098 [Parasteatoda tepidariorum]	100	1e-19	Iporin OS=Homo sapiens OX=9606 GN=RUSC2 PE=1 SV=3	NA	NA	OG0004386	CG7029	1	1	CG7029	None	Dmel_CG7029	1.08e-16	RUSC2	RUSC2		No
evm.TU.CTG-1044.5	I5P1	580.5	5.5e-162	Type I inositol-1,4,5-trisphosphate 5-phosphatase, partial [Stegodyphus mimosarum]	364	1e-122	Type I inositol 1,4,5-trisphosphate 5-phosphatase OS=Homo sapiens OX=9606 GN=INPP5A PE=1 SV=1	PF03372(Endonuclease/Exonuclease/phosphatase family)	Endonuclease/Exonuclease/phosphatase family	OG0005889	5PtaseI	1	1	5PtaseI	5PtaseI	Dmel_CG42283	2.14e-32	5PtaseI	5PtaseI		No
evm.TU.CTG-1016.9	C1QT9	322.8	8.3e-84	proteophosphoglycan ppg4 [Leishmania braziliensis MHOM/BR/75/M2904]	72.8	5e-12	Complement C1q and tumor necrosis factor-related protein 9 OS=Bos taurus OX=9913 GN=C1QTNF9 PE=2 SV=1	PF16763(Major ampullate spidroin 1, spider silk protein 1, N-term)	Major ampullate spidroin 1, spider silk protein 1, N-term	OG0012691	0	0	1	NA	NA	NA	NA	C1QT9	C1QT9		No
evm.TU.CTG-1045.19	REPS1	801.2	3e-228	ralBP1-associated Eps domain-containing protein 1 [Parasteatoda tepidariorum]	196	8e-53	RalBP1-associated Eps domain-containing protein 1 OS=Mus musculus OX=10090 GN=Reps1 PE=1 SV=2	NA	NA	OG0007672	Reps	1	1	NA	NA	NA	NA	Reps	Reps		No
evm.TU.CTG-1017.10	NA	234.2	5e-58	uncharacterized protein LOC107436240 [Parasteatoda tepidariorum]	NA	NA	NA	PF09409(PUB domain)	PUB domain	OG0011146	0	0	1	NA	NA	NA	NA	NA	NA		No
evm.TU.CTG-1045.20	CAF1	874.4	1.9e-250	Histone-binding protein RBBP4, partial [Stegodyphus mimosarum]	819	0	Probable histone-binding protein Caf1 OS=Drosophila melanogaster OX=7227 GN=Caf1 PE=1 SV=1	PF12265(Histone-binding protein RBBP4 or subunit C of CAF1 complex)	Histone-binding protein RBBP4 or subunit C of CAF1 complex	OG0004512	Caf1-55	1	1	Caf1-55	Chromatin assembly factor 1, p55 subunit	Dmel_CG4236	5.23e-157	Caf1-55	Caf1-55		No
evm.TU.CTG-1047.20	AFG32	1271.5	0	AFG3-like protein 2 [Parasteatoda tepidariorum]	978	0	AFG3-like protein 2 OS=Mus musculus OX=10090 GN=Afg3l2 PE=1 SV=1	PF00004(ATPase family associated with various cellular activities (AAA))	ATPase family associated with various cellular activities (AAA)	OG0007356	CG6512	1	1	CG6512	None	Dmel_CG6512	0	AFG32	AFG32		No
evm.TU.CTG-1047.27	FXC1A	656.4	1.1e-184	forkhead box C1-A [Parasteatoda tepidariorum]	226	1e-66	Forkhead box C1-A OS=Danio rerio OX=7955 GN=foxc1a PE=2 SV=1	PF00250(Forkhead domain)	Forkhead domain	OG0003399	croc	1	1	croc	crocodile	Dmel_CG5069	2.91e-60	croc	croc		Yes
evm.TU.CTG-1047.7	KATL2	509.6	1.4e-140	Katanin p60 ATPase-containing subunit A-like 2 [Nephila clavipes]	358	1e-117	Katanin p60 ATPase-containing subunit A-like 2 OS=Homo sapiens OX=9606 GN=KATNAL2 PE=1 SV=3	PF00004(ATPase family associated with various cellular activities (AAA))	ATPase family associated with various cellular activities (AAA)	OG0009659	CG10793	1	1	CG10793	None	Dmel_CG10793	4.56e-79	KATL2	KATL2		No
evm.TU.CTG-1048.1	LBR	196.4	5.8e-46	PREDICTED: vasodilator-stimulated phosphoprotein isoform X2 [Latimeria chalumnae]	209	3e-56	Delta(14)-sterol reductase OS=Gallus gallus OX=9031 GN=LBR PE=1 SV=1	PF09465(Lamin-B receptor of TUDOR domain)	Lamin-B receptor of TUDOR domain	OG0001257	LBR	1	1	NA	NA	NA	NA	LBR	LBR		No
evm.TU.CTG-1048.10	NA	306.2	2.5e-79	hypothetical protein NCL1_33641 [Nephila clavipes]	NA	NA	NA	NA	NA	OG0009022	CG7453	1	1	NA	NA	NA	NA	NA	NA		No
evm.TU.CTG-1048.45	YWO1	489.6	1.1e-134	probable G-protein coupled receptor AH9.1 [Parasteatoda tepidariorum]	159	5e-44	Probable G-protein coupled receptor AH9.1 OS=Caenorhabditis elegans OX=6239 GN=AH9.1 PE=1 SV=2	PF00001(7 transmembrane receptor (rhodopsin family))	7 transmembrane receptor (rhodopsin family)	OG0001910	CG33639	1	1	CG33639	None	Dmel_CG33639	3.78e-23	YWO1	YWO1		No
evm.TU.CTG-1017.4	SMYD4	1247.3	0	SET and MYND domain-containing protein 4 [Parasteatoda tepidariorum]	305	1e-90	SET and MYND domain-containing protein 4 OS=Homo sapiens OX=9606 GN=SMYD4 PE=2 SV=3	PF01753(MYND finger)	MYND finger	OG0001206	CG18213, Smyd4-1, Smyd4-2, Smyd4-3, Smyd4-4, dao	6	1	Smyd4-3	SET and MYND domain containing, class 4, member 3	Dmel_CG7759	6.39e-59	Smyd4-3	Smyd4-3		No
evm.TU.CTG-1017.5	NR2E3	563.5	8.5e-157	photoreceptor-specific nuclear receptor isoform X2 [Parasteatoda tepidariorum]	168	5e-46	Photoreceptor-specific nuclear receptor OS=Mus musculus OX=10090 GN=Nr2e3 PE=1 SV=1	PF00104(Ligand-binding domain of nuclear hormone receptor)	Ligand-binding domain of nuclear hormone receptor	OG0000382	Hr51, tll	2	4	NA	NA	NA	NA	NR2E3	NR2E3_S1		Yes
evm.TU.CTG-1048.5	CHM2B	279.6	1.1e-71	vacuolar assembly/sorting protein DID4, putative [Ixodes scapularis]	224	1e-73	Charged multivesicular body protein 2b OS=Xenopus tropicalis OX=8364 GN=chmp2b PE=2 SV=1	PF03357(Snf7)	Snf7	OG0006488	CHMP2B	1	1	CHMP2B	Charged multivesicular body protein 2b	Dmel_CG4618	2.24e-57	CHMP2B	CHMP2B		No
evm.TU.CTG-1017.9	ZNF91	495.7	2.4e-136	PREDICTED: gastrula zinc finger protein XlCGF57.1-like [Strongylocentrotus purpuratus]	392	1e-123	Zinc finger protein 91 OS=Homo sapiens OX=9606 GN=ZNF91 PE=2 SV=2	PF00096(Zinc finger, C2H2 type)	Zinc finger, C2H2 type	OG0019247	0	0	2	NA	NA	NA	NA	ZNF91	ZNF91_S1		Yes
evm.TU.CTG-1018.1	NA	166	1.4e-37	hypothetical protein X975_17167, partial [Stegodyphus mimosarum]	NA	NA	NA	NA	NA	OG0014230	0	0	2	NA	NA	NA	NA	NA	NA		No
evm.TU.CTG-1018.10	NA	115.5	1.5e-21	basic proline-rich protein-like [Glycine soja]	NA	NA	NA	NA	NA	OG0001394	0	0	4	NA	NA	NA	NA	NA	NA		No
evm.TU.CTG-1018.11	NA	NA	NA	NA	NA	NA	NA	NA	NA	NA	NA	NA	NA	NA	NA	NA	NA	NA	NA		No
evm.TU.CTG-1049.18	EIPR1	667.9	2.5e-188	tssc1 [Nephila clavipes]	451	1e-157	EARP-interacting protein homolog OS=Danio rerio OX=7955 GN=eipr1 PE=2 SV=1	PF00400(WD domain, G-beta repeat)	WD domain, G-beta repeat	OG0004435	CG10646	1	1	CG10646	None	Dmel_CG10646	3.14e-91	EIPR1	EIPR1		No
evm.TU.CTG-1049.19	APC5	877.1	5.3e-251	anaphase-promoting complex subunit 5 [Parasteatoda tepidariorum]	351	1e-109	Anaphase-promoting complex subunit 5 OS=Pongo abelii OX=9601 GN=ANAPC5 PE=2 SV=1	PF12862(Anaphase-promoting complex subunit 5)	Anaphase-promoting complex subunit 5	OG0006842	ida	1	1	ida	imaginal discs arrested	Dmel_CG10850	7.1e-43	ida	ida		No
evm.TU.CTG-1049.36-evm.TU.CTG-1049.37	UT14A	599	2.4e-167	U3 small nucleolar RNA-associated protein 14-like protein, partial [Stegodyphus mimosarum]	202	2e-54	U3 small nucleolar RNA-associated protein 14 homolog A OS=Bos taurus OX=9913 GN=UTP14A PE=2 SV=1	NA	NA	OG0005181	CG12301	1	1	CG12301	None	Dmel_CG12301	7.59e-32	UT14A	UT14A		No
evm.TU.CTG-1049.38	COG1	1065.4	1.3e-307	Conserved oligomeric Golgi complex subunit 1, partial [Stegodyphus mimosarum]	364	1e-109	Conserved oligomeric Golgi complex subunit 1 OS=Mus musculus OX=10090 GN=Cog1 PE=1 SV=3	NA	NA	OG0005113	Cog1	1	1	Cog1	Component of oligomeric golgi complex 1	Dmel_CG4848	2.74e-13	Cog1	Cog1		No
evm.TU.CTG-1018.17	NA	63.5	7e-07	protein C19orf12 homolog [Ciona intestinalis]	NA	NA	NA	NA	NA	OG0002774	CG3740, Nazo	2	6	NA	NA	NA	NA	NA	NA		No
evm.TU.CTG-1018.18	NA	NA	NA	NA	NA	NA	NA	NA	NA	OG0002774	CG3740, Nazo	2	6	NA	NA	NA	NA	NA	NA		No
evm.TU.CTG-1049.39	UTP15	703.4	7e-199	U3 small nucleolar RNA-associated protein 15-like protein, partial [Stegodyphus mimosarum]	457	1e-156	U3 small nucleolar RNA-associated protein 15 homolog OS=Gallus gallus OX=9031 GN=UTP15 PE=2 SV=1	PF00400(WD domain, G-beta repeat)	WD domain, G-beta repeat	OG0006857	CG3071	1	1	CG3071	None	Dmel_CG3071	1.66e-121	UTP15	UTP15		No
evm.TU.CTG-1018.23	ZIG8	443.7	6.7e-121	neurotrimin-like [Parasteatoda tepidariorum]	79.7	8e-16	Zwei Ig domain protein zig-8 OS=Caenorhabditis elegans OX=6239 GN=zig-8 PE=2 SV=1	PF13927(Immunoglobulin domain)	Immunoglobulin domain	OG0000087	dpr1, dpr10, dpr11, dpr12, dpr13, dpr14, dpr15, dpr16, dpr17, dpr19, dpr2, dpr20, dpr21, dpr3, dpr4, dpr5, dpr6, dpr7, dpr8, dpr9	20	8	NA	NA	NA	NA	ZIG8	ZIG8_S1		No
evm.TU.CTG-105.3	PREB	654.8	2.5e-184	Preb [Nephila clavipes]	242	1e-74	Prolactin regulatory element-binding protein OS=Mus musculus OX=10090 GN=Preb PE=1 SV=1	NA	NA	OG0005846	CG9175	1	1	CG9175	None	Dmel_CG9175	1.06e-79	PREB	PREB		Yes
evm.TU.CTG-1018.4	NTCP7	313.5	1.1e-81	sodium/bile acid cotransporter 7-B-like isoform X3 [Centruroides sculpturatus]	280	9e-92	Sodium/bile acid cotransporter 7 OS=Mus musculus OX=10090 GN=Slc10a7 PE=2 SV=1	PF13593(SBF-like CPA transporter family (DUF4137))	SBF-like CPA transporter family (DUF4137)	OG0011945	0	0	1	NA	NA	NA	NA	NTCP7	NTCP7		No
evm.TU.CTG-1018.5	AFG2H	650.2	1.1e-182	Spermatogenesis-associated protein 5 [Nephila clavipes]	394	1e-123	ATPase family protein 2 homolog OS=Homo sapiens OX=9606 GN=SPATA5 PE=1 SV=3	PF17862(AAA+ lid domain)	-	OG0000563	CG12010, CG5776, TER94	3	4	NA	NA	NA	NA	AFG2H	AFG2H_S1		No
evm.TU.CTG-105.7-evm.TU.CTG-105.8	NOS	1572	0	nitric oxide synthase-like protein isoform X1 [Centruroides sculpturatus]	1266	0	Nitric oxide synthase, salivary gland OS=Rhodnius prolixus OX=13249 PE=2 SV=1	PF00175(Oxidoreductase NAD-binding domain)	Oxidoreductase NAD-binding domain	OG0002817	Nos	1	1	Nos	Nitric oxide synthase	Dmel_CG6713	4.12e-118	Nos	Nos		No
evm.TU.CTG-1018.7	AFG2H	417.5	1.3e-112	spermatogenesis-associated protein 5 [Parasteatoda tepidariorum]	400	1e-125	ATPase family protein 2 homolog OS=Mus musculus OX=10090 GN=Spata5 PE=1 SV=2	NA	NA	OG0000563	CG12010, CG5776, TER94	3	4	NA	NA	NA	NA	AFG2H	AFG2H_S2		No
evm.TU.CTG-1051.1	FLP13	136.7	3.3e-28	uncharacterized protein LOC107454805 [Parasteatoda tepidariorum]	82.8	3e-17	FMRFamide-like neuropeptides 13 OS=Caenorhabditis elegans OX=6239 GN=flp-13 PE=1 SV=1	NA	NA	OG0009419	FMRFa	1	1	FMRFa	FMRFamide	Dmel_CG2346	6.6e-10	FMRFa	FMRFa	FMRFamide (FMRFa)	No
evm.TU.CTG-1051.2	SC6A5	1069.7	0	sodium-dependent proline transporter-like [Centruroides sculpturatus]	565	0	Sodium- and chloride-dependent glycine transporter 2 OS=Homo sapiens OX=9606 GN=SLC6A5 PE=1 SV=3	PF00209(Sodium:neurotransmitter symporter family)	Sodium:neurotransmitter symporter family	OG0003287	GlyT	1	1	GlyT	Glycine transporter	Dmel_CG5549	0	GlyT	GlyT		No
evm.TU.CTG-1052.2	IDUA	733	1.2e-207	alpha-L-iduronidase-like isoform X1 [Parasteatoda tepidariorum]	483	1e-161	Alpha-L-iduronidase OS=Mus musculus OX=10090 GN=Idua PE=1 SV=2	NA	NA	OG0005904	CG6201	1	1	CG6201	None	Dmel_CG6201	1.07e-72	IDUA	IDUA		No
evm.TU.CTG-1053.6	LARP1	1079.3	0	la-related protein 1 isoform X1 [Parasteatoda tepidariorum]	300	2e-85	La-related protein 1 OS=Homo sapiens OX=9606 GN=LARP1 PE=1 SV=2	PF05383(La domain)	La domain	OG0004415	larp	1	1	larp	La related protein	Dmel_CG42551	1e-78	larp	larp		No
evm.TU.CTG-1019.2-evm.TU.CTG-1019.3	SYG2	1357	0	hemicentin-2 [Parasteatoda tepidariorum]	95.9	8e-19	Synaptogenesis protein syg-2 OS=Caenorhabditis elegans OX=6239 GN=syg-2 PE=1 SV=1	NA	NA	OG0000030	side-V, side-VII, side-VIII	3	25	side-VI	sidestep VI	Dmel_CG34114	7.38e-30	side-VI	side-VI		No
evm.TU.CTG-1019.6	NA	104.8	1.8e-19	uncharacterized protein LOC107452131 [Parasteatoda tepidariorum]	NA	NA	NA	NA	NA	OG0000065	0	0	44	NA	NA	NA	NA	NA	NA		No
evm.TU.CTG-1057.4	TRM44	462.6	1.9e-126	probable tRNA (uracil-O(2)-)-methyltransferase [Parasteatoda tepidariorum]	360	1e-117	Probable tRNA (uracil-O(2)-)-methyltransferase OS=Xenopus laevis OX=8355 GN=trmt44 PE=2 SV=1	PF07757(Predicted AdoMet-dependent methyltransferase)	Predicted AdoMet-dependent methyltransferase	OG0007546	CG9386	1	1	CG9386	None	Dmel_CG9386	3.93e-78	TRM44	TRM44		No
evm.TU.CTG-1060.11	HIBN	531.2	4.2e-147	Protein HGV2 [Nephila clavipes]	129	4e-31	Histone-binding protein N1/N2 OS=Xenopus laevis OX=8355 PE=1 SV=3	NA	NA	OG0004373	CG8223	1	1	NA	NA	NA	NA	HIBN	HIBN		No
evm.TU.CTG-1060.14	EMC8	342	1.7e-90	Neighbor of COX4, partial [Stegodyphus mimosarum]	193	2e-61	ER membrane protein complex subunit 8 OS=Rattus norvegicus OX=10116 GN=Emc8 PE=2 SV=1	PF03665(Uncharacterised protein family (UPF0172))	Uncharacterised protein family (UPF0172)	OG0005836	EMC8-9	1	1	EMC8-9	ER membrane protein complex subunit 8/9	Dmel_CG3501	8.02e-47	EMC8-9	EMC8-9		No
evm.TU.CTG-1061.10	PIGP	215.7	1.1e-52	Phosphatidylinositol N-acetylglucosaminyltransferase subunit P, partial [Stegodyphus mimosarum]	128	5e-38	Phosphatidylinositol N-acetylglucosaminyltransferase subunit P OS=Pongo abelii OX=9601 GN=PIGP PE=2 SV=1	PF08510(PIG-P)	PIG-P	OG0009413	PIG-P	1	1	PIG-P	Phosphatidylinositol glycan anchor biosynthesis class P	Dmel_CG14550	3.44e-18	PIG-P	PIG-P		No
evm.TU.CTG-1061.7	MESH1	261.2	3.3e-66	Guanosine-3',5'-bis(diphosphate) 3'-pyrophosphohydrolase MESH1 [Nephila clavipes]	239	2e-80	Guanosine-3',5'-bis(diphosphate) 3'-pyrophosphohydrolase MESH1 OS=Xenopus tropicalis OX=8364 GN=hddc3 PE=2 SV=1	NA	NA	OG0009668	Mesh1	1	1	Mesh1	Metazoan SpoT homolog-1	Dmel_CG11900	3.15e-64	Mesh1	Mesh1		No
evm.TU.CTG-102.8	ABCA1	2172.5	0	ATP-binding cassette sub-family A member 1 [Parasteatoda tepidariorum]	889	0	ATP-binding cassette sub-family A member 1 OS=Mus musculus OX=10090 GN=Abca1 PE=1 SV=4	PF00005(ABC transporter)	ABC transporter	OG0000700	0	0	4	NA	NA	NA	NA	ABCA1	ABCA1_S1		No
evm.TU.CTG-1061.9	ARL5B	360.9	3.1e-96	ADP-ribosylation factor-like protein 5B [Parasteatoda tepidariorum]	298	1e-104	ADP-ribosylation factor-like protein 5B OS=Mus musculus OX=10090 GN=Arl5b PE=2 SV=3	NA	NA	OG0002721	Arl5	1	1	Arl5	ADP-ribosylation factor-like 5	Dmel_CG7197	7.86e-108	Arl5	Arl5		No
evm.TU.CTG-1020.1	DDT4L	352.4	1.3e-93	chrb [Nephila clavipes]	100	2e-25	DNA damage-inducible transcript 4-like protein OS=Homo sapiens OX=9606 GN=DDIT4L PE=1 SV=1	PF07809(RTP801 C-terminal region)	RTP801 C-terminal region	OG0003313	chrb, scyl	2	1	scyl	scylla	Dmel_CG7590	2.85e-21	scyl	scyl		No
evm.TU.CTG-1064.5	SYMC	1315.1	0	Methionine--tRNA ligase, cytoplasmic, partial [Stegodyphus mimosarum]	947	0	Methionine--tRNA ligase, cytoplasmic OS=Homo sapiens OX=9606 GN=MARS PE=1 SV=2	PF00458(WHEP-TRS domain)	WHEP-TRS domain	OG0007331	MetRS	1	1	MetRS	Methionyl-tRNA synthetase	Dmel_CG15100	0	MetRS	MetRS		No
evm.TU.CTG-1065.12	GPN3	445.7	1.4e-121	GPN-loop GTPase 3 [Parasteatoda tepidariorum]	333	1e-114	GPN-loop GTPase 3 OS=Danio rerio OX=7955 GN=gpn3 PE=2 SV=2	PF03029(Conserved hypothetical ATP binding protein)	Conserved hypothetical ATP binding protein	OG0008159	CG2656	1	1	CG2656	None	Dmel_CG2656	8.43e-111	GPN3	GPN3		No
evm.TU.CTG-1020.13	NA	NA	NA	NA	NA	NA	NA	NA	NA	OG0013661	0	0	4	NA	NA	NA	NA	NA	NA		No
evm.TU.CTG-1020.15	VAMP1	224.2	3.1e-55	vesicle-associated membrane protein 1 [Parasteatoda tepidariorum]	138	2e-42	Vesicle-associated membrane protein 1 OS=Homo sapiens OX=9606 GN=VAMP1 PE=1 SV=1	NA	NA	OG0000856	Syb, nSyb	2	4	NA	NA	NA	NA	VAMP1	VAMP1_S1		No
evm.TU.CTG-1020.16	AGRE1	1079.7	0	uncharacterized protein LOC107445792 [Parasteatoda tepidariorum]	112	5e-24	Adhesion G protein-coupled receptor E2 OS=Rattus norvegicus OX=10116 GN=Adgre1 PE=2 SV=1	PF01033(Somatomedin B domain)	Somatomedin B domain	OG0008220	0	0	2	NA	NA	NA	NA	AGRE1	AGRE1_S1		No
evm.TU.CTG-1020.17	NA	304.3	4.6e-79	uncharacterized protein LOC107445793 [Parasteatoda tepidariorum]	NA	NA	NA	NA	NA	OG0010517	0	0	2	NA	NA	NA	NA	NA	NA		No
evm.TU.CTG-1020.18	ATS7	1337.4	0	A disintegrin and metalloproteinase with thrombospondin motifs 7 [Parasteatoda tepidariorum]	723	0	A disintegrin and metalloproteinase with thrombospondin motifs 7 OS=Homo sapiens OX=9606 GN=ADAMTS7 PE=1 SV=2	PF01421(Reprolysin (M12B) family zinc metalloprotease)	Reprolysin (M12B) family zinc metalloprotease	OG0000369	AdamTS-A, AdamTS-B	2	3	NA	NA	NA	NA	ATS7	ATS7		No
evm.TU.CTG-1020.19	DNJB4	419.5	1.3e-113	DnaJ-like protein subfamily B member 4, partial [Stegodyphus mimosarum]	300	1e-100	DnaJ homolog subfamily B member 4 OS=Pongo abelii OX=9601 GN=DNAJB4 PE=2 SV=1	PF00226(DnaJ domain)	DnaJ domain	OG0014212	0	0	2	NA	NA	NA	NA	DNJB4	DNJB4_S1		No
evm.TU.CTG-1065.14	MTMR3	1169.5	0	myotubularin-related protein 3 isoform X1 [Parasteatoda tepidariorum]	587	0	Myotubularin-related protein 3 OS=Homo sapiens OX=9606 GN=MTMR3 PE=1 SV=3	PF06602(Myotubularin-like phosphatase domain)	Myotubularin-like phosphatase domain	OG0006855	CG3632	1	1	NA	NA	NA	NA	MTMR3	MTMR3		No
evm.TU.CTG-1066.14	CDC73	939.1	7.8e-270	parafibromin [Parasteatoda tepidariorum]	640	0	Parafibromin OS=Mus musculus OX=10090 GN=Cdc73 PE=1 SV=1	PF05179(RNA pol II accessory factor, Cdc73 family, C-terminal)	RNA pol II accessory factor, Cdc73 family, C-terminal	OG0004491	hyx	1	1	hyx	hyrax	Dmel_CG11990	3.25e-159	hyx	hyx		No
evm.TU.CTG-1020.21	PPM1K	595.5	1.5e-166	Ppm1k [Nephila clavipes]	380	1e-130	Protein phosphatase 1K, mitochondrial OS=Mus musculus OX=10090 GN=Ppm1k PE=1 SV=1	PF00481(Protein phosphatase 2C)	Protein phosphatase 2C	OG0006735	0	0	2	NA	NA	NA	NA	PPM1K	PPM1K_S1		No
evm.TU.CTG-1020.22	ZXDC	1164.8	0	Zinc finger X-linked protein ZXDB, partial [Stegodyphus mimosarum]	303	6e-87	Zinc finger protein ZXDC OS=Homo sapiens OX=9606 GN=ZXDC PE=1 SV=2	NA	NA	OG0009113	0	0	2	NA	NA	NA	NA	ZXDC	ZXDC_S1		Yes
evm.TU.CTG-1066.16	ABHGA	630.2	7e-177	Abhydrolase domain-containing protein 16A, partial [Stegodyphus mimosarum]	477	1e-164	Phosphatidylserine lipase ABHD16A OS=Homo sapiens OX=9606 GN=ABHD16A PE=1 SV=3	PF00561(alpha/beta hydrolase fold)	alpha/beta hydrolase fold	OG0006941	CG1309	1	1	CG1309	None	Dmel_CG1309	2.46e-128	ABHGA	ABHGA		No
evm.TU.CTG-1066.17	AQR	2403.6	0	Intron-binding protein aquarius [Nephila clavipes]	1918	0	RNA helicase aquarius OS=Homo sapiens OX=9606 GN=AQR PE=1 SV=4	PF16399(Intron-binding protein aquarius N-terminus)	Intron-binding protein aquarius N-terminus	OG0006940	CG31368	1	1	CG31368	None	Dmel_CG31368	0	AQR	AQR		No
evm.TU.CTG-1020.25	NA	91.7	2.3e-15	sodium/hydrogen exchanger 3 isoform X1 [Parasteatoda tepidariorum]	NA	NA	NA	NA	NA	OG0016423	0	0	1	NA	NA	NA	NA	NA	NA		No
evm.TU.CTG-1020.26	NA	NA	NA	NA	NA	NA	NA	NA	NA	OG0013420	0	0	2	NA	NA	NA	NA	NA	NA		No
evm.TU.CTG-1020.27	NA	120.2	8.8e-24	sodium/hydrogen exchanger 3 isoform X2 [Parasteatoda tepidariorum]	NA	NA	NA	NA	NA	OG0013420	0	0	2	NA	NA	NA	NA	NA	NA		No
evm.TU.CTG-1066.22	SARDH	1466.4	0	sarcosine dehydrogenase, mitochondrial-like [Parasteatoda tepidariorum]	1221	0	Sarcosine dehydrogenase, mitochondrial OS=Homo sapiens OX=9606 GN=SARDH PE=1 SV=1	PF16350(FAD dependent oxidoreductase central domain)	FAD dependent oxidoreductase central domain	OG0006091	Sardh	1	1	Sardh	Sarcosine dehydrogenase	Dmel_CG6385	0	Sardh	Sardh		No
evm.TU.CTG-1020.29	LONP2	1436	0	Lon protease-like protein, peroxisomal, partial [Stegodyphus mimosarum]	1006	0	Lon protease homolog 2, peroxisomal OS=Danio rerio OX=7955 GN=lonp2 PE=2 SV=1	PF05362(Lon protease (S16) C-terminal proteolytic domain)	Lon protease (S16) C-terminal proteolytic domain	OG0008086	0	0	1	NA	NA	NA	NA	LONP2	LONP2		No
evm.TU.CTG-1020.3	NA	65.9	1.2e-07	zinc finger BED domain-containing protein 5-like, partial [Diabrotica virgifera virgifera]	NA	NA	NA	NA	NA	OG0015560	0	0	3	NA	NA	NA	NA	NA	NA		No
evm.TU.CTG-1067.44	HEAT1	1758	0	HEAT repeat-containing protein 1-like [Parasteatoda tepidariorum]	789	0	HEAT repeat-containing protein 1 OS=Danio rerio OX=7955 GN=heatr1 PE=2 SV=1	PF08146(BP28CT (NUC211) domain)	BP28CT (NUC211) domain	OG0003668	l_2_k09022	1	1	l(2)k09022	lethal (2) k09022	Dmel_CG10805	4.28e-106	l_2_k09022	l_2_k09022		No
evm.TU.CTG-107.4	MRGBP	275	4.6e-70	MRG/MORF4L-binding protein [Nephila clavipes]	94.4	2e-21	MRG/MORF4L-binding protein OS=Mus musculus OX=10090 GN=Mrgbp PE=1 SV=2	PF07904(Chromatin modification-related protein EAF7)	Chromatin modification-related protein EAF7	OG0004157	MrgBP	1	1	MrgBP	MRG/MORF4L binding protein	Dmel_CG13746	7.82e-17	MrgBP	MrgBP		No
evm.TU.CTG-107.5	LTV1	273.1	1.9e-69	Protein LTV1-like protein, partial [Stegodyphus mimosarum]	110	3e-25	Protein LTV1 homolog OS=Bos taurus OX=9913 GN=LTV1 PE=2 SV=1	PF04180(Low temperature viability protein)	Low temperature viability protein	OG0004158	LTV1	1	1	LTV1	LTV1 ribosome biogenesis factor	Dmel_CG7686	9.7e-20	LTV1	LTV1		No
evm.TU.CTG-1073.1	NECP1	379.4	1.3e-101	NECAP-like protein CG9132 [Parasteatoda tepidariorum]	280	2e-93	Adaptin ear-binding coat-associated protein 1 OS=Bos taurus OX=9913 GN=NECAP1 PE=2 SV=1	NA	NA	OG0005933	CG9132	1	1	CG9132	None	Dmel_CG9132	3.97e-59	NECP1	NECP1		No
evm.TU.CTG-1020.35	TTC32	122.9	1e-24	Tetratricopeptide repeat protein 32, partial [Stegodyphus mimosarum]	67.4	5e-14	Tetratricopeptide repeat protein 32 OS=Mus musculus OX=10090 GN=Ttc32 PE=1 SV=1	PF00515(Tetratricopeptide repeat)	Tetratricopeptide repeat	OG0010020	0	0	1	NA	NA	NA	NA	TTC32	TTC32		No
evm.TU.CTG-1020.36	NA	72.4	7.6e-09	uncharacterized protein LOC107455014 [Parasteatoda tepidariorum]	NA	NA	NA	PF00634(BRCA2 repeat)	BRCA2 repeat	OG0014091	0	0	1	NA	NA	NA	NA	NA	NA		Yes
evm.TU.CTG-1073.2	MSH6	1266.5	0	DNA mismatch repair protein Msh6-like [Parasteatoda tepidariorum]	1004	0	DNA mismatch repair protein Msh6 OS=Homo sapiens OX=9606 GN=MSH6 PE=1 SV=2	PF05190(MutS family domain IV)	MutS family domain IV	OG0003493	Msh6	1	1	Msh6	Msh6	Dmel_CG7003	0	Msh6	Msh6		No
evm.TU.CTG-1075.1	CAPZB	501.1	2.9e-138	F-actin-capping protein subunit beta [Parasteatoda tepidariorum]	470	1e-168	F-actin-capping protein subunit beta OS=Drosophila melanogaster OX=7227 GN=cpb PE=2 SV=1	PF01115(F-actin capping protein, beta subunit)	F-actin capping protein, beta subunit	OG0006007	cpb	1	1	cpb	capping protein beta	Dmel_CG17158	1.28e-165	cpb	cpb		No
evm.TU.CTG-1020.4	NAS6	156	1.5e-34	astacin-like metalloprotease toxin 2 [Parasteatoda tepidariorum]	81.3	2e-17	Zinc metalloproteinase nas-6 OS=Caenorhabditis elegans OX=6239 GN=nas-6 PE=2 SV=2	NA	NA	OG0000026	CG10280, CG11865, CG15253, CG15254, CG15255, CG5715, CG6696, CG6763, CG7631, Semp1	10	28	NA	NA	NA	NA	NAS6	NAS6_S1		No
evm.TU.CTG-1075.4	NA	NA	NA	NA	NA	NA	NA	NA	NA	OG0008714	AstC	1	1	NA	NA	NA	NA	AstC	AstC	AstC	No
evm.TU.CTG-108.1	PLD	107.5	1.4e-19	phospholipase D family protein [Gammaproteobacteria bacterium]	98.6	9e-23	Phospholipase D OS=Rickettsia conorii (strain ATCC VR-613 / Malish 7) OX=272944 GN=pld PE=1 SV=1	PF13091(PLD-like domain)	PLD-like domain	OG0003350	zuc	1	1	NA	NA	NA	NA	zuc	zuc		No
evm.TU.CTG-1020.43	RTKN2	669.1	1.4e-188	rhotekin isoform X1 [Parasteatoda tepidariorum]	226	6e-66	Rhotekin-2 OS=Mus musculus OX=10090 GN=Rtkn2 PE=1 SV=2	PF08174(Cell division protein anillin)	Cell division protein anillin	OG0003132	0	0	1	NA	NA	NA	NA	RTKN2	RTKN2		No
evm.TU.CTG-1081.11	ST17A	433.3	8.8e-118	serine/threonine-protein kinase 17A [Parasteatoda tepidariorum]	310	1e-103	Serine/threonine-protein kinase 17A OS=Oryctolagus cuniculus OX=9986 GN=STK17A PE=2 SV=1	PF00069(Protein kinase domain)	Protein kinase domain	OG0002925	Drak	1	1	NA	NA	NA	NA	Drak	Drak		No
evm.TU.CTG-1081.13	CYBR1	408.7	2e-110	cytochrome b reductase 1 isoform X1 [Parasteatoda tepidariorum]	114	4e-29	Cytochrome b reductase 1 OS=Danio rerio OX=7955 GN=cybrd1 PE=2 SV=1	NA	NA	OG0004176	nemy	1	1	NA	NA	NA	NA	nemy	nemy		No
evm.TU.CTG-1081.3	TFP8L	103.2	1.2e-18	Tumor necrosis factor alpha-induced protein 8-like protein, partial [Stegodyphus mimosarum]	72	1e-14	Tumor necrosis factor alpha-induced protein 8-like protein OS=Drosophila melanogaster OX=7227 GN=CG4091 PE=2 SV=2	PF05527(Domain of unknown function (DUF758))	Domain of unknown function (DUF758)	OG0008716	sigmar	1	1	sigmar	salivary glands marred	Dmel_CG4091	1.92e-14	sigmar	sigmar		No
evm.TU.CTG-1020.48	TPM	506.5	7.1e-140	Tropomyosin, partial [Stegodyphus mimosarum]	350	1e-121	Tropomyosin OS=Haemaphysalis longicornis OX=44386 PE=2 SV=1	NA	NA	OG0000850	Tm1, Tm2	2	2	NA	NA	NA	NA	TPM	TPM		No
evm.TU.CTG-1020.49	NA	65.9	2.8e-07	uncharacterized protein LOC107456185 [Parasteatoda tepidariorum]	NA	NA	NA	NA	NA	OG0019325	0	0	2	NA	NA	NA	NA	NA	NA		No
evm.TU.CTG-1081.8	COMD3	154.8	2.8e-34	COMM domain-containing protein 3, partial [Stegodyphus mimosarum]	77.8	2e-17	COMM domain-containing protein 3 OS=Rattus norvegicus OX=10116 GN=Commd3 PE=1 SV=1	PF07258(COMM domain)	COMM domain	OG0009219	CG12106	1	1	NA	NA	NA	NA	COMD3	COMD3		No
evm.TU.CTG-1081.9	ORML3	199.9	9.3e-48	ORM1-like protein 3 [Parasteatoda tepidariorum]	173	1e-54	ORM1-like protein 3 OS=Ailuropoda melanoleuca OX=9646 GN=ORMDL3 PE=3 SV=1	PF04061(ORMDL family)	ORMDL family	OG0008538	ORMDL	1	1	ORMDL	Orosomucoid 1-like	Dmel_CG14577	5.36e-41	ORMDL	ORMDL		No
evm.TU.CTG-1082.11	RUBIC	628.2	5.1e-176	run domain Beclin-1-interacting and cysteine-rich domain-containing protein-like [Centruroides sculpturatus]	435	1e-137	Run domain Beclin-1-interacting and cysteine-rich domain-containing protein OS=Mus musculus OX=10090 GN=Rubcn PE=1 SV=2	NA	NA	OG0008983	Rubicon	1	1	Rubicon	Rubicon	Dmel_CG12772	2.1e-53	Rubicon	Rubicon		Yes
evm.TU.CTG-1082.15	ACES	972.6	7.4e-280	AChE1 variant 1 [Pardosa pseudoannulata]	726	0	Acetylcholinesterase OS=Anopheles gambiae OX=7165 GN=Ace PE=1 SV=3	PF00135(Carboxylesterase family)	Carboxylesterase family	OG0000624	Ace	1	1	NA	NA	NA	NA	Ace	Ace_S1		No
evm.TU.CTG-1020.6	NA	NA	NA	NA	NA	NA	NA	NA	NA	OG0010427	0	0	2	NA	NA	NA	NA	NA	NA		No
evm.TU.CTG-1020.7	NA	72	3.4e-09	uncharacterized protein LOC107444270 [Parasteatoda tepidariorum]	NA	NA	NA	NA	NA	OG0015594	0	0	3	NA	NA	NA	NA	NA	NA		No
evm.TU.CTG-1020.8	NA	93.6	7.3e-16	EMI domain-containing protein 1-like [Parasteatoda tepidariorum]	NA	NA	NA	NA	NA	OG0015594	0	0	3	NA	NA	NA	NA	NA	NA		No
evm.TU.CTG-1020.9	NA	64.7	3.5e-07	EMI domain-containing protein 1-like [Parasteatoda tepidariorum]	NA	NA	NA	NA	NA	OG0008495	0	0	2	NA	NA	NA	NA	NA	NA		No
evm.TU.CTG-1021.1	PPB	129.8	9e-27	Alkaline phosphatase, tissue-nonspecific isozyme, partial [Stegodyphus mimosarum]	61.6	1e-10	Membrane-bound alkaline phosphatase OS=Bombyx mori OX=7091 GN=Alp-m PE=1 SV=4	NA	NA	OG0019197	0	0	1	NA	NA	NA	NA	PPB	PPB		No
evm.TU.CTG-1021.10	NA	NA	NA	NA	NA	NA	NA	NA	NA	OG0015596	0	0	3	NA	NA	NA	NA	NA	NA		No
evm.TU.CTG-1021.11	DOCK4	1853.2	0	dedicator of cytokinesis protein 4-like [Centruroides sculpturatus]	1090	0	Dedicator of cytokinesis protein 4 OS=Homo sapiens OX=9606 GN=DOCK4 PE=1 SV=3	PF06920(Dock homology region 2)	Dock homology region 2	OG0000697	mbc, spg	2	3	NA	NA	NA	NA	DOCK4	DOCK4		No
evm.TU.CTG-1021.12	TBB1	884.4	2e-253	Tubulin beta-1 chain-like protein, partial [Dinothrombium tinctorium]	862	0	Tubulin beta-1 chain OS=Manduca sexta OX=7130 PE=2 SV=1	PF00091(Tubulin/FtsZ family, GTPase domain)	Tubulin/FtsZ family, GTPase domain	OG0000255	betaTub56D, betaTub60D, betaTub85D, betaTub97EF	4	9	NA	NA	NA	NA	TBB1	TBB1_S1		No
evm.TU.CTG-1082.7	PHOCN	443.4	5.9e-121	MOB-like protein phocein, partial [Stegodyphus mimosarum]	394	1e-140	MOB-like protein phocein OS=Rattus norvegicus OX=10116 GN=Mob4 PE=1 SV=1	NA	NA	OG0006315	Mob4	1	1	Mob4	MOB kinase activator 4	Dmel_CG3403	1.24e-89	Mob4	Mob4		No
evm.TU.CTG-1083.3	PUS7	460.7	5.9e-126	Pseudouridylate synthase 7-like protein, partial [Stegodyphus mimosarum]	308	4e-98	Pseudouridylate synthase 7 homolog OS=Homo sapiens OX=9606 GN=PUS7 PE=1 SV=2	PF01142(tRNA pseudouridine synthase D (TruD))	tRNA pseudouridine synthase D (TruD)	OG0006448	Pus7	1	1	Pus7	Pseudouridine synthase 7	Dmel_CG6745	1.52e-79	Pus7	Pus7		No
evm.TU.CTG-1021.15	P53	111.7	5.2e-20	cellular tumor antigen p53-like isoform X2 [Parasteatoda tepidariorum]	78.6	1e-13	Cellular tumor antigen p53 OS=Xiphophorus maculatus OX=8083 GN=tp53 PE=2 SV=2	NA	NA	OG0012462	0	0	5	NA	NA	NA	NA	P53	P53_S1		No
evm.TU.CTG-1021.16	NA	111.3	2e-20	uncharacterized protein LOC114338666 [Diabrotica virgifera virgifera]	NA	NA	NA	PF02892(BED zinc finger)	BED zinc finger	OG0012462	0	0	5	NA	NA	NA	NA	NA	NA		Yes
evm.TU.CTG-1021.17	DYH7	2592.8	0	dynein heavy chain 12, axonemal [Parasteatoda tepidariorum]	1862	0	Dynein heavy chain 7, axonemal OS=Rattus norvegicus OX=10116 GN=Dnah7 PE=2 SV=2	NA	NA	OG0000119	CG3339, CG9068, Dhc16F, Dhc36C, Dhc62B, Dhc93AB, Dhc98D, kl-2, kl-5	9	11	NA	NA	NA	NA	DYH7	DYH7_S1		No
evm.TU.CTG-1084.11	CSRN2	849.4	9.4e-243	cysteine/serine-rich nuclear protein 3-like [Parasteatoda tepidariorum]	280	1e-85	Cysteine/serine-rich nuclear protein 2 OS=Homo sapiens OX=9606 GN=CSRNP2 PE=1 SV=1	PF16019(Cysteine/serine-rich nuclear protein N-terminus)	Cysteine/serine-rich nuclear protein N-terminus	OG0004033	Axud1	1	1	Axud1	AXIN1 up-regulated 1	Dmel_CG4272	8.28e-74	Axud1	Axud1		Yes
evm.TU.CTG-1021.21	DYH12	665.2	2.2e-187	dynein heavy chain 12, axonemal [Parasteatoda tepidariorum]	448	1e-139	Dynein heavy chain 12, axonemal OS=Rattus norvegicus OX=10116 GN=Dnah12 PE=2 SV=2	PF17852(Dynein heavy chain AAA lid domain)	-	OG0011827	0	0	1	NA	NA	NA	NA	DYH12	DYH12_S1		No
evm.TU.CTG-1021.22	DYH7	241.9	2e-60	dynein heavy chain 12, axonemal [Parasteatoda tepidariorum]	124	7e-32	Dynein heavy chain 7, axonemal OS=Homo sapiens OX=9606 GN=DNAH7 PE=1 SV=2	PF17852(Dynein heavy chain AAA lid domain)	-	NA	NA	NA	NA	NA	NA	NA	NA	DYH7	DYH7_S2		No
evm.TU.CTG-1021.23	DYH12	2175.2	0	dynein heavy chain 12, axonemal [Parasteatoda tepidariorum]	1423	0	Dynein heavy chain 12, axonemal OS=Homo sapiens OX=9606 GN=DNAH12 PE=2 SV=2	NA	NA	OG0011016	0	0	1	NA	NA	NA	NA	DYH12	DYH12_S2		No
evm.TU.CTG-1084.12	ETIF1	227.3	3.3e-56	eukaryotic translation initiation factor 1 [Parasteatoda tepidariorum]	182	3e-60	Eukaryotic translation initiation factor eIF1 OS=Anopheles gambiae OX=7165 GN=eIF1 PE=3 SV=1	PF01253(Translation initiation factor SUI1)	Translation initiation factor SUI1	OG0007706	eIF1	1	1	eIF1	eukaryotic translation initiation factor 1	Dmel_CG17737	8.28e-60	eIF1	eIF1		No
evm.TU.CTG-1021.25	CRQ	841.3	2.1e-240	crq [Nephila clavipes]	292	3e-92	Protein croquemort OS=Drosophila melanogaster OX=7227 GN=crq PE=1 SV=3	NA	NA	OG0000148	CG31741, CG3829, CG7227, Snmp1, Snmp2, crq, emp, ninaD, pes, santa-maria	10	8	NA	NA	NA	NA	CRQ	CRQ_S1		No
evm.TU.CTG-1084.13	LAR4	1249.6	0	La-related protein, partial [Stegodyphus mimosarum]	226	4e-59	La-related protein Larp4B OS=Drosophila melanogaster OX=7227 GN=Larp4B PE=1 SV=2	PF05383(La domain)	La domain	OG0001697	Larp4B	1	1	Larp4B	La-related protein 4B	Dmel_CG11505	2.04e-50	Larp4B	Larp4B		No
evm.TU.CTG-1084.14	POP7	165.2	2.1e-37	ribonuclease P protein subunit p20 [Parasteatoda tepidariorum]	102	1e-27	Ribonuclease P protein subunit p20 OS=Homo sapiens OX=9606 GN=POP7 PE=1 SV=2	PF01918(Alba)	Alba	OG0007094	Rpp20	1	1	Rpp20	Rpp20	Dmel_CG33931	3.23e-12	Rpp20	Rpp20		No
evm.TU.CTG-1021.28	TDPZ4	179.5	2.4e-41	Speckle-type POZ protein [Nephila clavipes]	137	6e-36	TD and POZ domain-containing protein 4 OS=Mus musculus OX=10090 GN=Tdpoz4 PE=2 SV=2	PF00651(BTB/POZ domain)	BTB/POZ domain	OG0005316	0	0	16	NA	NA	NA	NA	TDPZ4	TDPZ4_S1		No
evm.TU.CTG-1084.19	RLP24	297	5e-77	probable ribosome biogenesis protein RLP24 [Parasteatoda tepidariorum]	200	1e-65	Probable ribosome biogenesis protein RLP24 OS=Mus musculus OX=10090 GN=Rsl24d1 PE=2 SV=1	NA	NA	OG0006246	RpL24-like	1	1	RpL24-like	Ribosomal protein L24-like	Dmel_CG6764	7.59e-65	RpL24-like	RpL24-like		No
evm.TU.CTG-1084.2	ERCC1	452.6	1.4e-123	DNA excision repair protein ERCC-1, partial [Stegodyphus mimosarum]	267	2e-87	DNA excision repair protein ERCC-1 OS=Bos taurus OX=9913 GN=ERCC1 PE=2 SV=1	PF03834(Binding domain of DNA repair protein Ercc1 (rad10/Swi10))	Binding domain of DNA repair protein Ercc1 (rad10/Swi10)	OG0006252	Ercc1	1	1	Ercc1	Ercc1	Dmel_CG10215	1.08e-70	Ercc1	Ercc1		No
evm.TU.CTG-1084.20	RS6	461.5	2.3e-126	40S ribosomal protein S6-like [Parasteatoda tepidariorum]	388	1e-137	40S ribosomal protein S6 OS=Gallus gallus OX=9031 GN=RPS6 PE=2 SV=1	PF01092(Ribosomal protein S6e)	Ribosomal protein S6e	OG0004032	RpS6	1	1	RpS6	Ribosomal protein S6	Dmel_CG10944	5.83e-79	RpS6	RpS6		No
evm.TU.CTG-1084.23	NWK	1366.7	0	F-BAR and double SH3 domains protein 2 isoform X1 [Parasteatoda tepidariorum]	563	0	Protein nervous wreck OS=Drosophila melanogaster OX=7227 GN=nwk PE=1 SV=1	PF14604(Variant SH3 domain)	Variant SH3 domain	OG0004601	nwk	1	1	nwk	nervous wreck	Dmel_CG43479	4.89e-88	nwk	nwk		No
evm.TU.CTG-1084.3	SNPF	95.5	1.3e-16	sNPF [Nephila clavipes]	58.5	1e-10	Short neuropeptide F OS=Aedes aegypti OX=7159 GN=sNPF PE=2 SV=2	NA	NA	OG0009872	sNPF	1	1	NA	NA	NA	NA	sNPF	sNPF_S1	Short neuropeptide F (sNPF)	No
evm.TU.CTG-1021.4	NA	128.6	4.1e-26	ionotropic receptor 25a-like [Parasteatoda tepidariorum]	NA	NA	NA	NA	NA	OG0000009	Ir21a, Ir40a, Ir60a	3	36	NA	NA	NA	NA	NA	NA		No
evm.TU.CTG-1084.4	HS7EB	701.8	2e-198	Heat shock protein 14, partial [Stegodyphus mimosarum]	295	5e-93	Heat shock 70 kDa protein 14-B OS=Xenopus laevis OX=8355 GN=hspa14-b PE=2 SV=1	PF00012(Hsp70 protein)	Hsp70 protein	OG0008411	CG7182	1	1	NA	NA	NA	NA	HS7EB	HS7EB		No
evm.TU.CTG-1085.13	L2CC	510.4	4.7e-141	protein l(2)37Cc-like [Parasteatoda tepidariorum]	446	1e-159	Protein l(2)37Cc OS=Drosophila melanogaster OX=7227 GN=l(2)37Cc PE=2 SV=2	PF01145(SPFH domain / Band 7 family)	SPFH domain / Band 7 family	OG0005951	l_2_37Cc	1	1	l(2)37Cc	lethal (2) 37Cc	Dmel_CG10691	3.32e-152	l_2_37Cc	l_2_37Cc		Yes
evm.TU.CTG-1021.8	GSXL5	687.6	3.4e-194	Flavin-containing monooxygenase FMO GS-OX-like 5 [Nephila clavipes]	233	5e-71	Flavin-containing monooxygenase FMO GS-OX-like 5 OS=Arabidopsis thaliana OX=3702 GN=At1g63370 PE=2 SV=2	PF00743(Flavin-binding monooxygenase-like)	Flavin-binding monooxygenase-like	OG0002267	Fmo-1, Fmo-2	2	1	Fmo-2	Flavin-containing monooxygenase 2	Dmel_CG3174	1.22e-84	Fmo-2	Fmo-2		No
evm.TU.CTG-1085.2	T132E	1847.4	0	Transmembrane protein 132C, partial [Stegodyphus mimosarum]	310	1e-87	Transmembrane protein 132E OS=Homo sapiens OX=9606 GN=TMEM132E PE=1 SV=2	PF15706(Mature oligodendrocyte transmembrane protein, TMEM132D, C-term)	Mature oligodendrocyte transmembrane protein, TMEM132D, C-term	OG0005100	dtn	1	1	dtn	detonator	Dmel_CG14446	7.08e-90	dtn	dtn		No
evm.TU.CTG-1085.23	PLD1	1819.3	0	phospholipase D1-like isoform X2 [Parasteatoda tepidariorum]	498	1e-157	Phospholipase D1 OS=Homo sapiens OX=9606 GN=PLD1 PE=1 SV=1	PF00787(PX domain)	PX domain	OG0002165	Pld	1	1	Pld	Phospholipase D	Dmel_CG12110	3.57e-163	Pld	Pld		No
evm.TU.CTG-1022.3	NA	NA	NA	NA	NA	NA	NA	NA	NA	NA	NA	NA	NA	NA	NA	NA	NA	NA	NA		No
evm.TU.CTG-1023.2	NPHN	2151.7	0	nephrin-like [Parasteatoda tepidariorum]	476	1e-145	Nephrin OS=Homo sapiens OX=9606 GN=NPHS1 PE=1 SV=1	PF13927(Immunoglobulin domain)	Immunoglobulin domain	OG0000193	hbs, sns	2	7	NA	NA	NA	NA	NPHN	NPHN_S2		No
evm.TU.CTG-1023.3	NA	NA	NA	NA	NA	NA	NA	NA	NA	NA	NA	NA	NA	NA	NA	NA	NA	NA	NA		No
evm.TU.CTG-1024.1	ACES	591.7	3.2e-165	acetylcholinesterase-1 [Parasteatoda tepidariorum]	372	1e-121	Acetylcholinesterase-1 OS=Trittame loki OX=1295018 PE=1 SV=1	PF00135(Carboxylesterase family)	Carboxylesterase family	OG0000157	0	0	4	NA	NA	NA	NA	ACES	ACES_S1		No
evm.TU.CTG-1085.27	BHE23	301.2	4.4e-78	class E basic helix-loop-helix protein 23-like isoform X2 [Parasteatoda tepidariorum]	137	2e-38	Class E basic helix-loop-helix protein 23 OS=Mus musculus OX=10090 GN=Bhlhe23 PE=2 SV=1	PF00010(Helix-loop-helix DNA-binding domain)	Helix-loop-helix DNA-binding domain	OG0003505	Oli	1	1	Oli	Olig family	Dmel_CG5545	2.38e-37	Oli	Oli		Yes
evm.TU.CTG-1025.10	NA	61.6	1.7e-06	transposase [Heteropoda venatoria]	NA	NA	NA	NA	NA	OG0000010	0	0	12	NA	NA	NA	NA	NA	NA		No
evm.TU.CTG-1085.3	STRAP	605.1	1.7e-169	Strap [Nephila clavipes]	415	1e-145	Serine-threonine kinase receptor-associated protein OS=Gallus gallus OX=9031 GN=STRAP PE=2 SV=2	PF00400(WD domain, G-beta repeat)	WD domain, G-beta repeat	OG0005953	wmd	1	1	CG10459	None	Dmel_CG10459	2.94e-58	wmd	wmd		No
evm.TU.CTG-1085.31	SURF4	495	2e-136	Surf4 [Nephila clavipes]	392	1e-138	Surfeit locus protein 4 homolog OS=Drosophila melanogaster OX=7227 GN=Surf4 PE=2 SV=1	PF02077(SURF4 family)	SURF4 family	OG0003896	Surf4	1	1	Surf4	Surfeit 4	Dmel_CG6202	4.98e-139	Surf4	Surf4		No
evm.TU.CTG-1025.5	PABP2	246.9	1.1e-61	polyadenylate-binding protein, cytoplasmic and nuclear-like [Parasteatoda tepidariorum]	134	8e-34	Polyadenylate-binding protein 2 OS=Arabidopsis thaliana OX=3702 GN=PAB2 PE=1 SV=1	NA	NA	OG0012720	0	0	1	NA	NA	NA	NA	PABP2	PABP2_S1		No
evm.TU.CTG-1085.32	SYLC	1899	0	leucine--tRNA ligase, cytoplasmic isoform X1 [Parasteatoda tepidariorum]	1556	0	Leucine--tRNA ligase, cytoplasmic OS=Homo sapiens OX=9606 GN=LARS PE=1 SV=2	NA	NA	OG0006835	LeuRS	1	1	LeuRS	Leucyl-tRNA synthetase	Dmel_CG33123	3.89e-178	LeuRS	LeuRS		No
evm.TU.CTG-1085.35	MOT10	770.4	4.8e-219	monocarboxylate transporter 10-like [Parasteatoda tepidariorum]	429	1e-145	Monocarboxylate transporter 10 OS=Danio rerio OX=7955 GN=slc16a10 PE=2 SV=1	PF07690(Major Facilitator Superfamily)	Major Facilitator Superfamily	OG0005963	kar	1	1	kar	karmoisin	Dmel_CG12286	4.23e-97	kar	kar		No
evm.TU.CTG-1025.8	NA	119.8	1.1e-23	hypothetical protein NCL1_15038 [Nephila clavipes]	NA	NA	NA	NA	NA	OG0007966	0	0	1	NA	NA	NA	NA	NA	NA		No
evm.TU.CTG-1085.36	CSN5	597	4.7e-167	COP9 signalosome complex subunit 5-like protein [Dinothrombium tinctorium]	560	0	COP9 signalosome complex subunit 5 OS=Homo sapiens OX=9606 GN=COPS5 PE=1 SV=4	PF18323(Cop9 signalosome subunit 5 C-terminal domain)	-	OG0005114	CSN5	1	1	CSN5	COP9 signalosome subunit 5	Dmel_CG14884	9.16e-169	CSN5	CSN5		No
evm.TU.CTG-1026.1	VWDE	1036.9	4.8e-299	uncharacterized protein LOC107454596 [Parasteatoda tepidariorum]	191	2e-48	von Willebrand factor D and EGF domain-containing protein OS=Homo sapiens OX=9606 GN=VWDE PE=2 SV=4	PF00090(Thrombospondin type 1 domain)	Thrombospondin type 1 domain	OG0009188	0	0	2	NA	NA	NA	NA	VWDE	VWDE		No
evm.TU.CTG-1026.2	NA	NA	NA	NA	NA	NA	NA	NA	NA	OG0007425	CCHa1, CCHa2	2	2	NA	NA	NA	NA	NA	NA	CCHamide (CCHa)	No
evm.TU.CTG-1026.3	ACE	278.9	3.9e-71	angiotensin-converting enzyme-like [Parasteatoda tepidariorum]	208	2e-59	Angiotensin-converting enzyme OS=Drosophila melanogaster OX=7227 GN=Ance PE=1 SV=3	PF01401(Angiotensin-converting enzyme)	Angiotensin-converting enzyme	NA	NA	NA	NA	NA	NA	NA	NA	ACE	ACE_S1		No
evm.TU.CTG-1026.4	ANPRA	1031.9	1.4e-297	atrial natriuretic peptide receptor 1 [Parasteatoda tepidariorum]	728	0	Atrial natriuretic peptide receptor 1 OS=Rattus norvegicus OX=10116 GN=Npr1 PE=1 SV=1	PF01094(Receptor family ligand binding region)	Receptor family ligand binding region	OG0000178	CG31183, CG3216	2	7	NA	NA	NA	NA	ANPRA	ANPRA_S1		No
evm.TU.CTG-1085.8	INSL7	229.6	7.4e-57	Ilp7 [Nephila clavipes]	86.3	3e-21	Probable insulin-like peptide 7 OS=Drosophila melanogaster OX=7227 GN=Ilp7 PE=2 SV=2	PF00049(Insulin/IGF/Relaxin family)	Insulin/IGF/Relaxin family	OG0005952	Ilp7	1	1	Ilp7	Insulin-like peptide 7	Dmel_CG13317	3.49e-22	Ilp7	Ilp7	Relaxin-like	No
evm.TU.CTG-1026.6	NPC2	65.9	1.7e-07	PREDICTED: epididymal secretory protein E1-like [Branchiostoma belcheri]	48.1	2e-06	NPC intracellular cholesterol transporter 2 homolog a OS=Drosophila melanogaster OX=7227 GN=Npc2a PE=2 SV=1	NA	NA	OG0011610	0	0	6	NA	NA	NA	NA	NPC2	NPC2_S1		No
evm.TU.CTG-1027.10	KLHL1	344	1.2e-90	Kelch-like protein 10, partial [Stegodyphus mimosarum]	135	5e-32	Kelch-like protein 1 OS=Homo sapiens OX=9606 GN=KLHL1 PE=2 SV=1	PF00651(BTB/POZ domain)	BTB/POZ domain	OG0006545	0	0	6	NA	NA	NA	NA	KLHL1	KLHL1_S1		No
evm.TU.CTG-1027.11	VATA	1131.3	0	V-type proton ATPase catalytic subunit A [Parasteatoda tepidariorum]	1098	0	V-type proton ATPase catalytic subunit A OS=Aedes albopictus OX=7160 GN=VhaA PE=2 SV=1	PF16886(ATPsynthase alpha/beta subunit N-term extension)	ATPsynthase alpha/beta subunit N-term extension	OG0003902	Vha68-1, Vha68-2, Vha68-3	3	2	Vha68-2	Vacuolar H[+] ATPase 68 kDa subunit 2	Dmel_CG3762	0	Vha68-2	Vha68-2		No
evm.TU.CTG-1027.12	APC	223.4	5.5e-54	uncharacterized protein LOC107446061 [Parasteatoda tepidariorum]	56.6	2e-06	Adenomatous polyposis coli protein OS=Homo sapiens OX=9606 GN=APC PE=1 SV=2	PF05923(APC repeat)	APC repeat	OG0000921	Apc, Apc2	2	4	NA	NA	NA	NA	APC	APC_S1		No
evm.TU.CTG-1085.9	DNM1L	1296.2	0	Dynamin-1-like protein [Nephila clavipes]	974	0	Dynamin-1-like protein OS=Homo sapiens OX=9606 GN=DNM1L PE=1 SV=2	PF00350(Dynamin family)	Dynamin family	OG0003893	Drp1	1	1	Drp1	Dynamin related protein 1	Dmel_CG3210	0	Drp1	Drp1		No
evm.TU.CTG-1086.1	RM49	207.2	5.3e-50	39S ribosomal protein L49, mitochondrial, partial [Stegodyphus mimosarum]	102	8e-27	39S ribosomal protein L49, mitochondrial OS=Mus musculus OX=10090 GN=Mrpl49 PE=1 SV=1	PF05046(Mitochondrial large subunit ribosomal protein (Img2))	Mitochondrial large subunit ribosomal protein (Img2)	OG0006457	mRpL49	1	1	mRpL49	mitochondrial ribosomal protein L49	Dmel_CG4647	1.93e-23	mRpL49	mRpL49		No
evm.TU.CTG-1027.15	BRM	200.3	4.9e-48	Transcription activator BRG1, partial [Stegodyphus mimosarum]	125	2e-33	ATP-dependent helicase brm OS=Drosophila melanogaster OX=7227 GN=brm PE=1 SV=2	PF00176(SNF2 family N-terminal domain)	SNF2 family N-terminal domain	OG0006215	0	0	1	NA	NA	NA	NA	BRM	BRM_S1		No
evm.TU.CTG-1086.11	NMNA1	370.9	4.6e-99	nicotinamide/nicotinic acid mononucleotide adenylyltransferase 1-like isoform X1 [Parasteatoda tepidariorum]	275	1e-91	Nicotinamide/nicotinic acid mononucleotide adenylyltransferase 1 OS=Bos taurus OX=9913 GN=NMNAT1 PE=2 SV=1	NA	NA	OG0005152	Nmnat	1	1	Nmnat	Nicotinamide mononucleotide adenylyltransferase	Dmel_CG13645	9.11e-43	Nmnat	Nmnat		No
evm.TU.CTG-1086.21	LRCH3	699.9	9e-198	leucine-rich repeat and calponin homology domain-containing protein 3 [Parasteatoda tepidariorum]	248	1e-71	Leucine-rich repeat and calponin homology domain-containing protein 3 OS=Homo sapiens OX=9606 GN=LRCH3 PE=1 SV=2	NA	NA	OG0002495	Lrch	1	1	Lrch	Leucine-rich-repeats and calponin homology domain protein	Dmel_CG6860	7.11e-50	Lrch	Lrch		No
evm.TU.CTG-1086.28	ALG3	570.9	4.6e-159	dol-P-Man:Man(5)GlcNAc(2)-PP-Dol alpha-1,3-mannosyltransferase-like isoform X1 [Parasteatoda tepidariorum]	366	1e-123	Dol-P-Man:Man(5)GlcNAc(2)-PP-Dol alpha-1,3-mannosyltransferase OS=Homo sapiens OX=9606 GN=ALG3 PE=1 SV=1	PF05208(ALG3 protein)	ALG3 protein	OG0006006	Alg3	1	1	Alg3	ALG3, alpha-1,3- mannosyltransferase	Dmel_CG4084	1.46e-81	Alg3	Alg3		No
evm.TU.CTG-1027.20	NA	NA	NA	NA	NA	NA	NA	NA	NA	OG0006214	0	0	15	NA	NA	NA	NA	NA	NA		No
evm.TU.CTG-1027.21	NA	367.9	6.7e-98	uncharacterized protein LOC111620034 [Centruroides sculpturatus]	NA	NA	NA	NA	NA	OG0000077	0	0	20	NA	NA	NA	NA	NA	NA		No
evm.TU.CTG-1027.22	NA	507.7	6e-140	uncharacterized protein LOC111632542, partial [Centruroides sculpturatus]	NA	NA	NA	NA	NA	OG0000077	0	0	20	NA	NA	NA	NA	NA	NA		No
evm.TU.CTG-1086.37	GNPAT	726.9	7.8e-206	dihydroxyacetone phosphate acyltransferase [Parasteatoda tepidariorum]	388	1e-125	Dihydroxyacetone phosphate acyltransferase OS=Bos taurus OX=9913 GN=GNPAT PE=2 SV=1	PF01553(Acyltransferase)	Acyltransferase	OG0004750	Dhap-at	1	1	Dhap-at	Dihydroxyacetone phosphate acyltransferase	Dmel_CG4625	1.04e-55	Dhap-at	Dhap-at		No
evm.TU.CTG-1027.25	NA	276.9	7.7e-71	uncharacterized protein LOC110283498 [Parasteatoda tepidariorum]	NA	NA	NA	NA	NA	OG0000205	0	0	15	NA	NA	NA	NA	NA	NA		No
evm.TU.CTG-1027.26	YMD2	464.5	4.2e-127	hypothetical protein RF55_16785 [Lasius niger]	88.6	5e-18	Uncharacterized protein F54H12.2 OS=Caenorhabditis elegans OX=6239 GN=F54H12.2 PE=4 SV=1	NA	NA	OG0000040	0	0	17	NA	NA	NA	NA	YMD2	YMD2_S4		No
evm.TU.CTG-1027.27	NA	100.5	1.2e-17	hypothetical protein X975_15030, partial [Stegodyphus mimosarum]	NA	NA	NA	NA	NA	OG0002149	0	0	7	NA	NA	NA	NA	NA	NA		No
evm.TU.CTG-1027.2-evm.TU.CTG-1027.4	CO1A2	1999.9	0	collagen alpha-1(I) chain, partial [Parasteatoda tepidariorum]	651	0	Collagen alpha-2(I) chain OS=Rattus norvegicus OX=10116 GN=Col1a2 PE=1 SV=3	NA	NA	OG0001776	0	0	5	NA	NA	NA	NA	CO1A2	CO1A2_S1		No
evm.TU.CTG-1027.3	THAP9	325.5	5e-85	uncharacterized protein LOC111632058 [Centruroides sculpturatus]	77.8	2e-13	DNA transposase THAP9 OS=Homo sapiens OX=9606 GN=THAP9 PE=1 SV=2	PF05485(THAP domain)	THAP domain	OG0000104	0	0	10	NA	NA	NA	NA	THAP9	THAP9_S1		No
evm.TU.CTG-1086.42	RS23	294.3	2.8e-76	40S ribosomal protein S23 [Argas monolakensis]	288	1e-101	40S ribosomal protein S23 OS=Dermacentor variabilis OX=34621 GN=RpS23 PE=2 SV=1	PF00164(Ribosomal protein S12/S23)	Ribosomal protein S12/S23	OG0006155	RpS23	1	1	RpS23	Ribosomal protein S23	Dmel_CG8415	1.15e-55	RpS23	RpS23		No
evm.TU.CTG-1027.6	NA	97.4	4.3e-17	hypothetical protein X975_15730, partial [Stegodyphus mimosarum]	NA	NA	NA	NA	NA	OG0011748	0	0	3	NA	NA	NA	NA	NA	NA		No
evm.TU.CTG-1086.43	CROCC	653.7	2.4e-183	rootletin-like [Parasteatoda tepidariorum]	310	8e-84	Rootletin OS=Homo sapiens OX=9606 GN=CROCC PE=1 SV=1	NA	NA	OG0002147	Root	1	1	NA	NA	NA	NA	Root	Root		No
evm.TU.CTG-1028.10	FHAB	268.5	7.6e-68	proline-rich protein 36-like [Ceratitis capitata]	60.5	5e-08	Filamentous hemagglutinin OS=Bordetella pertussis (strain Tohama I / ATCC BAA-589 / NCTC 13251) OX=257313 GN=fhaB PE=1 SV=4	NA	NA	OG0003358	CG10953, CG11584, CG11585, CG13403, CG1368, CG15021, CG15023, CG2962, CG31626, CG32241, CG32248, CG32564, CG32603, CG34205	14	1	NA	NA	NA	NA	FHAB	FHAB_S1		No
evm.TU.CTG-1028.11	NA	94	5.2e-16	uncharacterized protein LOC107445111 [Parasteatoda tepidariorum]	NA	NA	NA	NA	NA	OG0014244	0	0	1	NA	NA	NA	NA	NA	NA		No
evm.TU.CTG-1028.12	NA	84.3	5.8e-13	PREDICTED: loricrin-like [Bactrocera oleae]	NA	NA	NA	NA	NA	NA	NA	NA	NA	NA	NA	NA	NA	NA	NA		No
evm.TU.CTG-1028.13	NA	161.4	5.8e-36	hypothetical protein X975_09442, partial [Stegodyphus mimosarum]	NA	NA	NA	NA	NA	OG0016270	0	0	1	NA	NA	NA	NA	NA	NA		No
evm.TU.CTG-1028.14	NA	NA	NA	NA	NA	NA	NA	NA	NA	OG0014097	0	0	1	NA	NA	NA	NA	NA	NA		No
evm.TU.CTG-1028.15	GLNA	340.9	5.6e-90	Glutamine synthetase, partial [Stegodyphus mimosarum]	148	1e-40	Glutamine synthetase OS=Rattus norvegicus OX=10116 GN=Glul PE=1 SV=3	NA	NA	OG0014098	0	0	1	NA	NA	NA	NA	GLNA	GLNA_S1		No
evm.TU.CTG-1028.16	NA	63.2	5.3e-07	uncharacterized protein LOC107454274 [Parasteatoda tepidariorum]	NA	NA	NA	NA	NA	OG0003971	0	0	1	NA	NA	NA	NA	NA	NA		No
evm.TU.CTG-1028.17	THAP2	87.8	9e-14	DNA transposase THAP9 [Nephila clavipes]	65.1	5e-11	THAP domain-containing protein 2 OS=Homo sapiens OX=9606 GN=THAP2 PE=1 SV=1	PF05485(THAP domain)	THAP domain	OG0013651	0	0	4	NA	NA	NA	NA	THAP2	THAP2_S1		No
evm.TU.CTG-1086.49	REV1	967.2	6.1e-278	DNA repair protein REV1-like isoform X1 [Parasteatoda tepidariorum]	488	1e-151	DNA repair protein REV1 OS=Mus musculus OX=10090 GN=Rev1 PE=1 SV=1	PF00817(impB/mucB/samB family)	impB/mucB/samB family	OG0005351	Rev1	1	1	Rev1	Rev1 DNA directed polymerase	Dmel_CG12189	0	Rev1	Rev1		No
evm.TU.CTG-1028.2	NA	100.5	5.4e-18	hypothetical protein NCL1_15690 [Nephila clavipes]	NA	NA	NA	NA	NA	OG0012960	0	0	1	NA	NA	NA	NA	NA	NA		No
evm.TU.CTG-1028.20	MT12B	649.8	1.3e-182	uncharacterized protein LOC107449695 [Parasteatoda tepidariorum]	91.3	4e-18	Monocarboxylate transporter 12-B OS=Danio rerio OX=7955 GN=slc16a12b PE=2 SV=1	NA	NA	OG0007171	0	0	4	NA	NA	NA	NA	MT12B	MT12B_S1		No
evm.TU.CTG-1028.21	NA	187.2	1.5e-43	dnaJ homolog subfamily C member 21 [Parasteatoda tepidariorum]	NA	NA	NA	NA	NA	OG0000730	0	0	7	NA	NA	NA	NA	NA	NA		No
evm.TU.CTG-1028.22	ACES	331.3	8.5e-87	AChE2 variant 1 [Pardosa pseudoannulata]	238	7e-70	Acetylcholinesterase-1 OS=Trittame loki OX=1295018 PE=1 SV=1	NA	NA	OG0007070	0	0	14	NA	NA	NA	NA	ACES	ACES_S2		No
evm.TU.CTG-1028.23	NA	NA	NA	NA	NA	NA	NA	NA	NA	OG0008768	0	0	2	NA	NA	NA	NA	NA	NA		No
evm.TU.CTG-1086.62	AIMP2	345.9	1.7e-91	aminoacyl tRNA synthase complex-interacting multifunctional protein 2 isoform X2 [Parasteatoda tepidariorum]	147	5e-41	Aminoacyl tRNA synthase complex-interacting multifunctional protein 2 OS=Cricetulus griseus OX=10029 GN=AIMP2 PE=2 SV=1	PF16780(AIMP2 lysyl-tRNA synthetase binding domain)	AIMP2 lysyl-tRNA synthetase binding domain	OG0007825	AIMP2	1	1	NA	NA	NA	NA	AIMP2	AIMP2		No
evm.TU.CTG-1087.10	SRP14	182.6	9.3e-43	signal recognition particle 14 kDa protein-like [Parasteatoda tepidariorum]	135	3e-41	Signal recognition particle 14 kDa protein OS=Pongo abelii OX=9601 GN=SRP14 PE=2 SV=1	NA	NA	OG0005180	Srp14	1	1	Srp14	Signal recognition particle 14	Dmel_CG5417	3.41e-17	Srp14	Srp14		No
evm.TU.CTG-1087.15	HMCS1	850.5	3.6e-243	hypothetical protein X975_13169, partial [Stegodyphus mimosarum]	616	0	Hydroxymethylglutaryl-CoA synthase, cytoplasmic OS=Gallus gallus OX=9031 GN=HMGCS1 PE=1 SV=1	NA	NA	OG0005179	Hmgs	1	1	Hmgs	HMG Coenzyme A synthase	Dmel_CG4311	0	Hmgs	Hmgs		No
evm.TU.CTG-1028.3	NA	108.2	2e-20	hypothetical protein X975_19323, partial [Stegodyphus mimosarum]	NA	NA	NA	NA	NA	OG0009917	0	0	1	NA	NA	NA	NA	NA	NA		No
evm.TU.CTG-1028.4	NA	94	5.6e-16	uncharacterized protein LOC107455885 [Parasteatoda tepidariorum]	NA	NA	NA	NA	NA	OG0012669	0	0	1	NA	NA	NA	NA	NA	NA		No
evm.TU.CTG-1028.5	BXF1	71.2	3.4e-09	hypothetical protein X975_21955, partial [Stegodyphus mimosarum]	55.5	5e-10	Bombyxin F-1 OS=Bombyx mori OX=7091 GN=BBXF1 PE=3 SV=2	PF00049(Insulin/IGF/Relaxin family)	Insulin/IGF/Relaxin family	OG0000360	Ilp1, Ilp3, Ilp4, Ilp5	4	3	NA	NA	NA	NA	BXF1	BXF1	Insulin-like peptide (ILP)	No
evm.TU.CTG-1028.6	NA	119.4	1.2e-23	cuticle protein 21 [Parasteatoda tepidariorum]	NA	NA	NA	NA	NA	OG0010023	0	0	2	NA	NA	NA	NA	NA	NA		No
evm.TU.CTG-1028.7	NA	101.7	1.8e-18	hypothetical protein X975_19328, partial [Stegodyphus mimosarum]	NA	NA	NA	NA	NA	NA	NA	NA	NA	NA	NA	NA	NA	NA	NA		No
evm.TU.CTG-1028.8	NA	NA	NA	NA	NA	NA	NA	NA	NA	OG0016503	0	0	1	NA	NA	NA	NA	NA	NA		No
evm.TU.CTG-1028.9	NA	NA	NA	NA	NA	NA	NA	NA	NA	NA	NA	NA	NA	NA	NA	NA	NA	NA	NA		No
evm.TU.CTG-1029.10	XKR6	422.2	3.4e-114	XK-related protein 4 [Parasteatoda tepidariorum]	187	4e-51	XK-related protein 6 OS=Tetraodon nigroviridis OX=99883 GN=xkr6 PE=2 SV=1	PF09815(XK-related protein)	XK-related protein	OG0000285	CG18635, CG32579	2	3	NA	NA	NA	NA	XKR6	XKR6_S1		No
evm.TU.CTG-1087.16	VPS29	372.5	1e-99	vacuolar protein sorting-associated protein 29 [Parasteatoda tepidariorum]	341	1e-120	Vacuolar protein sorting-associated protein 29 OS=Pongo abelii OX=9601 GN=VPS29 PE=2 SV=1	PF12850(Calcineurin-like phosphoesterase superfamily domain)	Calcineurin-like phosphoesterase superfamily domain	OG0006035	Vps29	1	1	Vps29	Vacuolar protein sorting 29	Dmel_CG4764	9.6e-119	Vps29	Vps29		No
evm.TU.CTG-1029.12	PSA6	446.4	7.5e-122	Proteasome subunit alpha type-6, partial [Stegodyphus mimosarum]	387	1e-136	Proteasome subunit alpha type-6 OS=Rattus norvegicus OX=10116 GN=Psma6 PE=1 SV=1	PF00227(Proteasome subunit)	Proteasome subunit	OG0005050	CG30382, Prosalpha1	2	1	CG30382	None	Dmel_CG30382	9.3e-70	PSA6	PSA6		Yes
evm.TU.CTG-1029.13	NA	730.7	4.2e-207	uncharacterized protein LOC107436748 [Parasteatoda tepidariorum]	NA	NA	NA	NA	NA	OG0000200	0	0	13	NA	NA	NA	NA	NA	NA		No
evm.TU.CTG-1029.14	ACADV	941.4	1.9e-270	very long-chain specific acyl-CoA dehydrogenase, mitochondrial [Parasteatoda tepidariorum]	732	0	Very long-chain specific acyl-CoA dehydrogenase, mitochondrial OS=Homo sapiens OX=9606 GN=ACADVL PE=1 SV=1	NA	NA	OG0001251	CG7461, Egm	2	3	CG7461	None	Dmel_CG7461	0	ACADV	ACADV		No
evm.TU.CTG-1029.15	PLCB1	2089.7	0	1-phosphatidylinositol 4,5-bisphosphate phosphodiesterase classes I and II [Parasteatoda tepidariorum]	1018	0	1-phosphatidylinositol 4,5-bisphosphate phosphodiesterase beta-1 OS=Bos taurus OX=9913 GN=PLCB1 PE=1 SV=1	PF00388(Phosphatidylinositol-specific phospholipase C, X domain)	Phosphatidylinositol-specific phospholipase C, X domain	OG0000345	Plc21C, norpA	2	5	NA	NA	NA	NA	PLCB1	PLCB1_S1		No
evm.TU.CTG-1029.3	GAGXE	115.5	3.8e-22	hypothetical protein C0J52_13170 [Blattella germanica]	75.5	7e-14	Nucleic-acid-binding protein from transposon X-element OS=Drosophila melanogaster OX=7227 GN=ORF1 PE=4 SV=1	PF07530(Associated with zinc fingers)	Associated with zinc fingers	OG0009354	0	0	10	NA	NA	NA	NA	GAGXE	GAGXE_S1		No
evm.TU.CTG-1029.6	A4GAT	236.5	1.7e-58	lactosylceramide 4-alpha-galactosyltransferase-like [Parasteatoda tepidariorum]	178	5e-52	Lactosylceramide 4-alpha-galactosyltransferase OS=Pan troglodytes OX=9598 GN=A4GALT PE=3 SV=1	PF04488(Glycosyltransferase sugar-binding region containing DXD motif)	Glycosyltransferase sugar-binding region containing DXD motif	OG0000608	alpha4GT1, alpha4GT2	2	2	NA	NA	NA	NA	A4GAT	A4GAT		No
evm.TU.CTG-1029.7	NIPLB	186.4	4.9e-43	conserved Plasmodium protein, unknown function [Plasmodium sp. gorilla clade G1]	76.6	9e-13	Nipped-B-like protein B OS=Danio rerio OX=7955 GN=nipblb PE=2 SV=1	NA	NA	OG0000352	0	0	11	NA	NA	NA	NA	NIPLB	NIPLB		No
evm.TU.CTG-1029.8	ZN227	196.4	1.5e-46	Zinc finger protein 91, partial [Stegodyphus mimosarum]	143	2e-37	Zinc finger protein 227 OS=Bos taurus OX=9913 GN=ZNF227 PE=2 SV=1	PF13912(C2H2-type zinc finger)	C2H2-type zinc finger	NA	NA	NA	NA	NA	NA	NA	NA	ZN227	ZN227_S1		Yes
evm.TU.CTG-1087.23	LSM3	185.3	1.3e-43	U6 snRNA-associated Sm-like protein LSm3, partial [Stegodyphus mimosarum]	168	1e-54	U6 snRNA-associated Sm-like protein LSm3 OS=Mus musculus OX=10090 GN=Lsm3 PE=1 SV=2	PF01423(LSM domain)	LSM domain	OG0006882	LSm3	1	1	LSm3	Like Sm 3	Dmel_CG31184	1.56e-51	LSm3	LSm3		No
evm.TU.CTG-103.1	NA	192.6	6.6e-46	hypothetical protein AY603_25590, partial [Salmonella enterica subsp. enterica]	NA	NA	NA	NA	NA	NA	NA	NA	NA	NA	NA	NA	NA	NA	NA		No
evm.TU.CTG-1087.27	ABR	1686.4	0	active breakpoint cluster region-related protein-like [Parasteatoda tepidariorum]	549	1e-178	Active breakpoint cluster region-related protein OS=Xenopus laevis OX=8355 GN=abr PE=2 SV=1	PF00620(RhoGAP domain)	RhoGAP domain	OG0007608	RhoGAP1A	1	1	RhoGAP1A	Rho GTPase activating protein at 1A	Dmel_CG40494	2e-124	RhoGAP1A	RhoGAP1A		No
evm.TU.CTG-1087.28	CA131	149.4	1.2e-32	uncharacterized protein C1orf131 homolog [Parasteatoda tepidariorum]	63.2	3e-11	Uncharacterized protein C1orf131 OS=Homo sapiens OX=9606 GN=C1orf131 PE=1 SV=4	PF15375(Domain of unknown function (DUF4602))	Domain of unknown function (DUF4602)	OG0009588	CG1738	1	1	NA	NA	NA	NA	CA131	CA131		No
evm.TU.CTG-1030.11	NA	95.1	7.1e-16	uncharacterized protein LOC110282453 [Parasteatoda tepidariorum]	NA	NA	NA	NA	NA	OG0011082	0	0	1	NA	NA	NA	NA	NA	NA		No
evm.TU.CTG-1030.12	NA	71.2	6.6e-09	biorientation of chromosomes in cell division protein 1-like 1 [Parasteatoda tepidariorum]	NA	NA	NA	NA	NA	OG0014158	0	0	2	NA	NA	NA	NA	NA	NA		No
evm.TU.CTG-1030.13	ARHB	383.6	6.2e-103	Low density lipoprotein receptor adapter protein 1-B, partial [Stegodyphus mimosarum]	152	2e-43	Low density lipoprotein receptor adapter protein 1-B OS=Xenopus laevis OX=8355 GN=ldlrap1-b PE=1 SV=1	PF00640(Phosphotyrosine interaction domain (PTB/PID))	Phosphotyrosine interaction domain (PTB/PID)	OG0008007	0	0	1	NA	NA	NA	NA	ARHB	ARHB		No
evm.TU.CTG-1030.14	NA	106.7	6.6e-20	uncharacterized protein LOC107442130 [Parasteatoda tepidariorum]	NA	NA	NA	NA	NA	OG0003567	0	0	9	NA	NA	NA	NA	NA	NA		No
evm.TU.CTG-1087.29	DMXL2	5338.1	0	dmX-like protein 2 [Parasteatoda tepidariorum]	2169	0	DmX-like protein 2 OS=Homo sapiens OX=9606 GN=DMXL2 PE=1 SV=2	NA	NA	OG0004460	Rbcn-3A	1	1	Rbcn-3A	Rabconnectin-3A	Dmel_CG3585	0	Rbcn-3A	Rbcn-3A		No
evm.TU.CTG-1087.30	ADAL	406	1.6e-109	Adenosine deaminase-like protein, partial [Stegodyphus mimosarum]	296	1e-97	Adenosine deaminase-like protein OS=Homo sapiens OX=9606 GN=ADAL PE=2 SV=2	NA	NA	OG0008186	Ada	1	1	Ada	Adenosine deaminase	Dmel_CG11994	2.89e-75	Ada	Ada_S1		No
evm.TU.CTG-1087.33	SKR1B	723.8	6.8e-205	SKI family transcriptional corepressor 1 homolog-B-like, partial [Parasteatoda tepidariorum]	391	1e-125	SKI family transcriptional corepressor 1 homolog-B OS=Danio rerio OX=7955 GN=skor1b PE=2 SV=1	NA	NA	OG0006883	fuss	1	1	fuss	fussel	Dmel_CG11093	1.61e-110	fuss	fuss		No
evm.TU.CTG-1030.2	ABHEA	422.9	1.2e-114	Abhd14b [Nephila clavipes]	131	5e-35	Protein ABHD14A OS=Danio rerio OX=7955 GN=abhd14a PE=2 SV=1	NA	NA	OG0003610	0	0	1	NA	NA	NA	NA	ABHEA	ABHEA		No
evm.TU.CTG-1087.39	FST	516.9	5.6e-143	follistatin-like [Parasteatoda tepidariorum]	237	3e-75	Follistatin OS=Sus scrofa OX=9823 GN=FST PE=1 SV=1	NA	NA	OG0005183	Fs	1	1	NA	NA	NA	NA	Fs	Fs		Yes
evm.TU.CTG-1030.4	NA	223.8	1.8e-54	uncharacterized protein LOC112596195 [Melanaphis sacchari]	NA	NA	NA	NA	NA	OG0000843	0	0	5	NA	NA	NA	NA	NA	NA		No
evm.TU.CTG-1030.5-evm.TU.CTG-1030.6	NA	89	1.3e-13	PREDICTED: uncharacterized protein LOC100571217, partial [Acyrthosiphon pisum]	NA	NA	NA	PF04500(FLYWCH zinc finger domain)	FLYWCH zinc finger domain	OG0010246	0	0	1	NA	NA	NA	NA	NA	NA		No
evm.TU.CTG-1030.7	NA	71.2	5.6e-09	PREDICTED: uncharacterized protein LOC106868647 [Octopus bimaculoides]	NA	NA	NA	PF04500(FLYWCH zinc finger domain)	FLYWCH zinc finger domain	OG0019103	0	0	2	NA	NA	NA	NA	NA	NA		No
evm.TU.CTG-1087.8	ZRAB2	300.4	7.6e-78	zinc finger Ran-binding domain-containing protein 2 [Notechis scutatus]	198	1e-60	Zinc finger Ran-binding domain-containing protein 2 OS=Gallus gallus OX=9031 GN=ZRANB2 PE=2 SV=1	PF00641(Zn-finger in Ran binding protein and others)	Zn-finger in Ran binding protein and others	OG0006034	CG3732	1	1	CG3732	None	Dmel_CG3732	4.5e-55	ZRAB2	ZRAB2		No
evm.TU.CTG-1030.9	ARRH	271.2	2.9e-69	Arrestin- lateral eye [Nephila clavipes]	233	2e-75	Arrestin, lateral eye OS=Limulus polyphemus OX=6850 PE=2 SV=1	NA	NA	OG0000653	Arr1, Arr2, krz	3	2	NA	NA	NA	NA	ARRH	ARRH_S2		No
evm.TU.CTG-1031.1	BTBD6	313.2	1.4e-81	Btbd6 [Nephila clavipes]	99	9e-22	BTB/POZ domain-containing protein 6 OS=Mus musculus OX=10090 GN=Btbd6 PE=2 SV=2	PF07707(BTB And C-terminal Kelch)	BTB And C-terminal Kelch	OG0000837	0	0	13	NA	NA	NA	NA	BTBD6	BTBD6_S3		No
evm.TU.CTG-1087.9	MBD2	339	2e-88	uncharacterized protein LOC107457197 [Parasteatoda tepidariorum]	53.1	1e-05	Methyl-CpG-binding domain-containing protein 2 OS=Arabidopsis thaliana OX=3702 GN=MBD2 PE=1 SV=1	PF01429(Methyl-CpG binding domain)	Methyl-CpG binding domain	OG0003929	CG2247	1	1	CG2247	None	Dmel_CG2247	2.2e-09	MBD2	MBD2		No
evm.TU.CTG-1031.11	NA	107.5	7e-20	hypothetical protein X975_04205, partial [Stegodyphus mimosarum]	NA	NA	NA	NA	NA	OG0010058	0	0	2	NA	NA	NA	NA	NA	NA		No
evm.TU.CTG-1090.2	S39A7	486.1	1.4e-133	protein catecholamines up [Parasteatoda tepidariorum]	312	1e-101	Zinc transporter SLC39A7 OS=Mus musculus OX=10090 GN=Slc39a7 PE=1 SV=2	NA	NA	OG0004390	Catsup	1	1	Catsup	Catecholamines up	Dmel_CG10449	3.8e-92	Catsup	Catsup		No
evm.TU.CTG-1093.3	TPPC4	364.4	3.3e-97	trafficking protein particle complex subunit 4-like [Parasteatoda tepidariorum]	282	3e-96	Trafficking protein particle complex subunit 4 OS=Mus musculus OX=10090 GN=Trappc4 PE=1 SV=1	PF04099(Sybindin-like family)	Sybindin-like family	OG0006357	Trs23	1	1	Trs23	TRAPP subunit 23	Dmel_CG9298	1.77e-94	Trs23	Trs23		No
evm.TU.CTG-1031.15	UB2G1	342.8	8e-91	Ubiquitin-conjugating enzyme E2 G1, partial [Stegodyphus mimosarum]	293	1e-102	Ubiquitin-conjugating enzyme E2 G1 OS=Rattus norvegicus OX=10116 GN=Ube2g1 PE=2 SV=3	NA	NA	OG0006036	CG40045, Ubc87F	2	2	Ubc87F	Ubiquitin conjugating enzyme 87F	Dmel_CG9602	1.24e-105	Ubc87F	Ubc87F		No
evm.TU.CTG-1031.16	NA	NA	NA	NA	NA	NA	NA	NA	NA	OG0019162	0	0	2	NA	NA	NA	NA	NA	NA		No
evm.TU.CTG-1031.17	B4GA1	731.1	3e-207	N-acetyllactosaminide beta-1,3-N-acetylglucosaminyltransferase, partial [Stegodyphus mimosarum]	122	5e-29	Beta-1,4-glucuronyltransferase 1 OS=Danio rerio OX=7955 GN=b4gat1 PE=2 SV=1	NA	NA	OG0000254	CG11149, CG15483, CG3253, CG9171	4	8	NA	NA	NA	NA	B4GA1	B4GA1_S1		No
evm.TU.CTG-1095.10	CCNQ	229.6	1.7e-56	cyclin-related protein FAM58B-like [Parasteatoda tepidariorum]	77.4	2e-15	Cyclin-Q OS=Mus musculus OX=10090 GN=Ccnq PE=2 SV=2	NA	NA	OG0006872	koko	1	1	koko	kokopelli	Dmel_CG44010	7.54e-22	koko	koko		No
evm.TU.CTG-1095.5	TIPIN	300.8	9.8e-78	TIMELESS-interacting protein [Nephila clavipes]	149	5e-40	TIMELESS-interacting protein OS=Bos taurus OX=9913 GN=TIPIN PE=2 SV=1	NA	NA	OG0008277	CG10336	1	1	CG10336	None	Dmel_CG10336	1.36e-24	TIPIN	TIPIN		Yes
evm.TU.CTG-1031.20	NA	81.3	1.8e-12	uncharacterized protein LOC107451616 [Parasteatoda tepidariorum]	NA	NA	NA	NA	NA	OG0011950	0	0	2	NA	NA	NA	NA	NA	NA		No
evm.TU.CTG-1095.6	IF2A	563.1	7.1e-157	Eukaryotic translation initiation factor 2 subunit 1, partial [Stegodyphus mimosarum]	456	1e-162	Eukaryotic translation initiation factor 2 subunit 1 OS=Rattus norvegicus OX=10116 GN=Eif2s1 PE=1 SV=2	PF00575(S1 RNA binding domain)	S1 RNA binding domain	OG0005162	eIF2alpha	1	1	eIF2alpha	eukaryotic translation initiation factor 2 subunit alpha	Dmel_CG9946	1.49e-121	eIF2alpha	eIF2alpha		No
evm.TU.CTG-1095.8	SANT	141.7	9.5e-30	uncharacterized protein LOC114557932 isoform X1 [Perca flavescens]	77.8	2e-14	S-antigen protein OS=Plasmodium falciparum (isolate NF7 / Ghana) OX=5842 PE=4 SV=1	PF10180(Uncharacterised conserved protein (DUF2373))	Uncharacterised conserved protein (DUF2373)	OG0009173	CG15877	1	1	CG15877	None	Dmel_CG15877	5.98e-07	SANT	SANT_S1		No
evm.TU.CTG-1031.23	DHGL	661	4.7e-186	glucose dehydrogenase [FAD, quinone] [Parasteatoda tepidariorum]	367	1e-118	Glucose dehydrogenase [FAD, quinone] OS=Drosophila pseudoobscura pseudoobscura OX=46245 GN=Gld PE=3 SV=4	NA	NA	OG0000035	CG12398, CG12539, CG45065, CG6142, CG9503, CG9512, CG9514, CG9518, CG9519, CG9521, CG9522, Eo, Gld, fiz	14	25	NA	NA	NA	NA	DHGL	DHGL_S1		No
evm.TU.CTG-1031.24	NA	373.2	9.2e-100	hypothetical protein X975_00239, partial [Stegodyphus mimosarum]	NA	NA	NA	PF12510(Smoothelin cytoskeleton protein)	Smoothelin cytoskeleton protein	OG0002882	0	0	3	NA	NA	NA	NA	NA	NA		No
evm.TU.CTG-1031.25	NA	118.6	1.8e-23	BLTX88 [Nephila pilipes]	NA	NA	NA	PF09631(Sen15 protein)	Sen15 protein	OG0015582	0	0	2	NA	NA	NA	NA	NA	NA		No
evm.TU.CTG-1031.26	CBPD	119.4	9.6e-24	Carboxypeptidase D [Nephila clavipes]	68.6	1e-13	Carboxypeptidase D OS=Rattus norvegicus OX=10116 GN=Cpd PE=1 SV=2	PF00246(Zinc carboxypeptidase)	Zinc carboxypeptidase	OG0005185	0	0	3	NA	NA	NA	NA	CBPD	CBPD_S1		No
evm.TU.CTG-1031.27	CBPD	1839.3	0	Carboxypeptidase D, partial [Stegodyphus mimosarum]	751	0	Carboxypeptidase D OS=Mus musculus OX=10090 GN=Cpd PE=1 SV=2	PF13620(Carboxypeptidase regulatory-like domain)	Carboxypeptidase regulatory-like domain	OG0005185	0	0	3	svr	silver	Dmel_CG4122	9.26e-137	svr	svr		No
evm.TU.CTG-1031.28	TM248	328.2	3.7e-86	transmembrane protein 248 isoform X1 [Parasteatoda tepidariorum]	108	3e-26	Transmembrane protein 248 OS=Xenopus tropicalis OX=8364 GN=tmem248 PE=2 SV=1	PF14940(Transmembrane 219)	Transmembrane 219	OG0009178	0	0	2	NA	NA	NA	NA	TM248	TM248_S1		No
evm.TU.CTG-1031.29	PK1IP	420.2	7.2e-114	p21-activated protein kinase-interacting protein 1-like [Parasteatoda tepidariorum]	275	7e-90	p21-activated protein kinase-interacting protein 1-like OS=Danio rerio OX=7955 GN=pak1ip1 PE=2 SV=1	NA	NA	OG0004463	CG12608, CG9123	2	2	CG12608	None	Dmel_CG12608	7.14e-39	PK1IP	PK1IP_S1		No
evm.TU.CTG-1097.1	HOME1	746.1	8.5e-212	homer protein homolog 2 [Parasteatoda tepidariorum]	268	3e-85	Homer protein homolog 1 OS=Rattus norvegicus OX=10116 GN=Homer1 PE=1 SV=2	PF00568(WH1 domain)	WH1 domain	OG0003483	homer	1	1	homer	homer	Dmel_CG11324	2.73e-68	homer	homer		Yes
evm.TU.CTG-1031.30	RBM5	1085.1	0	RNA-binding protein 5 [Nephila clavipes]	290	3e-84	RNA-binding protein 5 OS=Bos taurus OX=9913 GN=RBM5 PE=2 SV=1	PF01585(G-patch domain)	G-patch domain	OG0002169	CG4887, CG4896	2	3	NA	NA	NA	NA	RBM5	RBM5_S1		No
evm.TU.CTG-1031.31	RN185	207.2	5.5e-50	E3 ubiquitin-protein ligase RNF185, partial [Stegodyphus mimosarum]	132	3e-38	E3 ubiquitin-protein ligase RNF185 OS=Mus musculus OX=10090 GN=Rnf185 PE=2 SV=1	NA	NA	OG0002378	CG32581, CG32847, CG34308, CG8974	4	2	NA	NA	NA	NA	RN185	RN185_S1		No
evm.TU.CTG-1098.3	PSMD3	881.7	1.4e-252	26S proteasome non-ATPase regulatory subunit 3 isoform X1 [Parasteatoda tepidariorum]	572	0	26S proteasome non-ATPase regulatory subunit 3 OS=Homo sapiens OX=9606 GN=PSMD3 PE=1 SV=2	PF01399(PCI domain)	PCI domain	OG0006610	Rpn3	1	1	Rpn3	Regulatory particle non-ATPase 3	Dmel_CG42641	1.72e-169	Rpn3	Rpn3		No
evm.TU.CTG-1031.35	VMPA	355.1	2.3e-94	astacin-like metallopeptidase 3 protein [Tityus serrulatus]	177	7e-54	Astacin-like metalloprotease toxin 1 OS=Loxosceles intermedia OX=58218 PE=1 SV=1	NA	NA	OG0000026	CG10280, CG11865, CG15253, CG15254, CG15255, CG5715, CG6696, CG6763, CG7631, Semp1	10	28	NA	NA	NA	NA	VMPA	VMPA_S1		No
evm.TU.CTG-1031.36	VMPA	347.8	3.6e-92	astacin-like metalloprotease toxin 5 [Parasteatoda tepidariorum]	182	7e-56	Astacin-like metalloprotease toxin 1 OS=Loxosceles intermedia OX=58218 PE=1 SV=1	PF01400(Astacin (Peptidase family M12A))	Astacin (Peptidase family M12A)	OG0000026	CG10280, CG11865, CG15253, CG15254, CG15255, CG5715, CG6696, CG6763, CG7631, Semp1	10	28	NA	NA	NA	NA	VMPA	VMPA_S2		No
evm.TU.CTG-1031.37	GLUCL	393.7	9.6e-106	glutamate-gated chloride channel [Parasteatoda tepidariorum]	222	1e-66	Glutamate-gated chloride channel OS=Drosophila melanogaster OX=7227 GN=GluClalpha PE=1 SV=2	PF02932(Neurotransmitter-gated ion-channel transmembrane region)	Neurotransmitter-gated ion-channel transmembrane region	OG0011915	0	0	2	NA	NA	NA	NA	GLUCL	GLUCL_S1		No
evm.TU.CTG-1031.38	DEAHC	1979.5	0	ATP-dependent RNA helicase DEAH12 [Nephila clavipes]	515	1e-150	ATP-dependent RNA helicase DEAH12, chloroplastic OS=Arabidopsis thaliana OX=3702 GN=At5g10370 PE=3 SV=1	PF04408(Helicase associated domain (HA2))	Helicase associated domain (HA2)	OG0003007	0	0	3	NA	NA	NA	NA	DEAHC	DEAHC_S1		No
evm.TU.CTG-1031.39	NA	193.4	5e-46	Fasciculation and elongation protein zeta-2, partial [Stegodyphus mimosarum]	NA	NA	NA	PF07763(FEZ-like protein)	FEZ-like protein	OG0013291	0	0	1	NA	NA	NA	NA	NA	NA		No
evm.TU.CTG-1099.4	HECD1	4398.2	0	E3 ubiquitin-protein ligase HECTD1 [Nephila clavipes]	1974	0	E3 ubiquitin-protein ligase HECTD1 OS=Homo sapiens OX=9606 GN=HECTD1 PE=1 SV=3	PF06701(Mib_herc2)	Mib_herc2	OG0003490	Ufd4	1	1	Ufd4	Ubiquitin fusion-degradation 4-like	Dmel_CG5604	0	Ufd4	Ufd4		No
evm.TU.CTG-11.10	ALG6	729.6	8.8e-207	dolichyl pyrophosphate Man9GlcNAc2 alpha-1,3-glucosyltransferase [Parasteatoda tepidariorum]	426	1e-144	Dolichyl pyrophosphate Man9GlcNAc2 alpha-1,3-glucosyltransferase OS=Mus musculus OX=10090 GN=Alg6 PE=2 SV=1	PF03155(ALG6, ALG8 glycosyltransferase family)	ALG6, ALG8 glycosyltransferase family	OG0007353	gny	1	1	gny	garnysstan	Dmel_CG5091	5.34e-54	gny	gny		No
evm.TU.CTG-1031.6	YNS9	580.1	1.4e-161	hypothetical protein X975_24750, partial [Stegodyphus mimosarum]	160	5e-41	Uncharacterized protein C18H10.09 OS=Schizosaccharomyces pombe (strain 972 / ATCC 24843) OX=284812 GN=SPBC18H10.09 PE=4 SV=2	PF05495(CHY zinc finger)	CHY zinc finger	OG0009177	0	0	2	NA	NA	NA	NA	YNS9	YNS9_S1		No
evm.TU.CTG-1031.8	RSRC2	375.2	3.9e-100	Arginine/serine-rich coiled-coil protein 2, partial [Stegodyphus mimosarum]	147	1e-38	Arginine/serine-rich coiled-coil protein 2 OS=Xenopus tropicalis OX=8364 GN=rsrc2 PE=2 SV=1	PF15477(Small acidic protein family)	Small acidic protein family	OG0002898	0	0	2	NA	NA	NA	NA	RSRC2	RSRC2_S1		No
evm.TU.CTG-11.20	FBRL	508.8	1.8e-140	rRNA 2'-O-methyltransferase fibrillarin [Diabrotica virgifera virgifera]	372	1e-127	rRNA 2'-O-methyltransferase fibrillarin OS=Drosophila erecta OX=7220 GN=Fib PE=3 SV=1	NA	NA	OG0004895	Fib	1	1	Fib	Fibrillarin	Dmel_CG9888	4.41e-128	Fib	Fib		No
evm.TU.CTG-11.22-evm.TU.CTG-11.23	EIF2A	851.3	2.4e-243	eukaryotic translation initiation factor 2A-like [Parasteatoda tepidariorum]	534	0	Eukaryotic translation initiation factor 2A OS=Xenopus laevis OX=8355 GN=eif2a PE=2 SV=2	PF08662(Eukaryotic translation initiation factor eIF2A)	Eukaryotic translation initiation factor eIF2A	OG0006593	CG7414	1	1	CG7414	None	Dmel_CG7414	7.18e-109	EIF2A	EIF2A		No
evm.TU.CTG-11.24	CSTF1	810.1	4.6e-231	Cleavage stimulation factor subunit 1, partial [Stegodyphus mimosarum]	587	0	Cleavage stimulation factor subunit 1 OS=Rattus norvegicus OX=10116 GN=Cstf1 PE=2 SV=1	PF16699(Cleavage stimulation factor subunit 1, dimerisation domain)	Cleavage stimulation factor subunit 1, dimerisation domain	OG0005714	CstF50	1	1	CstF50	Cleavage stimulation factor 50 kD subunit	Dmel_CG2261	0	CstF50	CstF50		No
evm.TU.CTG-1032.13	LZTL1	480.7	4.6e-132	leucine zipper transcription factor-like protein 1 [Parasteatoda tepidariorum]	228	1e-72	Leucine zipper transcription factor-like protein 1 OS=Bos taurus OX=9913 GN=LZTFL1 PE=2 SV=1	PF15294(Leucine zipper)	Leucine zipper	OG0008494	0	0	2	NA	NA	NA	NA	LZTL1	LZTL1_S1		Yes
evm.TU.CTG-11.31	APAF	760.4	1.2e-215	apoptotic protease-activating factor 1-like [Parasteatoda tepidariorum]	353	1e-101	Apoptotic protease-activating factor 1 OS=Danio rerio OX=7955 GN=apaf1 PE=2 SV=1	PF00400(WD domain, G-beta repeat)	WD domain, G-beta repeat	OG0006645	Dark	1	1	Dark	Death-associated APAF1-related killer	Dmel_CG6829	2.31e-13	Dark	Dark		No
evm.TU.CTG-1032.16	NA	124	1.4e-24	nucleoporin NUP116/NSP116, putative [Plasmodium reichenowi]	NA	NA	NA	PF02944(BESS motif)	BESS motif	OG0013590	0	0	2	NA	NA	NA	NA	NA	NA		No
evm.TU.CTG-1032.17	AGRG6	1371.7	0	cadherin EGF LAG seven-pass G-type receptor 2 [Parasteatoda tepidariorum]	206	1e-52	Adhesion G-protein coupled receptor G6 OS=Danio rerio OX=7955 GN=adgrg6 PE=1 SV=1	PF01825(GPCR proteolysis site, GPS, motif)	GPCR proteolysis site, GPS, motif	OG0000891	0	0	4	NA	NA	NA	NA	AGRG6	AGRG6_S1		No
evm.TU.CTG-11.34	TMA16	181.4	3e-42	hypothetical protein X975_13065, partial [Stegodyphus mimosarum]	101	4e-26	Translation machinery-associated protein 16 OS=Xenopus laevis OX=8355 GN=tma16 PE=2 SV=1	PF11176(Translation machinery-associated protein 16)	Translation machinery-associated protein 16	OG0009052	CG15027	1	1	CG15027	None	Dmel_CG15027	5.9e-09	TMA16	TMA16		No
evm.TU.CTG-1032.19	NA	NA	NA	NA	NA	NA	NA	NA	NA	OG0011787	0	0	1	NA	NA	NA	NA	NA	NA		No
evm.TU.CTG-11.35	RAB21	385.6	1.4e-103	Ras-related protein Rab-21 [Nephila clavipes]	323	1e-112	Ras-related protein Rab-21 OS=Homo sapiens OX=9606 GN=RAB21 PE=1 SV=3	PF00071(Ras family)	Ras family	OG0005704	Rab21	1	1	Rab21	Rab21	Dmel_CG17515	6.3e-66	Rab21	Rab21		No
evm.TU.CTG-1032.21	PLPL8	725.7	1.6e-205	calcium-independent phospholipase A2-gamma-like [Parasteatoda tepidariorum]	431	1e-141	Calcium-independent phospholipase A2-gamma OS=Oryctolagus cuniculus OX=9986 GN=PNPLA8 PE=1 SV=1	PF01734(Patatin-like phospholipase)	Patatin-like phospholipase	OG0007231	0	0	1	NA	NA	NA	NA	PLPL8	PLPL8		No
evm.TU.CTG-1032.22	TMP2L	2570.8	0	transient receptor potential cation channel subfamily M member 1 [Parasteatoda tepidariorum]	357	1e-99	Transient receptor potential cation channel subfamily M member-like 2 OS=Nematostella vectensis OX=45351 GN=TRPM2 PE=1 SV=1	NA	NA	OG0000573	0	0	4	NA	NA	NA	NA	TMP2L	TMP2L_S2		No
evm.TU.CTG-1032.23	SENP1	206.5	1.9e-49	Senp1 [Nephila clavipes]	189	2e-53	Sentrin-specific protease 1 OS=Mus musculus OX=10090 GN=Senp1 PE=1 SV=1	PF02902(Ulp1 protease family, C-terminal catalytic domain)	Ulp1 protease family, C-terminal catalytic domain	OG0001101	CG32110, Ulp1	2	3	NA	NA	NA	NA	SENP1	SENP1_S1		No
evm.TU.CTG-1032.24	COPT1	334.7	2.8e-88	High affinity copper uptake protein 1, partial [Stegodyphus mimosarum]	162	2e-49	High affinity copper uptake protein 1 OS=Sus scrofa OX=9823 GN=SLC31A1 PE=2 SV=1	NA	NA	OG0001330	Ctr1A, Ctr1B, Ctr1C	3	2	Ctr1A	Copper transporter 1A	Dmel_CG3977	1.27e-43	Ctr1A	Ctr1A		No
evm.TU.CTG-1032.25	SENP1	293.1	2.9e-75	uncharacterized protein LOC107437697 isoform X1 [Parasteatoda tepidariorum]	197	1e-53	Sentrin-specific protease 1 OS=Mus musculus OX=10090 GN=Senp1 PE=1 SV=1	NA	NA	OG0001101	CG32110, Ulp1	2	3	CG32110	None	Dmel_CG32110	1.41e-36	SENP1	SENP1_S2		No
evm.TU.CTG-1032.27	3BP5H	503.4	7.5e-139	pcs [Nephila clavipes]	236	2e-72	SH3 domain-binding protein 5 homolog OS=Drosophila melanogaster OX=7227 GN=pcs PE=1 SV=4	NA	NA	OG0001348	CG14408, pcs	2	2	pcs	parcas	Dmel_CG7761	2.22e-73	pcs	pcs		Yes
evm.TU.CTG-1032.28	NA	NA	NA	NA	NA	NA	NA	NA	NA	NA	NA	NA	NA	NA	NA	NA	NA	NA	NA		No
evm.TU.CTG-11.36	FADD	147.5	6.7e-32	hypothetical protein X975_10454, partial [Stegodyphus mimosarum]	48.9	7e-06	FAS-associated death domain protein OS=Mus musculus OX=10090 GN=Fadd PE=1 SV=1	PF00531(Death domain)	Death domain	OG0004886	Fadd	1	1	NA	NA	NA	NA	Fadd	Fadd		No
evm.TU.CTG-1032.31	MRP1	2355.5	0	Multidrug resistance-associated protein 1 [Nephila clavipes]	1421	0	Multidrug resistance-associated protein 1 OS=Gallus gallus OX=9031 GN=ABCC1 PE=2 SV=1	PF00005(ABC transporter)	ABC transporter	OG0000014	CG7806, MRP, Sur	3	12	NA	NA	NA	NA	MRP1	MRP1_S1		No
evm.TU.CTG-11.7	AAPK2	974.5	1.7e-280	5'-AMP-activated protein kinase catalytic subunit alpha-2-like [Parasteatoda tepidariorum]	694	0	5'-AMP-activated protein kinase catalytic subunit alpha-2 OS=Homo sapiens OX=9606 GN=PRKAA2 PE=1 SV=2	NA	NA	OG0002538	AMPKalpha	1	1	AMPKalpha	AMP-activated protein kinase alpha subunit	Dmel_CG3051	0	AMPKalpha	AMPKalpha		No
evm.TU.CTG-11.8	ARMC7	281.2	3.2e-72	Armc7 [Nephila clavipes]	194	3e-62	Armadillo repeat-containing protein 7 OS=Mus musculus OX=10090 GN=Armc7 PE=1 SV=2	NA	NA	OG0009057	CG14881	1	1	NA	NA	NA	NA	ARMC7	ARMC7		No
evm.TU.CTG-110.5	F126B	691	3.7e-195	hyccin-like [Parasteatoda tepidariorum]	223	5e-65	Protein FAM126B OS=Pongo abelii OX=9601 GN=FAM126B PE=2 SV=1	PF09790(Hyccin)	Hyccin	OG0003923	Hyccin	1	1	Hyccin	Hyccin	Dmel_CG6406	2.32e-40	Hyccin	Hyccin		Yes
evm.TU.CTG-1032.36	NA	NA	NA	NA	NA	NA	NA	NA	NA	OG0011742	0	0	4	NA	NA	NA	NA	NA	NA		No
evm.TU.CTG-1032.37	ANO7	1533.9	0	anoctamin-7 [Parasteatoda tepidariorum]	889	0	Anoctamin-7 OS=Mus musculus OX=10090 GN=Ano7 PE=2 SV=2	PF16178(Dimerisation domain of Ca+-activated chloride-channel, anoctamin)	Dimerisation domain of Ca+-activated chloride-channel, anoctamin	OG0000481	CG10353, CG6938, subdued	3	3	NA	NA	NA	NA	ANO7	ANO7_S1		No
evm.TU.CTG-1032.38	NA	70.9	2.8e-08	hypothetical protein T06_4204 [Trichinella sp. T6]	NA	NA	NA	NA	NA	NA	NA	NA	NA	NA	NA	NA	NA	NA	NA		No
evm.TU.CTG-110.6	VWA8	2270.7	0	von Willebrand factor A domain-containing protein 8-like [Parasteatoda tepidariorum]	1689	0	von Willebrand factor A domain-containing protein 8 OS=Danio rerio OX=7955 GN=si:dkey-18l1.1 PE=3 SV=1	PF07728(AAA domain (dynein-related subfamily))	AAA domain (dynein-related subfamily)	OG0009174	c12.2	1	1	c12.2	c12.2	Dmel_CG12149	1.91e-75	c12.2	c12.2		No
evm.TU.CTG-1032.42	NA	NA	NA	NA	NA	NA	NA	NA	NA	OG0006757	0	0	6	NA	NA	NA	NA	NA	NA		No
evm.TU.CTG-1032.43	ERFE	276.6	2.3e-70	adipolin-like [Parasteatoda tepidariorum]	83.2	5e-16	Erythroferrone OS=Rattus norvegicus OX=10116 GN=Erfe PE=3 SV=1	NA	NA	OG0007930	0	0	2	NA	NA	NA	NA	ERFE	ERFE		No
evm.TU.CTG-1032.45	ASIC2	645.2	2.2e-181	acid-sensing ion channel 4-like isoform X1 [Parasteatoda tepidariorum]	64.7	8e-10	Acid-sensing ion channel 2 OS=Danio rerio OX=7955 GN=asic2 PE=2 SV=1	PF00858(Amiloride-sensitive sodium channel)	Amiloride-sensitive sodium channel	OG0000008	0	0	56	NA	NA	NA	NA	ASIC2	ASIC2_S1		No
evm.TU.CTG-1032.46	CDC42	368.6	1.6e-98	Cdc42-like protein, partial [Stegodyphus mimosarum]	360	1e-128	Cdc42 homolog OS=Anopheles gambiae OX=7165 GN=Cdc42 PE=2 SV=2	NA	NA	OG0000228	Cdc42, Mtl, Rac1, Rac2, RhoL	5	5	Cdc42	Cdc42	Dmel_CG12530	2.28e-123	Cdc42	Cdc42		No
evm.TU.CTG-1032.47	NA	83.6	7.5e-13	hypothetical protein X975_22050, partial [Stegodyphus mimosarum]	NA	NA	NA	PF00046(Homeodomain)	Homeobox domain	OG0014088	0	0	1	NA	NA	NA	NA	NA	NA		Yes
evm.TU.CTG-110.7	PSD12	808.5	1.4e-230	26S proteasome non-ATPase regulatory subunit 12, partial [Stegodyphus mimosarum]	607	0	26S proteasome non-ATPase regulatory subunit 12 OS=Homo sapiens OX=9606 GN=PSMD12 PE=1 SV=3	NA	NA	OG0005166	Rpn5	1	1	Rpn5	Regulatory particle non-ATPase 5	Dmel_CG1100	1.72e-150	Rpn5	Rpn5		No
evm.TU.CTG-1032.49	ZN423	923.3	1.1e-264	zinc finger protein 423-like isoform X3 [Centruroides sculpturatus]	389	1e-113	Zinc finger protein 423 OS=Homo sapiens OX=9606 GN=ZNF423 PE=1 SV=1	PF13912(C2H2-type zinc finger)	C2H2-type zinc finger	OG0000892	CG12299, CG6808, Oaz	3	2	NA	NA	NA	NA	ZN423	ZN423_S1		Yes
evm.TU.CTG-1100.1	ACASE	451.4	2.6e-123	Alkaline ceramidase, partial [Stegodyphus mimosarum]	290	1e-97	Alkaline ceramidase OS=Drosophila melanogaster OX=7227 GN=bwa PE=2 SV=2	PF05875(Ceramidase)	Ceramidase	OG0003270	bwa	1	1	bwa	brain washing	Dmel_CG13969	6.03e-40	bwa	bwa		No
evm.TU.CTG-1032.8	CP4C3	642.9	1.2e-180	Cytochrome P450 4c3, partial [Stegodyphus mimosarum]	414	1e-138	Cytochrome P450 4c3 OS=Drosophila melanogaster OX=7227 GN=Cyp4c3 PE=2 SV=1	NA	NA	OG0000017	Cyp312a1, Cyp316a1, Cyp4ae1, Cyp4c3, Cyp4d1, Cyp4d14, Cyp4d2, Cyp4d20, Cyp4d21, Cyp4d8, Cyp4g1, Cyp4g15, Cyp4s3	13	10	NA	NA	NA	NA	CP4C3	CP4C3_S1		No
evm.TU.CTG-1100.16	RA51C	428.3	2.8e-116	DNA repair RAD51-like protein 3 [Nephila clavipes]	331	1e-111	DNA repair protein RAD51 homolog 3 OS=Homo sapiens OX=9606 GN=RAD51C PE=1 SV=1	NA	NA	OG0008216	spn-D	1	1	spn-D	spindle D	Dmel_CG31069	1.75e-35	spn-D	spn-D		No
evm.TU.CTG-1033.1	FHAB	508.1	9.3e-140	S-antigen protein [Pythium insidiosum]	68.9	2e-10	Filamentous hemagglutinin OS=Bordetella pertussis (strain Tohama I / ATCC BAA-589 / NCTC 13251) OX=257313 GN=fhaB PE=1 SV=4	NA	NA	OG0019164	0	0	2	NA	NA	NA	NA	FHAB	FHAB_S2		No
evm.TU.CTG-1100.2	NK2R	644.8	2.3e-181	substance-K receptor [Parasteatoda tepidariorum]	142	2e-37	Substance-K receptor OS=Mus musculus OX=10090 GN=Tacr2 PE=2 SV=1	PF00001(7 transmembrane receptor (rhodopsin family))	7 transmembrane receptor (rhodopsin family)	OG0006310	CG30340	1	1	CG30340	None	Dmel_CG30340	1.16e-68	NK2R	NK2R_S1		No
evm.TU.CTG-1033.11	TAF1A	261.2	7.7e-66	TATA box-binding protein-associated factor RNA polymerase I subunit A, partial [Stegodyphus mimosarum]	80.1	6e-15	TATA box-binding protein-associated factor RNA polymerase I subunit A OS=Homo sapiens OX=9606 GN=TAF1A PE=1 SV=1	NA	NA	OG0009185	0	0	2	NA	NA	NA	NA	TAF1A	TAF1A_S1		No
evm.TU.CTG-1100.21	KCTD5	319.7	1.6e-83	BTB/POZ domain-containing protein KCTD5 [Nephila clavipes]	241	1e-77	BTB/POZ domain-containing protein KCTD5 OS=Mus musculus OX=10090 GN=Kctd5 PE=1 SV=1	NA	NA	OG0004117	inc	1	1	inc	insomniac	Dmel_CG32810	6.11e-43	inc	inc		No
evm.TU.CTG-1033.13	TAF1A	261.2	7.7e-66	TATA box-binding protein-associated factor RNA polymerase I subunit A, partial [Stegodyphus mimosarum]	80.1	6e-15	TATA box-binding protein-associated factor RNA polymerase I subunit A OS=Homo sapiens OX=9606 GN=TAF1A PE=1 SV=1	NA	NA	OG0009185	0	0	2	NA	NA	NA	NA	TAF1A	TAF1A_S2		No
evm.TU.CTG-1100.23	CMKMT	510.8	4.1e-141	calmodulin-lysine N-methyltransferase-like isoform X1 [Parasteatoda tepidariorum]	249	3e-80	Calmodulin-lysine N-methyltransferase OS=Xenopus laevis OX=8355 GN=camkmt PE=1 SV=1	PF10294(Lysine methyltransferase)	Lysine methyltransferase	OG0004125	CG10947	1	1	CG10947	None	Dmel_CG10947	1.84e-46	CMKMT	CMKMT		No
evm.TU.CTG-1033.15	NA	NA	NA	NA	NA	NA	NA	NA	NA	OG0010332	0	0	8	NA	NA	NA	NA	NA	NA		No
evm.TU.CTG-1033.16	NA	387.1	6.6e-104	glycine-rich cell wall structural protein-like isoform X1 [Parasteatoda tepidariorum]	NA	NA	NA	NA	NA	NA	NA	NA	NA	NA	NA	NA	NA	NA	NA		No
evm.TU.CTG-1033.19	NA	215.7	2.1e-52	PREDICTED: loricrin isoform X2 [Drosophila rhopaloa]	NA	NA	NA	NA	NA	NA	NA	NA	NA	NA	NA	NA	NA	NA	NA		No
evm.TU.CTG-1100.25	RANB9	1023.8	2.8e-295	Ran-binding protein 9, partial [Stegodyphus mimosarum]	748	0	Ran-binding protein 9 OS=Mus musculus OX=10090 GN=Ranbp9 PE=1 SV=1	PF00622(SPRY domain)	SPRY domain	OG0003669	RanBPM	1	1	RanBPM	Ran-binding protein M	Dmel_CG42236	1.13e-48	RanBPM	RanBPM		No
evm.TU.CTG-1033.20	NGB	329.3	1.5e-86	neuroglobin-like [Parasteatoda tepidariorum]	62	1e-10	Neuroglobin OS=Dissostichus mawsoni OX=36200 PE=2 SV=1	PF00042(Globin)	Globin	OG0001975	0	0	3	NA	NA	NA	NA	NGB	NGB_S1		Yes
evm.TU.CTG-1033.21	GAGXE	119.8	2.4e-23	uncharacterized protein LOC105681471 [Bombus impatiens]	70.9	4e-12	Nucleic-acid-binding protein from transposon X-element OS=Drosophila melanogaster OX=7227 GN=ORF1 PE=4 SV=1	PF07530(Associated with zinc fingers)	Associated with zinc fingers	OG0000149	0	0	12	NA	NA	NA	NA	GAGXE	GAGXE_S2		No
evm.TU.CTG-1102.12	PFD3	333.2	7.3e-88	Prefoldin subunit 3, partial [Stegodyphus mimosarum]	241	7e-81	Prefoldin subunit 3 OS=Pongo abelii OX=9601 GN=VBP1 PE=2 SV=1	PF02996(Prefoldin subunit)	Prefoldin subunit	OG0007002	mgr	1	1	mgr	merry-go-round	Dmel_CG6719	1.43e-64	mgr	mgr		No
evm.TU.CTG-1102.13	F10C1	435.6	1.6e-118	Fra10ac1 [Nephila clavipes]	224	4e-71	Protein FRA10AC1 homolog OS=Mus musculus OX=10090 GN=Fra10ac1 PE=1 SV=3	PF09725(Folate-sensitive fragile site protein Fra10Ac1)	Folate-sensitive fragile site protein Fra10Ac1	OG0005693	CG16890	1	1	CG16890	None	Dmel_CG16890	5.27e-48	F10C1	F10C1		No
evm.TU.CTG-1102.14	DPOD1	1681	0	DNA polymerase delta catalytic subunit, partial [Parasteatoda tepidariorum]	1512	0	DNA polymerase delta catalytic subunit OS=Drosophila melanogaster OX=7227 GN=DNApol-delta PE=2 SV=2	PF00136(DNA polymerase family B)	DNA polymerase family B	OG0001619	DNApol-delta	1	1	DNApol-delta	DNA polymerase delta	Dmel_CG5949	0	DNApol-delta	DNApol-delta		No
evm.TU.CTG-1102.2	AKA10	485.7	3.4e-133	A-kinase anchor protein 10, mitochondrial [Parasteatoda tepidariorum]	278	2e-82	A-kinase anchor protein 10, mitochondrial OS=Homo sapiens OX=9606 GN=AKAP10 PE=1 SV=2	PF00615(Regulator of G protein signaling domain)	Regulator of G protein signaling domain	OG0006566	pkaap	1	1	pkaap	pkaap	Dmel_CG4132	7.66e-49	pkaap	pkaap		No
evm.TU.CTG-1102.20	HDDC2	233.4	1.6e-57	hddc2 [Nephila clavipes]	173	2e-51	HD domain-containing protein 2 OS=Xenopus laevis OX=8355 GN=hddc2 PE=2 SV=1	PF13023(HD domain)	HD domain	OG0005677	CG11050	1	1	CG11050	None	Dmel_CG11050	6.66e-58	HDDC2	HDDC2		No
evm.TU.CTG-1033.27	F149B	394.8	5.9e-106	hypothetical protein NCL1_49006 [Nephila clavipes]	67.4	1e-10	Protein FAM149B1 OS=Mus musculus OX=10090 GN=Fam149b1 PE=2 SV=1	NA	NA	OG0009186	0	0	2	NA	NA	NA	NA	F149B	F149B_S1		No
evm.TU.CTG-1102.21	FA8A1	453	1e-123	protein FAM8A1-like [Parasteatoda tepidariorum]	134	4e-35	Protein FAM8A1 OS=Homo sapiens OX=9606 GN=FAM8A1 PE=1 SV=1	PF06271(RDD family)	RDD family	OG0008002	CG8237	1	1	CG8237	None	Dmel_CG8237	1.21e-26	FA8A1	FA8A1		No
evm.TU.CTG-1033.29	OXND1	441	3.9e-120	oxnad1 [Nephila clavipes]	216	3e-68	Oxidoreductase NAD-binding domain-containing protein 1 OS=Danio rerio OX=7955 GN=oxnad1 PE=2 SV=1	PF00175(Oxidoreductase NAD-binding domain)	Oxidoreductase NAD-binding domain	OG0009597	0	0	2	NA	NA	NA	NA	OXND1	OXND1_S1		No
evm.TU.CTG-1033.3	RID3	403.7	1e-108	uncharacterized protein LOC107446679 [Parasteatoda tepidariorum]	50.1	2e-05	Protein ROOT INITIATION DEFECTIVE 3 OS=Arabidopsis thaliana OX=3702 GN=RID3 PE=1 SV=1	PF12937(F-box-like)	F-box-like	OG0006064	0	0	1	NA	NA	NA	NA	RID3	RID3		No
evm.TU.CTG-1102.28	S39AB	540.8	3.9e-150	Slc39a11 [Nephila clavipes]	372	1e-128	Zinc transporter ZIP11 OS=Mus musculus OX=10090 GN=Slc39a11 PE=1 SV=1	NA	NA	OG0008515	Zip48C	1	1	Zip48C	Zinc/iron regulated transporter-related protein 48C	Dmel_CG13189	2.08e-106	Zip48C	Zip48C		No
evm.TU.CTG-1033.31	NA	190.3	9.6e-45	uncharacterized protein LOC107442849 [Parasteatoda tepidariorum]	NA	NA	NA	NA	NA	OG0000444	CG13408, CG9896	2	8	NA	NA	NA	NA	NA	NA		No
evm.TU.CTG-1033.32	PLCG1	150.6	1.1e-32	uncharacterized protein LOC111640397 [Centruroides sculpturatus]	85.9	3e-17	1-phosphatidylinositol 4,5-bisphosphate phosphodiesterase gamma-1 OS=Homo sapiens OX=9606 GN=PLCG1 PE=1 SV=1	NA	NA	OG0000444	CG13408, CG9896	2	8	NA	NA	NA	NA	PLCG1	PLCG1_S1		Yes
evm.TU.CTG-1033.33	CU168	202.6	1.3e-48	Cuticle protein 16.8 [Nephila clavipes]	65.1	1e-12	Cuticle protein 16.8 OS=Ixodes ricinus OX=34613 PE=1 SV=1	PF00379(Insect cuticle protein)	Insect cuticle protein	OG0000002	CG13670, CG34461, CG34462, CG42367, Ccp84Aa, Ccp84Ab, Ccp84Ac, Ccp84Ad, Ccp84Ae, Ccp84Af, Ccp84Ag, Cpr100A, Cpr23B, Cpr30B, Cpr30F, Cpr31A, Cpr35B, Cpr50Ca, Cpr50Cb, Cpr51A, Cpr56F, Cpr57A, Cpr5C, Cpr62Bb, Cpr62Bc, Cpr64Aa, Cpr64Ab, Cpr64Ac, Cpr64Ad, Cpr66D, Cpr67B, Cpr72Ea, Cpr72Eb, Cpr76Ba, Cpr76Bb, Cpr76Bc, Cpr76Bd, Cpr92A, Cpr97Ea, Cpr97Eb, Crys, Edg84A, l_3_mbn, resilin	44	63	NA	NA	NA	NA	CU168	CU168_S1		No
evm.TU.CTG-1102.29	HR38	990.7	3e-285	probable nuclear hormone receptor HR38 isoform X1 [Parasteatoda tepidariorum]	493	1e-169	Probable nuclear hormone receptor HR38 (Fragment) OS=Bombyx mori OX=7091 GN=HR38 PE=2 SV=1	PF00105(Zinc finger, C4 type (two domains))	Zinc finger, C4 type (two domains)	OG0003030	Hr38	1	1	Hr38	Hormone receptor-like in 38	Dmel_CG1864	9.35e-110	Hr38	Hr38		Yes
evm.TU.CTG-1033.35	MMEL1	235.7	3.3e-58	Endothelin-converting enzyme 1, partial [Stegodyphus mimosarum]	65.9	3e-10	Membrane metallo-endopeptidase-like 1 OS=Homo sapiens OX=9606 GN=MMEL1 PE=2 SV=2	PF05649(Peptidase family M13)	Peptidase family M13	OG0015634	0	0	1	NA	NA	NA	NA	MMEL1	MMEL1_S1		No
evm.TU.CTG-1033.36	ECE	156	1.3e-34	Endothelin-converting enzyme 1, partial [Stegodyphus mimosarum]	100	7e-24	Endothelin-converting enzyme homolog OS=Locusta migratoria OX=7004 PE=2 SV=1	PF01431(Peptidase family M13)	Peptidase family M13	OG0009756	0	0	1	NA	NA	NA	NA	ECE	ECE		No
evm.TU.CTG-1033.37	NA	618.6	6.2e-173	hypothetical protein NCL1_40776 [Nephila clavipes]	NA	NA	NA	NA	NA	OG0011205	0	0	1	NA	NA	NA	NA	NA	NA		No
evm.TU.CTG-1102.31	AR8BA	374	3.6e-100	ADP-ribosylation factor-like protein 8B-A [Parasteatoda tepidariorum]	353	1e-125	ADP-ribosylation factor-like protein 8B-A OS=Danio rerio OX=7955 GN=arl8ba PE=2 SV=1	NA	NA	OG0003332	Arl8	1	1	Arl8	ADP ribosylation factor-like 8	Dmel_CG7891	5.33e-55	Arl8	Arl8_S1		No
evm.TU.CTG-1033.39	NA	NA	NA	NA	NA	NA	NA	NA	NA	NA	NA	NA	NA	NA	NA	NA	NA	NA	NA		No
evm.TU.CTG-1102.4	AP1M1	827.4	2.7e-236	Ap1m1 [Nephila clavipes]	767	0	AP-1 complex subunit mu-1 OS=Mus musculus OX=10090 GN=Ap1m1 PE=1 SV=3	PF01217(Clathrin adaptor complex small chain)	Clathrin adaptor complex small chain	OG0006567	AP-1mu	1	1	AP-1mu	Adaptor Protein complex 1, mu subunit	Dmel_CG9388	0	AP-1mu	AP-1mu		No
evm.TU.CTG-1103.22	SPSY	581.3	2.9e-162	Spermine synthase, partial [Stegodyphus mimosarum]	265	6e-85	Spermine synthase OS=Mus musculus OX=10090 GN=Sms PE=1 SV=1	PF01564(Spermine/spermidine synthase domain)	Spermine/spermidine synthase domain	OG0006459	Sms	1	1	Sms	Spermine synthase	Dmel_CG4300	9.4e-77	Sms	Sms		No
evm.TU.CTG-1033.5	NPFF2	423.7	8.8e-115	QRFP-like peptide receptor isoform X1 [Centruroides sculpturatus]	154	1e-40	Neuropeptide FF receptor 2 OS=Homo sapiens OX=9606 GN=NPFFR2 PE=1 SV=2	PF00001(7 transmembrane receptor (rhodopsin family))	7 transmembrane receptor (rhodopsin family)	OG0001231	0	0	2	NA	NA	NA	NA	NPFF2	NPFF2		No
evm.TU.CTG-1033.6	NA	404.4	5.1e-109	uncharacterized protein LOC107451529 [Parasteatoda tepidariorum]	NA	NA	NA	NA	NA	OG0009596	0	0	1	NA	NA	NA	NA	NA	NA		No
evm.TU.CTG-1033.7	NA	221.5	9.7e-54	bromodomain-containing protein 4-like isoform X1 [Parasteatoda tepidariorum]	NA	NA	NA	NA	NA	OG0011955	0	0	1	NA	NA	NA	NA	NA	NA		No
evm.TU.CTG-1033.8	NA	666.8	6.2e-188	hypothetical protein X975_23481, partial [Stegodyphus mimosarum]	NA	NA	NA	NA	NA	OG0001518	0	0	2	NA	NA	NA	NA	NA	NA		No
evm.TU.CTG-1033.9	NA	554.7	3e-154	hypothetical protein X975_17218, partial [Stegodyphus mimosarum]	NA	NA	NA	PF16009(Domain of unknown function (DUF4779))	Domain of unknown function (DUF4779)	OG0001518	0	0	2	NA	NA	NA	NA	NA	NA		No
evm.TU.CTG-1104.10	T179A	362.8	9.7e-97	mttp [Nephila clavipes]	112	2e-29	Transmembrane protein 179 OS=Danio rerio OX=7955 GN=tmem179 PE=2 SV=1	NA	NA	OG0009272	CG13603	1	1	CG13603	None	Dmel_CG13603	1.15e-52	T179A	T179A		No
evm.TU.CTG-1036.10	ALDH2	897.1	3.4e-257	Aldehyde dehydrogenase, mitochondrial, partial [Stegodyphus mimosarum]	784	0	Aldehyde dehydrogenase, mitochondrial OS=Mus musculus OX=10090 GN=Aldh2 PE=1 SV=1	NA	NA	OG0000439	Aldh, CG31075	2	6	Aldh	Aldehyde dehydrogenase	Dmel_CG3752	0	Aldh	Aldh		No
evm.TU.CTG-1104.13	NA	263.8	4.3e-67	hypothetical protein X975_03433, partial [Stegodyphus mimosarum]	NA	NA	NA	NA	NA	OG0008639	CG30419	1	1	CG30419	None	Dmel_CG30419	6.01e-21	NA	NA		No
evm.TU.CTG-1036.12	TTC17	708.4	1.9e-200	tetratricopeptide repeat protein 17 isoform X1 [Parasteatoda tepidariorum]	310	5e-94	Tetratricopeptide repeat protein 17 OS=Danio rerio OX=7955 GN=ttc17 PE=3 SV=1	NA	NA	OG0000838	CG11436, CG4025	2	2	CG11436	None	Dmel_CG11436	2.23e-28	TTC17	TTC17		No
evm.TU.CTG-1036.13	ATPB2	538.9	1.5e-149	nrv2 [Nephila clavipes]	134	1e-35	Sodium/potassium-transporting ATPase subunit beta-2 OS=Drosophila melanogaster OX=7227 GN=nrv2 PE=1 SV=2	NA	NA	OG0007131	0	0	1	NA	NA	NA	NA	ATPB2	ATPB2		No
evm.TU.CTG-1036.2	CRFM7	263.1	6.7e-67	Neuronal acetylcholine receptor subunit alpha-10 [Nephila clavipes]	167	4e-50	CHRNA7-FAM7A fusion protein OS=Homo sapiens OX=9606 GN=CHRFAM7A PE=1 SV=1	PF02931(Neurotransmitter-gated ion-channel ligand binding domain)	Neurotransmitter-gated ion-channel ligand binding domain	OG0001551	0	0	2	NA	NA	NA	NA	CRFM7	CRFM7		No
evm.TU.CTG-1036.3	NA	142.5	1.7e-30	unnamed protein product [Hymenolepis nana]	NA	NA	NA	NA	NA	OG0001298	0	0	2	NA	NA	NA	NA	NA	NA		No
evm.TU.CTG-1036.4	POL	223	2e-54	uncharacterized protein LOC107442893 [Parasteatoda tepidariorum]	54.3	1e-06	Gag-Pol polyprotein OS=Human immunodeficiency virus type 2 subtype A (isolate NIH-Z) OX=11719 GN=gag-pol PE=3 SV=3	PF00075(RNase H)	RNase H	OG0000065	0	0	44	NA	NA	NA	NA	POL	POL_S1		No
evm.TU.CTG-1104.16	TM9S3	1034.6	1.5e-298	transmembrane 9 superfamily member 3-like [Limulus polyphemus]	922	0	Transmembrane 9 superfamily member 3 OS=Homo sapiens OX=9606 GN=TM9SF3 PE=1 SV=2	PF02990(Endomembrane protein 70)	Endomembrane protein 70	OG0005001	TM9SF3	1	1	TM9SF3	Transmembrane 9 superfamily protein member 3	Dmel_CG10590	0	TM9SF3	TM9SF3		No
evm.TU.CTG-1104.18	ANR17	3684.8	0	ankyrin repeat and KH domain-containing protein 1 [Parasteatoda tepidariorum]	864	0	Ankyrin repeat domain-containing protein 17 OS=Homo sapiens OX=9606 GN=ANKRD17 PE=1 SV=3	PF13637(Ankyrin repeats (many copies))	Ankyrin repeats (many copies)	OG0002137	mask	1	1	mask	multiple ankyrin repeats single KH domain	Dmel_CG33106	0	mask	mask		No
evm.TU.CTG-1104.19	4EBP1	186.8	5e-44	Eukaryotic translation initiation factor 4E-binding protein 1, partial [Stegodyphus mimosarum]	118	1e-34	Eukaryotic translation initiation factor 4E-binding protein 1 OS=Mus musculus OX=10090 GN=Eif4ebp1 PE=1 SV=3	NA	NA	OG0006731	Thor	1	1	Thor	Thor	Dmel_CG8846	4.6e-07	Thor	Thor		No
evm.TU.CTG-1039.11	NA	NA	NA	NA	NA	NA	NA	NA	NA	NA	NA	NA	NA	NA	NA	NA	NA	NA	NA		No
evm.TU.CTG-1039.13	NA	NA	NA	NA	NA	NA	NA	NA	NA	OG0016209	0	0	1	NA	NA	NA	NA	NA	NA		No
evm.TU.CTG-1039.16	NA	232.3	3.8e-57	RNA exonuclease 1 homolog [Parasteatoda tepidariorum]	NA	NA	NA	NA	NA	OG0000469	CG12877, prage	2	7	NA	NA	NA	NA	NA	NA		No
evm.TU.CTG-1039.17	REXO1	395.6	4e-106	RNA exonuclease 1-like protein, partial [Stegodyphus mimosarum]	254	2e-71	RNA exonuclease 1 homolog OS=Mus musculus OX=10090 GN=Rexo1 PE=1 SV=1	PF00929(Exonuclease)	Exonuclease	OG0000469	CG12877, prage	2	7	NA	NA	NA	NA	REXO1	REXO1_S1		No
evm.TU.CTG-1039.2	SCNA	1414.1	0	sodium channel protein type 4 subunit alpha B-like [Parasteatoda tepidariorum]	471	1e-136	Sodium channel protein para OS=Drosophila melanogaster OX=7227 GN=para PE=2 SV=3	NA	NA	OG0009897	0	0	2	NA	NA	NA	NA	SCNA	SCNA_S1		No
evm.TU.CTG-1039.3	HIRP3	289.3	4.3e-74	hypothetical protein X975_15634, partial [Stegodyphus mimosarum]	79.7	4e-14	HIRA-interacting protein 3 OS=Mus musculus OX=10090 GN=Hirip3 PE=1 SV=1	NA	NA	OG0006341	0	0	6	NA	NA	NA	NA	HIRP3	HIRP3_S1		Yes
evm.TU.CTG-1039.4	NA	NA	NA	NA	NA	NA	NA	NA	NA	OG0006341	0	0	6	NA	NA	NA	NA	NA	NA		No
evm.TU.CTG-1039.5	NA	98.6	6.8e-17	SMI1/KNR4 family protein [Cardinium endosymbiont of Sogatella furcifera]	NA	NA	NA	NA	NA	OG0006341	0	0	6	NA	NA	NA	NA	NA	NA		No
evm.TU.CTG-1039.8	NA	NA	NA	NA	NA	NA	NA	NA	NA	NA	NA	NA	NA	NA	NA	NA	NA	NA	NA		No
evm.TU.CTG-1104.20	AMRP	488.4	2.4e-134	alpha-2-macroglobulin receptor-associated protein isoform X1 [Parasteatoda tepidariorum]	122	8e-31	Alpha-2-macroglobulin receptor-associated protein OS=Mus musculus OX=10090 GN=Lrpap1 PE=1 SV=1	PF06400(Alpha-2-macroglobulin RAP, N-terminal domain)	Alpha-2-macroglobulin RAP, N-terminal domain	OG0007473	CG8507	1	1	CG8507	None	Dmel_CG8507	1.92e-49	AMRP	AMRP		No
evm.TU.CTG-104.3	NTRK2	334	5.1e-88	tyrosine-protein kinase transmembrane receptor Ror-like [Limulus polyphemus]	247	8e-76	BDNF/NT-3 growth factors receptor OS=Gallus gallus OX=9031 GN=NTRK2 PE=1 SV=1	NA	NA	OG0002281	0	0	3	NA	NA	NA	NA	NTRK2	NTRK2_S1		No
evm.TU.CTG-1040.1	CP3AD	184.1	4.2e-43	Cytochrome P450 3A11, partial [Stegodyphus mimosarum]	88.6	4e-20	Cytochrome P450 3A13 OS=Mus musculus OX=10090 GN=Cyp3a13 PE=1 SV=1	PF00067(Cytochrome P450)	Cytochrome P450	OG0000033	Cyp310a1, Cyp317a1, Cyp6a13, Cyp6a14, Cyp6a16, Cyp6a17, Cyp6a18, Cyp6a19, Cyp6a2, Cyp6a20, Cyp6a21, Cyp6a22, Cyp6a23, Cyp6a8, Cyp6a9, Cyp6d2, Cyp6d4, Cyp6d5, Cyp6g1, Cyp6g2, Cyp6t1, Cyp6t3, Cyp6u1, Cyp6v1, Cyp6w1, Cyp9c1	26	14	NA	NA	NA	NA	CP3AD	CP3AD_S1		No
evm.TU.CTG-1040.10	BGLR	982.6	7.6e-283	Beta-glucuronidase, partial [Stegodyphus mimosarum]	637	0	Beta-glucuronidase OS=Mus musculus OX=10090 GN=Gusb PE=1 SV=2	NA	NA	OG0004471	CG15117, betaGlu	2	1	betaGlu	beta glucuronidase	Dmel_CG2135	0	betaGlu	betaGlu		No
evm.TU.CTG-1040.11	CLIP1	107.1	3.8e-19	CAP-Gly domain-containing linker protein 1-like isoform X1 [Melanaphis sacchari]	83.2	8e-15	CAP-Gly domain-containing linker protein 1 OS=Gallus gallus OX=9031 GN=CLIP1 PE=2 SV=1	PF01302(CAP-Gly domain)	CAP-Gly domain	OG0002307	0	0	2	NA	NA	NA	NA	CLIP1	CLIP1_S1		No
evm.TU.CTG-1104.26	GTPB1	1110.1	0	GTP-binding protein 1, partial [Stegodyphus mimosarum]	846	0	GTP-binding protein 1 OS=Rattus norvegicus OX=10116 GN=Gtpbp1 PE=1 SV=1	PF03144(Elongation factor Tu domain 2)	Elongation factor Tu domain 2	OG0003840	Dgp-1	1	1	Dgp-1	Dgp-1	Dmel_CG5729	0	Dgp-1	Dgp-1		No
evm.TU.CTG-1104.27	RINT1	956.4	6.2e-275	RAD50-interacting protein 1, partial [Stegodyphus mimosarum]	444	1e-145	RAD50-interacting protein 1 OS=Mus musculus OX=10090 GN=Rint1 PE=1 SV=2	PF04437(RINT-1 / TIP-1 family)	RINT-1 / TIP-1 family	OG0003458	Rint1	1	1	Rint1	RAD50 interactor 1	Dmel_CG8605	3.56e-89	Rint1	Rint1		No
evm.TU.CTG-1040.14	NA	NA	NA	NA	NA	NA	NA	NA	NA	NA	NA	NA	NA	NA	NA	NA	NA	NA	NA		No
evm.TU.CTG-1040.15	NA	206.5	7.6e-50	uncharacterized protein LOC107439345 [Parasteatoda tepidariorum]	NA	NA	NA	PF02060(Slow voltage-gated potassium channel)	Slow voltage-gated potassium channel	OG0006894	0	0	4	NA	NA	NA	NA	NA	NA		No
evm.TU.CTG-1040.16	NA	109.8	4.6e-21	uncharacterized protein LOC107439992 [Parasteatoda tepidariorum]	NA	NA	NA	NA	NA	OG0006894	0	0	4	NA	NA	NA	NA	NA	NA		No
evm.TU.CTG-1040.17	NA	89.7	4.9e-15	uncharacterized protein LOC107439992 [Parasteatoda tepidariorum]	NA	NA	NA	NA	NA	OG0006894	0	0	4	NA	NA	NA	NA	NA	NA		No
evm.TU.CTG-1040.18	NA	202.2	1.5e-48	hypothetical protein X975_17172, partial [Stegodyphus mimosarum]	NA	NA	NA	NA	NA	OG0006894	0	0	4	NA	NA	NA	NA	NA	NA		No
evm.TU.CTG-1040.19	NA	NA	NA	NA	NA	NA	NA	NA	NA	NA	NA	NA	NA	NA	NA	NA	NA	NA	NA		No
evm.TU.CTG-1040.2	NA	NA	NA	NA	NA	NA	NA	NA	NA	NA	NA	NA	NA	NA	NA	NA	NA	NA	NA		No
evm.TU.CTG-1040.20	CCKAR	447.6	6.2e-122	allatostatin-A receptor-like [Centruroides sculpturatus]	133	3e-33	Cholecystokinin receptor type A OS=Cavia porcellus OX=10141 GN=CCKAR PE=2 SV=1	NA	NA	OG0001516	0	0	1	NA	NA	NA	NA	CCKAR	CCKAR_S1		No
evm.TU.CTG-1040.4	NA	NA	NA	NA	NA	NA	NA	NA	NA	OG0019159	0	0	2	NA	NA	NA	NA	NA	NA		No
evm.TU.CTG-1104.30	ECHB	759.2	9.9e-216	Trifunctional enzyme subunit beta, mitochondrial, partial [Stegodyphus mimosarum]	643	0	Trifunctional enzyme subunit beta, mitochondrial OS=Rattus norvegicus OX=10116 GN=Hadhb PE=1 SV=1	NA	NA	OG0005849	Mtpbeta	1	1	Mtpbeta	Mitochondrial trifunctional protein beta subunit	Dmel_CG4581	0	Mtpbeta	Mtpbeta		No
evm.TU.CTG-1040.6	NA	71.6	1e-08	hypothetical protein BB559_002830, partial [Furculomyces boomerangus]	NA	NA	NA	NA	NA	OG0019158	0	0	2	NA	NA	NA	NA	NA	NA		No
evm.TU.CTG-1040.7	NA	NA	NA	NA	NA	NA	NA	NA	NA	OG0019157	0	0	2	NA	NA	NA	NA	NA	NA		No
evm.TU.CTG-1040.8	NA	NA	NA	NA	NA	NA	NA	PF01184(GPR1/FUN34/yaaH family)	GPR1/FUN34/yaaH family	OG0019156	0	0	2	NA	NA	NA	NA	NA	NA		No
evm.TU.CTG-1040.9	NA	NA	NA	NA	NA	NA	NA	NA	NA	NA	NA	NA	NA	NA	NA	NA	NA	NA	NA		No
evm.TU.CTG-1041.1	KIF28	1713.4	0	kinesin-like protein KIF13B isoform X1 [Parasteatoda tepidariorum]	500	1e-159	Kinesin-like protein KIF28P OS=Mus musculus OX=10090 GN=Kif28p PE=3 SV=1	PF16697(Inner membrane component of T3SS, cytoplasmic domain)	Inner membrane component of T3SS, cytoplasmic domain	OG0002549	0	0	2	NA	NA	NA	NA	KIF28	KIF28_S1		No
evm.TU.CTG-1104.31	MD1L1	926.8	5.8e-266	mitotic spindle assembly checkpoint protein MAD1-like [Parasteatoda tepidariorum]	214	2e-58	Mitotic spindle assembly checkpoint protein MAD1 OS=Homo sapiens OX=9606 GN=MAD1L1 PE=1 SV=2	PF05557(Mitotic checkpoint protein)	Mitotic checkpoint protein	OG0005850	Mad1	1	1	Mad1	Mitotic arrest-deficient 1	Dmel_CG2072	6.69e-24	Mad1	Mad1		No
evm.TU.CTG-1104.7	COQ4	327	7.4e-86	ubiquinone biosynthesis protein COQ4 homolog, mitochondrial-like [Parasteatoda tepidariorum]	280	6e-94	Ubiquinone biosynthesis protein COQ4 homolog, mitochondrial OS=Homo sapiens OX=9606 GN=COQ4 PE=1 SV=3	PF05019(Coenzyme Q (ubiquinone) biosynthesis protein Coq4)	Coenzyme Q (ubiquinone) biosynthesis protein Coq4	OG0006975	Coq4	1	1	Coq4	Coenzyme Q4	Dmel_CG32174	4.97e-51	Coq4	Coq4		No
evm.TU.CTG-1041.12	NA	67	3.6e-08	kdrl [Nephila clavipes]	NA	NA	NA	NA	NA	NA	NA	NA	NA	NA	NA	NA	NA	NA	NA		No
evm.TU.CTG-1104.8	SF01	989.2	8.1e-285	splicing factor 1 isoform X1 [Parasteatoda tepidariorum]	446	1e-148	Splicing factor 1 OS=Homo sapiens OX=9606 GN=SF1 PE=1 SV=4	PF16275(Splicing factor 1 helix-hairpin domain)	Splicing factor 1 helix-hairpin domain	OG0003838	SF1	1	1	SF1	Splicing factor 1	Dmel_CG5836	6.42e-111	SF1	SF1		Yes
evm.TU.CTG-1108.1	NA	403.3	1.4e-108	hypothetical protein NCL1_15697 [Nephila clavipes]	NA	NA	NA	PF06413(Neugrin)	Neugrin	OG0008423	CG4553	1	1	CG4553	None	Dmel_CG4553	9.95e-14	NA	NA		No
evm.TU.CTG-1108.12	CBPC1	1496.1	0	cytosolic carboxypeptidase 1-like [Parasteatoda tepidariorum]	560	1e-180	Cytosolic carboxypeptidase 1 OS=Danio rerio OX=7955 GN=agtpbp1 PE=2 SV=1	NA	NA	OG0003254	Nna1	1	1	NA	NA	NA	NA	Nna1	Nna1		No
evm.TU.CTG-1041.19	SPITZ	397.1	5.5e-107	protein spitz isoform X1 [Parasteatoda tepidariorum]	119	1e-31	Protein spitz OS=Drosophila melanogaster OX=7227 GN=spi PE=1 SV=2	NA	NA	OG0002755	Krn, spi	2	2	Krn	Keren	Dmel_CG32179	1.17e-42	Krn	Krn		No
evm.TU.CTG-1041.2	NA	147.9	9.2e-32	hypothetical protein PPL_02637 [Heterostelium album PN500]	NA	NA	NA	NA	NA	NA	NA	NA	NA	NA	NA	NA	NA	NA	NA		No
evm.TU.CTG-1108.3	AP3B1	1579.3	0	hypothetical protein X975_26086, partial [Stegodyphus mimosarum]	964	0	AP-3 complex subunit beta-1 OS=Bos taurus OX=9913 GN=AP3B1 PE=2 SV=1	PF14796(Clathrin-adaptor complex-3 beta-1 subunit C-terminal)	Clathrin-adaptor complex-3 beta-1 subunit C-terminal	OG0003612	rb	1	1	rb	ruby	Dmel_CG11427	9.31e-177	rb	rb		No
evm.TU.CTG-1041.21	DHGL	697.6	4.6e-197	glucose dehydrogenase [FAD, quinone] [Parasteatoda tepidariorum]	345	1e-110	Glucose dehydrogenase [FAD, quinone] OS=Drosophila pseudoobscura pseudoobscura OX=46245 GN=Gld PE=3 SV=4	PF00732(GMC oxidoreductase)	GMC oxidoreductase	OG0000035	CG12398, CG12539, CG45065, CG6142, CG9503, CG9512, CG9514, CG9518, CG9519, CG9521, CG9522, Eo, Gld, fiz	14	25	NA	NA	NA	NA	DHGL	DHGL_S2		No
evm.TU.CTG-1041.22	DHGL	733.8	6e-208	glucose dehydrogenase [FAD, quinone] [Parasteatoda tepidariorum]	388	1e-126	Glucose dehydrogenase [FAD, quinone] OS=Drosophila melanogaster OX=7227 GN=Gld PE=3 SV=3	PF05199(GMC oxidoreductase)	GMC oxidoreductase	OG0000035	CG12398, CG12539, CG45065, CG6142, CG9503, CG9512, CG9514, CG9518, CG9519, CG9521, CG9522, Eo, Gld, fiz	14	25	NA	NA	NA	NA	DHGL	DHGL_S3		No
evm.TU.CTG-1041.23	DHGL	513.8	8e-142	glucose dehydrogenase [FAD, quinone]-like [Parasteatoda tepidariorum]	311	5e-98	Glucose dehydrogenase [FAD, quinone] OS=Drosophila pseudoobscura pseudoobscura OX=46245 GN=Gld PE=3 SV=4	NA	NA	OG0000035	CG12398, CG12539, CG45065, CG6142, CG9503, CG9512, CG9514, CG9518, CG9519, CG9521, CG9522, Eo, Gld, fiz	14	25	NA	NA	NA	NA	DHGL	DHGL_S4		No
evm.TU.CTG-1041.24	DHGL	683.7	7.2e-193	glucose dehydrogenase [FAD, quinone]-like [Parasteatoda tepidariorum]	368	1e-118	Glucose dehydrogenase [FAD, quinone] OS=Drosophila pseudoobscura pseudoobscura OX=46245 GN=Gld PE=3 SV=4	PF00732(GMC oxidoreductase)	GMC oxidoreductase	OG0000035	CG12398, CG12539, CG45065, CG6142, CG9503, CG9512, CG9514, CG9518, CG9519, CG9521, CG9522, Eo, Gld, fiz	14	25	NA	NA	NA	NA	DHGL	DHGL_S5		No
evm.TU.CTG-1041.25	DHGL	677.2	6.4e-191	glucose dehydrogenase [FAD, quinone] [Parasteatoda tepidariorum]	380	1e-123	Glucose dehydrogenase [FAD, quinone] OS=Drosophila pseudoobscura pseudoobscura OX=46245 GN=Gld PE=3 SV=4	PF00732(GMC oxidoreductase)	GMC oxidoreductase	OG0000035	CG12398, CG12539, CG45065, CG6142, CG9503, CG9512, CG9514, CG9518, CG9519, CG9521, CG9522, Eo, Gld, fiz	14	25	NA	NA	NA	NA	DHGL	DHGL_S6		No
evm.TU.CTG-1041.26	DHGL	739.2	3.7e-209	hypothetical protein YQE_11866, partial [Dendroctonus ponderosae]	356	1e-106	Glucose dehydrogenase [FAD, quinone] OS=Drosophila pseudoobscura pseudoobscura OX=46245 GN=Gld PE=3 SV=4	PF00732(GMC oxidoreductase)	GMC oxidoreductase	NA	NA	NA	NA	fiz	fezzik	Dmel_CG9509	5.31e-147	fiz	fiz		No
evm.TU.CTG-1041.3	NA	167.9	7.7e-38	hypothetical protein [Candidatus Odyssella thessalonicensis]	NA	NA	NA	NA	NA	NA	NA	NA	NA	NA	NA	NA	NA	NA	NA		Yes
evm.TU.CTG-1041.4	NA	71.2	3.5e-09	hypothetical protein NCL1_48740 [Nephila clavipes]	NA	NA	NA	NA	NA	OG0000663	0	0	5	NA	NA	NA	NA	NA	NA		No
evm.TU.CTG-1041.5	MOT9	300.1	3e-77	Monocarboxylate transporter 9, partial [Stegodyphus mimosarum]	78.6	7e-14	Monocarboxylate transporter 9 OS=Gallus gallus OX=9031 GN=SLC16A9 PE=2 SV=1	NA	NA	OG0000059	0	0	18	CG8389	None	Dmel_CG8389	8.08e-17	MOT9	MOT9_S6		No
evm.TU.CTG-1041.6	NA	363.6	6.6e-97	hypothetical protein NCL1_40323 [Nephila clavipes]	NA	NA	NA	NA	NA	OG0011852	0	0	1	NA	NA	NA	NA	NA	NA		No
evm.TU.CTG-1041.7	NA	303.9	6.2e-79	uncharacterized protein LOC107448351 [Parasteatoda tepidariorum]	NA	NA	NA	NA	NA	OG0011096	0	0	1	NA	NA	NA	NA	NA	NA		No
evm.TU.CTG-1041.8	IF4E	372.5	1.2e-99	Eif4e [Nephila clavipes]	267	1e-90	Eukaryotic translation initiation factor 4E OS=Rattus norvegicus OX=10116 GN=Eif4e PE=1 SV=1	NA	NA	OG0001489	eIF4E1, eIF4E3, eIF4E4, eIF4E5, eIF4E6, eIF4E7	6	2	NA	NA	NA	NA	IF4E	IF4E		No
evm.TU.CTG-1041.9	HMU	133.3	2.1e-27	hypothetical protein DUI87_33308 [Hirundo rustica rustica]	52.8	4e-06	Halomucin OS=Haloquadratum walsbyi (strain DSM 16790 / HBSQ001) OX=362976 GN=hmu PE=3 SV=1	NA	NA	OG0004256	0	0	2	NA	NA	NA	NA	HMU	HMU_S1		No
evm.TU.CTG-1042.1	RNF13	124.8	8.5e-25	E3 ubiquitin-protein ligase RNF13 [Parasteatoda tepidariorum]	84	2e-16	E3 ubiquitin-protein ligase RNF13 OS=Gallus gallus OX=9031 GN=RNF13 PE=1 SV=1	PF13639(Ring finger domain)	Ring finger domain	OG0019175	0	0	2	NA	NA	NA	NA	RNF13	RNF13_S1		No
evm.TU.CTG-1042.10	NA	255.4	1.9e-64	uncharacterized protein LOC107456139 [Parasteatoda tepidariorum]	NA	NA	NA	NA	NA	OG0009590	0	0	1	NA	NA	NA	NA	NA	NA		No
evm.TU.CTG-1042.11	GAT5A	529.3	1.8e-146	transcription factor GATA-4 [Parasteatoda tepidariorum]	160	5e-43	GATA-binding factor 5-A OS=Xenopus laevis OX=8355 GN=gata5-a PE=2 SV=1	PF00320(GATA zinc finger)	GATA zinc finger	OG0000209	GATAd, grn, pnr, srp	4	7	NA	NA	NA	NA	GAT5A	GAT5A		Yes
evm.TU.CTG-1042.13	PNR	490.3	6.5e-135	Transcription factor GATA-4, partial [Stegodyphus mimosarum]	202	5e-59	GATA-binding factor A OS=Drosophila melanogaster OX=7227 GN=pnr PE=1 SV=1	NA	NA	OG0000209	GATAd, grn, pnr, srp	4	7	NA	NA	NA	NA	PNR	PNR_S1		Yes
evm.TU.CTG-1042.14	NA	NA	NA	NA	NA	NA	NA	NA	NA	OG0019174	0	0	2	NA	NA	NA	NA	NA	NA		No
evm.TU.CTG-1112.12	CRML	892.5	1.8e-255	protein cramped-like [Parasteatoda tepidariorum]	265	7e-72	Protein cramped-like OS=Homo sapiens OX=9606 GN=CRAMP1 PE=1 SV=3	NA	NA	OG0003876	crm	1	1	crm	cramped	Dmel_CG2714	1.51e-12	crm	crm		No
evm.TU.CTG-1112.15	RGL1	918.3	1.8e-263	ral guanine nucleotide dissociation stimulator-like 1 [Parasteatoda tepidariorum]	454	1e-149	Ral guanine nucleotide dissociation stimulator-like 1 OS=Homo sapiens OX=9606 GN=RGL1 PE=1 SV=1	PF00617(RasGEF domain)	RasGEF domain	OG0005917	Rgl	1	1	Rgl	Ral guanine nucleotide dissociation stimulator-like	Dmel_CG8865	5.49e-91	Rgl	Rgl		Yes
evm.TU.CTG-1042.4	NA	NA	NA	NA	NA	NA	NA	NA	NA	OG0000429	0	0	6	NA	NA	NA	NA	NA	NA		No
evm.TU.CTG-1042.5	NA	281.2	4.5e-72	uncharacterized protein LOC107456136 [Parasteatoda tepidariorum]	NA	NA	NA	NA	NA	OG0011953	0	0	1	NA	NA	NA	NA	NA	NA		No
evm.TU.CTG-1042.6	NA	NA	NA	NA	NA	NA	NA	NA	NA	OG0015588	0	0	3	NA	NA	NA	NA	NA	NA		No
evm.TU.CTG-1042.8	NA	102.1	2.8e-18	hypothetical protein X975_26639, partial [Stegodyphus mimosarum]	NA	NA	NA	NA	NA	OG0015587	0	0	2	NA	NA	NA	NA	NA	NA		No
evm.TU.CTG-1042.9	TC1A	122.1	6.4e-24	Transposable element Tcb2 transposase, partial [Stegodyphus mimosarum]	70.5	3e-12	Transposable element Tc1 transposase OS=Caenorhabditis elegans OX=6239 GN=tc1a PE=3 SV=1	NA	NA	OG0015587	0	0	2	NA	NA	NA	NA	TC1A	TC1A_S1		No
evm.TU.CTG-1043.6	RBTN1	344.7	2.5e-91	Rhombotin-1, partial [Stegodyphus mimosarum]	209	1e-68	Rhombotin-1 OS=Bos taurus OX=9913 GN=LMO1 PE=2 SV=1	PF00412(LIM domain)	LIM domain	OG0000379	Bx, CG5708	2	6	NA	NA	NA	NA	RBTN1	RBTN1_S1		No
evm.TU.CTG-1113.11	ABCG8	1445.3	0	ATP-binding cassette sub-family G member 8, partial [Stegodyphus mimosarum]	217	6e-59	ATP-binding cassette sub-family G member 8 OS=Homo sapiens OX=9606 GN=ABCG8 PE=1 SV=1	PF01061(ABC-2 type transporter)	ABC-2 type transporter	OG0002170	CG31121	1	1	NA	NA	NA	NA	ABCG8	ABCG8		No
evm.TU.CTG-1113.12	ABCG5	1111.3	0	ATP-binding cassette sub-family G member 5-like, partial [Parasteatoda tepidariorum]	229	4e-65	ATP-binding cassette sub-family G member 5 OS=Homo sapiens OX=9606 GN=ABCG5 PE=1 SV=1	PF01061(ABC-2 type transporter)	ABC-2 type transporter	OG0003912	CG11069	1	1	CG11069	None	Dmel_CG11069	1.88e-149	ABCG5	ABCG5		No
evm.TU.CTG-1115.1	EYA1	1169.1	0	eyes absent homolog 1 isoform X1 [Parasteatoda tepidariorum]	537	0	Eyes absent homolog 1 OS=Mus musculus OX=10090 GN=Eya1 PE=1 SV=3	NA	NA	OG0003173	eya	1	1	eya	eyes absent	Dmel_CG9554	4.7e-30	eya	eya		No
evm.TU.CTG-1044.12	IFT81	1138.3	0	intraflagellar transport protein 81 homolog [Parasteatoda tepidariorum]	649	0	Intraflagellar transport protein 81 homolog OS=Mus musculus OX=10090 GN=Ift81 PE=1 SV=4	PF18383(Intraflagellar transport 81 calponin homology domain)	-	OG0005888	0	0	2	NA	NA	NA	NA	IFT81	IFT81_S1		No
evm.TU.CTG-1115.4	TGS1	553.1	1.7e-153	trimethylguanosine synthase isoform X2 [Parasteatoda tepidariorum]	275	6e-80	Trimethylguanosine synthase OS=Rattus norvegicus OX=10116 GN=Tgs1 PE=1 SV=1	PF09445(RNA cap guanine-N2 methyltransferase)	RNA cap guanine-N2 methyltransferase	OG0004436	Tgs1	1	1	Tgs1	Trimethylguanosine synthase 1	Dmel_CG44890	5.15e-64	Tgs1	Tgs1_S1		No
evm.TU.CTG-1116.10	TM145	845.5	1.1e-241	transmembrane protein [Nephila clavipes]	75.5	4e-13	Transmembrane protein 145 OS=Mus musculus OX=10090 GN=Tmem145 PE=1 SV=1	NA	NA	OG0006581	CG9304	1	1	CG9304	None	Dmel_CG9304	8.67e-50	TM145	TM145_S1		No
evm.TU.CTG-1044.18	NA	64.7	1.6e-07	hypothetical protein X975_11963, partial [Stegodyphus mimosarum]	NA	NA	NA	NA	NA	OG0019242	0	0	2	NA	NA	NA	NA	NA	NA		No
evm.TU.CTG-1116.11	RBM25	1231.1	0	RNA-binding protein 25-like isoform X1 [Parasteatoda tepidariorum]	108	5e-23	RNA-binding protein 25 OS=Homo sapiens OX=9606 GN=RBM25 PE=1 SV=3	PF00076(RNA recognition motif. (a.k.a. RRM, RBD, or RNP domain))	RNA recognition motif. (a.k.a. RRM, RBD, or RNP domain)	OG0003754	CG4119	1	1	CG4119	None	Dmel_CG4119	8.07e-47	RBM25	RBM25		No
evm.TU.CTG-1044.20	NA	283.5	1.1e-72	uncharacterized protein LOC107439078 [Parasteatoda tepidariorum]	NA	NA	NA	PF03564(Protein of unknown function (DUF1759))	Protein of unknown function (DUF1759)	OG0000005	0	0	5	NA	NA	NA	NA	NA	NA		No
evm.TU.CTG-1116.13	RFIP1	556.2	1.2e-154	rab11 family-interacting protein 1 isoform X3 [Parasteatoda tepidariorum]	98.6	1e-20	Rab11 family-interacting protein 1 OS=Homo sapiens OX=9606 GN=RAB11FIP1 PE=1 SV=3	PF09457(FIP domain)	FIP domain	OG0005684	Rip11	1	1	Rip11	Rab11 interacting protein	Dmel_CG6606	2.14e-14	Rip11	Rip11		No
evm.TU.CTG-1116.6	PROH4	318.2	2.1e-83	IDLSRF-like peptide [Parasteatoda tepidariorum]	274	5e-94	IDLSRF-like peptide OS=Camponotus floridanus OX=104421 GN=EAG_01737 PE=1 SV=1	PF00057(Low-density lipoprotein receptor domain class A)	Low-density lipoprotein receptor domain class A	OG0001191	CG31221	1	1	CG31221	None	Dmel_CG31221	1.87e-32	PROH4	PROH4		No
evm.TU.CTG-1116.8	PLPHP	238.4	3.1e-59	pyridoxal phosphate homeostasis protein-like isoform X1 [Centruroides sculpturatus]	225	2e-72	Pyridoxal phosphate homeostasis protein OS=Homo sapiens OX=9606 GN=PLPBP PE=1 SV=1	NA	NA	OG0004951	CG1983	1	1	CG1983	None	Dmel_CG1983	9.2e-36	PLPHP	PLPHP		No
evm.TU.CTG-1044.27	NA	63.9	8.6e-07	Polyamine-modulated factor 1, partial [Stegodyphus mimosarum]	NA	NA	NA	NA	NA	OG0019243	0	0	2	NA	NA	NA	NA	NA	NA		No
evm.TU.CTG-1117.14	SUMF1	512.3	1.9e-141	Sulfatase-modifying factor 1, partial [Stegodyphus mimosarum]	419	1e-145	Formylglycine-generating enzyme OS=Mus musculus OX=10090 GN=Sumf1 PE=1 SV=2	NA	NA	OG0007868	CG7049	1	1	CG7049	None	Dmel_CG7049	2.21e-111	SUMF1	SUMF1		No
evm.TU.CTG-1118.11	PSMD7	604.7	2.2e-169	26S proteasome non-ATPase regulatory subunit 7, partial [Stegodyphus mimosarum]	487	1e-173	26S proteasome non-ATPase regulatory subunit 7 OS=Drosophila melanogaster OX=7227 GN=Rpn8 PE=1 SV=6	PF13012(Maintenance of mitochondrial structure and function)	Maintenance of mitochondrial structure and function	OG0005560	Rpn8	1	1	Rpn8	Regulatory particle non-ATPase 8	Dmel_CG3416	5.75e-134	Rpn8	Rpn8		No
evm.TU.CTG-1044.4	PPCE	1058.9	9.5e-306	prolyl endopeptidase-like isoform X1 [Parasteatoda tepidariorum]	893	0	Prolyl endopeptidase OS=Mus musculus OX=10090 GN=Prep PE=1 SV=1	NA	NA	OG0003858	CG2528, CG5355	2	1	CG5355	None	Dmel_CG5355	0	PPCE	PPCE		No
evm.TU.CTG-1118.14	YMH6	284.6	4.6e-73	uncharacterized protein LOC107446737 [Parasteatoda tepidariorum]	75.9	4e-15	Uncharacterized protein F58A4.6 OS=Caenorhabditis elegans OX=6239 GN=F58A4.6 PE=4 SV=3	PF16065(Domain of unknown function (DUF4807))	Domain of unknown function (DUF4807)	OG0008511	CG12123	1	1	CG12123	None	Dmel_CG12123	1.13e-31	YMH6	YMH6		No
evm.TU.CTG-1118.5	DJC13	3463.3	0	dnaJ homolog subfamily C member 13 [Parasteatoda tepidariorum]	2764	0	DnaJ homolog subfamily C member 13 OS=Homo sapiens OX=9606 GN=DNAJC13 PE=1 SV=5	PF00226(DnaJ domain)	DnaJ domain	OG0004781	Rme-8	1	1	Rme-8	Receptor mediated endocytosis 8	Dmel_CG8014	9.08e-163	Rme-8	Rme-8		No
evm.TU.CTG-1119.3	SNF8	399.8	8.2e-108	snf8 [Nephila clavipes]	283	1e-95	Vacuolar-sorting protein SNF8 OS=Mus musculus OX=10090 GN=Snf8 PE=1 SV=1	PF04157(EAP30/Vps36 family)	EAP30/Vps36 family	OG0006748	lsn	1	1	lsn	larsen	Dmel_CG6637	1.02e-85	lsn	lsn		No
evm.TU.CTG-1044.8	NA	62.8	5.2e-06	YSIRK-type signal peptide-containing protein [Streptococcus pyogenes]	NA	NA	NA	NA	NA	OG0019241	0	0	2	NA	NA	NA	NA	NA	NA		No
evm.TU.CTG-1119.4	TXTP	560.5	4.7e-156	putative tricarboxylate transport protein, mitochondrial isoform X1 [Parasteatoda tepidariorum]	435	1e-153	Tricarboxylate transport protein, mitochondrial OS=Bos taurus OX=9913 GN=SLC25A1 PE=2 SV=1	PF00153(Mitochondrial carrier protein)	Mitochondrial carrier protein	OG0005857	sea	1	1	sea	scheggia	Dmel_CG6782	5.1e-147	sea	sea		No
evm.TU.CTG-1121.27-evm.TU.CTG-1121.26	NA	382.5	1.8e-102	uncharacterized protein LOC107457006 [Parasteatoda tepidariorum]	NA	NA	NA	NA	NA	OG0001784	CG42258	1	1	CG42258	None	Dmel_CG42258	2.51e-09	NA	NA		No
evm.TU.CTG-1045.11	NA	72.4	2.8e-09	receptor-type tyrosine-protein phosphatase gamma-like isoform X3 [Carassius auratus]	NA	NA	NA	NA	NA	OG0015635	0	0	3	NA	NA	NA	NA	NA	NA		No
evm.TU.CTG-1121.30	TCF21	179.1	1.7e-41	Transcription factor 21, partial [Stegodyphus mimosarum]	125	2e-35	Transcription factor 21 OS=Danio rerio OX=7955 GN=tcf21 PE=2 SV=1	PF00010(Helix-loop-helix DNA-binding domain)	Helix-loop-helix DNA-binding domain	OG0006613	HLH54F	1	1	HLH54F	HLH54F	Dmel_CG5005	1.92e-20	HLH54F	HLH54F		Yes
evm.TU.CTG-1121.34	ARFRP	390.6	4e-105	ADP-ribosylation factor-related protein 1 [Nephila clavipes]	280	9e-96	ADP-ribosylation factor-related protein 1 OS=Bos taurus OX=9913 GN=ARFRP1 PE=2 SV=1	NA	NA	OG0005733	Arfrp1	1	1	Arfrp1	ADP-ribosylation factor related protein 1	Dmel_CG7039	2.9e-98	Arfrp1	Arfrp1		No
evm.TU.CTG-1121.35	NUDT3	270	5.5e-69	diphosphoinositol polyphosphate phosphohydrolase 1-like isoform X1 [Parasteatoda tepidariorum]	183	5e-59	Diphosphoinositol polyphosphate phosphohydrolase 1 OS=Homo sapiens OX=9606 GN=NUDT3 PE=1 SV=1	NA	NA	OG0003414	Aps	1	1	Aps	Aps	Dmel_CG6391	6.73e-42	Aps	Aps		No
evm.TU.CTG-1045.18	USPL1	360.9	2.6e-95	Uspl1 [Nephila clavipes]	93.6	1e-17	SUMO-specific isopeptidase USPL1 OS=Homo sapiens OX=9606 GN=USPL1 PE=1 SV=1	PF15499(Ubiquitin-specific peptidase-like, SUMO isopeptidase)	Ubiquitin-specific peptidase-like, SUMO isopeptidase	OG0003738	0	0	1	NA	NA	NA	NA	USPL1	USPL1		No
evm.TU.CTG-1121.37	IP6K1	526.9	7.6e-146	inositol hexakisphosphate kinase 1-like [Parasteatoda tepidariorum]	289	1e-92	Inositol hexakisphosphate kinase 1 OS=Homo sapiens OX=9606 GN=IP6K1 PE=1 SV=3	NA	NA	OG0001486	CG10082	1	1	NA	NA	NA	NA	IP6K1	IP6K1		No
evm.TU.CTG-1121.38	C2D2A	1979.9	0	coiled-coil and C2 domain-containing protein 2A-like [Parasteatoda tepidariorum]	956	0	Coiled-coil and C2 domain-containing protein 2A OS=Homo sapiens OX=9606 GN=CC2D2A PE=1 SV=3	PF17661(Family of unknown function (DUF5523))	-	OG0004283	Cc2d2a	1	1	Cc2d2a	Coiled-coil and C2 domain containing 2A	Dmel_CG43370	4.7e-62	Cc2d2a	Cc2d2a		No
evm.TU.CTG-1121.45	TFB1M	497.7	4.2e-137	Dimethyladenosine transferase 1, mitochondrial, partial [Stegodyphus mimosarum]	338	1e-114	Dimethyladenosine transferase 1, mitochondrial OS=Xenopus tropicalis OX=8364 GN=tfb1m PE=2 SV=1	PF00398(Ribosomal RNA adenine dimethylase)	Ribosomal RNA adenine dimethylase	OG0003783	mtTFB1	1	1	mtTFB1	Mitochondrial Transcription Factor B1	Dmel_CG42631	6.13e-75	mtTFB1	mtTFB1		Yes
evm.TU.CTG-1122.21	LIN37	325.5	1.8e-85	Protein lin-37-like protein, partial [Stegodyphus mimosarum]	118	3e-31	Protein lin-37 homolog OS=Mus musculus OX=10090 GN=Lin37 PE=1 SV=1	PF15306(LIN37)	LIN37	OG0008427	mip40	1	1	mip40	Myb-interacting protein 40	Dmel_CG15119	2.89e-11	mip40	mip40		Yes
evm.TU.CTG-1045.23	PLCG1	127.1	1.1e-25	1-phosphatidylinositol 4, partial [Tropilaelaps mercedesae]	112	1e-26	1-phosphatidylinositol 4,5-bisphosphate phosphodiesterase gamma-1 OS=Bos taurus OX=9913 GN=PLCG1 PE=1 SV=1	PF00387(Phosphatidylinositol-specific phospholipase C, Y domain)	Phosphatidylinositol-specific phospholipase C, Y domain	OG0019303	0	0	2	NA	NA	NA	NA	PLCG1	PLCG1_S2		No
evm.TU.CTG-1045.24	NA	NA	NA	NA	NA	NA	NA	NA	NA	NA	NA	NA	NA	NA	NA	NA	NA	NA	NA		No
evm.TU.CTG-1122.22	HMG2	366.3	8.8e-98	high mobility group protein B2 [Parasteatoda tepidariorum]	253	3e-82	High mobility group protein DSP1 OS=Drosophila melanogaster OX=7227 GN=Dsp1 PE=2 SV=1	PF09011(HMG-box domain)	HMG-box domain	OG0002703	Dsp1	1	1	Dsp1	Dorsal switch protein 1	Dmel_CG12223	7.06e-48	Dsp1	Dsp1		Yes
evm.TU.CTG-1045.26	CYT	131.3	3e-27	Cystatin-1 [Nephila clavipes]	95.5	6e-25	Cystatin-1 OS=Chilobrachys guangxiensis OX=278060 PE=2 SV=1	PF00031(Cystatin domain)	Cystatin domain	OG0000367	0	0	3	NA	NA	NA	NA	CYT	CYT_S1		No
evm.TU.CTG-1045.27	CHDM	1803.9	0	chromodomain-helicase-DNA-binding protein Mi-2 homolog isoform X4 [Parasteatoda tepidariorum]	1391	0	Chromodomain-helicase-DNA-binding protein Mi-2 homolog OS=Drosophila melanogaster OX=7227 GN=Mi-2 PE=1 SV=2	PF00271(Helicase conserved C-terminal domain)	Helicase conserved C-terminal domain	OG0002920	Chd3, Mi-2	2	2	NA	NA	NA	NA	CHDM	CHDM_S1		No
evm.TU.CTG-1045.28	CHDM	1178.7	0	chromodomain-helicase-DNA-binding protein Mi-2 homolog isoform X6 [Parasteatoda tepidariorum]	538	1e-169	Chromodomain-helicase-DNA-binding protein Mi-2 homolog OS=Drosophila melanogaster OX=7227 GN=Mi-2 PE=1 SV=2	NA	NA	OG0018186	0	0	1	NA	NA	NA	NA	CHDM	CHDM_S2		No
evm.TU.CTG-1045.4	CP3AO	633.3	9.7e-178	Cytochrome P450 3A11, partial [Stegodyphus mimosarum]	350	1e-113	Cytochrome P450 3A24 OS=Ovis aries OX=9940 GN=CYP3A24 PE=2 SV=1	PF00067(Cytochrome P450)	Cytochrome P450	OG0000033	Cyp310a1, Cyp317a1, Cyp6a13, Cyp6a14, Cyp6a16, Cyp6a17, Cyp6a18, Cyp6a19, Cyp6a2, Cyp6a20, Cyp6a21, Cyp6a22, Cyp6a23, Cyp6a8, Cyp6a9, Cyp6d2, Cyp6d4, Cyp6d5, Cyp6g1, Cyp6g2, Cyp6t1, Cyp6t3, Cyp6u1, Cyp6v1, Cyp6w1, Cyp9c1	26	14	NA	NA	NA	NA	CP3AO	CP3AO_S1		No
evm.TU.CTG-1045.6	CP3AL	603.2	1.1e-168	Cytochrome P450 3A11, partial [Stegodyphus mimosarum]	332	1e-107	Cytochrome P450 3A21 OS=Callithrix jacchus OX=9483 GN=CYP3A21 PE=2 SV=1	PF00067(Cytochrome P450)	Cytochrome P450	OG0000033	Cyp310a1, Cyp317a1, Cyp6a13, Cyp6a14, Cyp6a16, Cyp6a17, Cyp6a18, Cyp6a19, Cyp6a2, Cyp6a20, Cyp6a21, Cyp6a22, Cyp6a23, Cyp6a8, Cyp6a9, Cyp6d2, Cyp6d4, Cyp6d5, Cyp6g1, Cyp6g2, Cyp6t1, Cyp6t3, Cyp6u1, Cyp6v1, Cyp6w1, Cyp9c1	26	14	NA	NA	NA	NA	CP3AL	CP3AL_S1		No
evm.TU.CTG-1045.7	NA	NA	NA	NA	NA	NA	NA	NA	NA	OG0015588	0	0	3	NA	NA	NA	NA	NA	NA		No
evm.TU.CTG-1122.24	GCP4	809.3	1.1e-230	gamma-tubulin complex component 4 [Parasteatoda tepidariorum]	470	1e-157	Gamma-tubulin complex component 4 OS=Homo sapiens OX=9606 GN=TUBGCP4 PE=1 SV=1	NA	NA	OG0005374	Grip75	1	1	Grip75	Grip75	Dmel_CG6176	2.36e-57	Grip75	Grip75		No
evm.TU.CTG-1046.3-evm.TU.CTG-1046.2	ZIG8	487.6	3.9e-134	zwei Ig domain protein zig-8 [Parasteatoda tepidariorum]	72.8	2e-13	Zwei Ig domain protein zig-8 OS=Caenorhabditis elegans OX=6239 GN=zig-8 PE=2 SV=1	PF13927(Immunoglobulin domain)	Immunoglobulin domain	OG0000087	dpr1, dpr10, dpr11, dpr12, dpr13, dpr14, dpr15, dpr16, dpr17, dpr19, dpr2, dpr20, dpr21, dpr3, dpr4, dpr5, dpr6, dpr7, dpr8, dpr9	20	8	NA	NA	NA	NA	ZIG8	ZIG8_S2		No
evm.TU.CTG-1046.6	LACH	539.7	1.2e-149	lachesin [Parasteatoda tepidariorum]	142	4e-37	Lachesin OS=Schistocerca americana OX=7009 GN=LAC PE=1 SV=1	PF07679(Immunoglobulin I-set domain)	Immunoglobulin I-set domain	OG0000039	CG34353, CG7166, DIP-alpha, DIP-beta, DIP-delta, DIP-epsilon, DIP-eta, DIP-gamma, DIP-iota, DIP-kappa, DIP-lambda, DIP-theta, DIP-zeta, klg, wrapper	15	23	NA	NA	NA	NA	LACH	LACH_S1		No
evm.TU.CTG-1046.8	CEPU1	685.3	1.7e-193	neurotrimin [Parasteatoda tepidariorum]	146	9e-39	Protein CEPU-1 OS=Gallus gallus OX=9031 PE=1 SV=1	NA	NA	OG0000039	CG34353, CG7166, DIP-alpha, DIP-beta, DIP-delta, DIP-epsilon, DIP-eta, DIP-gamma, DIP-iota, DIP-kappa, DIP-lambda, DIP-theta, DIP-zeta, klg, wrapper	15	23	NA	NA	NA	NA	CEPU1	CEPU1		No
evm.TU.CTG-1046.9	NTRI	607.8	3.4e-170	neurotrimin-like [Parasteatoda tepidariorum]	137	8e-36	Neurotrimin OS=Mus musculus OX=10090 GN=Ntm PE=1 SV=2	PF13927(Immunoglobulin domain)	Immunoglobulin domain	OG0000039	CG34353, CG7166, DIP-alpha, DIP-beta, DIP-delta, DIP-epsilon, DIP-eta, DIP-gamma, DIP-iota, DIP-kappa, DIP-lambda, DIP-theta, DIP-zeta, klg, wrapper	15	23	DIP-epsilon	Dpr-interacting protein epsilon	Dmel_CG42368	7e-113	DIP-epsilon	DIP-epsilon		No
evm.TU.CTG-1047.1	ANR50	196.1	5e-46	uncharacterized protein LOC105286418 isoform X2 [Ooceraea biroi]	139	8e-33	Ankyrin repeat domain-containing protein 50 OS=Homo sapiens OX=9606 GN=ANKRD50 PE=1 SV=4	PF13637(Ankyrin repeats (many copies))	Ankyrin repeats (many copies)	OG0009808	0	0	9	NA	NA	NA	NA	ANR50	ANR50_S1		No
evm.TU.CTG-1047.10-evm.TU.CTG-1047.9	ANPRA	1369.8	0	atrial natriuretic peptide receptor 1-like isoform X1 [Centruroides sculpturatus]	850	0	Atrial natriuretic peptide receptor 1 OS=Homo sapiens OX=9606 GN=NPR1 PE=1 SV=1	PF07714(Protein tyrosine kinase)	Protein tyrosine kinase	OG0000178	CG31183, CG3216	2	7	NA	NA	NA	NA	ANPRA	ANPRA_S2		No
evm.TU.CTG-1047.12	ELVL1	521.2	2.8e-144	elongation of very long chain fatty acids protein AAEL008004 [Parasteatoda tepidariorum]	253	7e-82	Elongation of very long chain fatty acids protein AAEL008004 OS=Aedes aegypti OX=7159 GN=AAEL008004 PE=2 SV=2	NA	NA	OG0000103	CG30008, CG5326, CG6660, bond	4	18	NA	NA	NA	NA	ELVL1	ELVL1_S1		No
evm.TU.CTG-1047.13	ELOV1	518.5	2e-143	elongation of very long chain fatty acids protein 1 [Parasteatoda tepidariorum]	252	7e-82	Elongation of very long chain fatty acids protein 1 OS=Mus musculus OX=10090 GN=Elovl1 PE=1 SV=1	NA	NA	OG0000616	CG31522, CG31523, CG33110, ELOVL	4	3	CG33110	None	Dmel_CG33110	2.17e-80	ELOV1	ELOV1_S1		No
evm.TU.CTG-1047.14	ANLN	798.5	3.6e-227	anillin-like [Parasteatoda tepidariorum]	370	1e-108	Anillin OS=Drosophila melanogaster OX=7227 GN=scra PE=1 SV=3	PF08174(Cell division protein anillin)	Cell division protein anillin	OG0003002	CG30183, scra	2	2	scra	scraps	Dmel_CG2092	2.73e-81	scra	scra		No
evm.TU.CTG-1047.15	SPOLB	115.2	2.5e-22	hypothetical protein B7P43_G14966 [Cryptotermes secundus]	105	3e-26	Speckle-type POZ protein-like B OS=Danio rerio OX=7955 GN=spoplb PE=2 SV=2	PF00651(BTB/POZ domain)	BTB/POZ domain	OG0009352	0	0	9	NA	NA	NA	NA	SPOLB	SPOLB_S1		No
evm.TU.CTG-1122.26	HNRPK	759.6	8.1e-216	Heterogeneous nuclear ribonucleoprotein K, partial [Stegodyphus mimosarum]	224	6e-67	Heterogeneous nuclear ribonucleoprotein K OS=Gallus gallus OX=9031 GN=HNRNPK PE=2 SV=1	PF00013(KH domain)	KH domain	OG0007112	HnRNP-K	1	1	HnRNP-K	Heterogeneous nuclear ribonucleoprotein K	Dmel_CG13425	7.44e-24	HnRNP-K	HnRNP-K		Yes
evm.TU.CTG-1122.27	COPE	457.2	5e-125	Coatomer subunit epsilon, partial [Stegodyphus mimosarum]	330	1e-112	Coatomer subunit epsilon OS=Gallus gallus OX=9031 GN=COPE PE=2 SV=1	PF04733(Coatomer epsilon subunit)	Coatomer epsilon subunit	OG0006276	epsilonCOP	1	1	epsilonCOP	Coat Protein (coatomer) epsilon	Dmel_CG9543	5.65e-50	epsilonCOP	epsilonCOP		No
evm.TU.CTG-1122.29	SYT4	721.1	2.9e-204	synaptotagmin-4-like isoform X1 [Parasteatoda tepidariorum]	333	1e-110	Synaptotagmin-4 OS=Homo sapiens OX=9606 GN=SYT4 PE=1 SV=1	NA	NA	OG0002702	Syt4	1	1	Syt4	Synaptotagmin 4	Dmel_CG10047	5.81e-149	Syt4	Syt4		No
evm.TU.CTG-1122.30	LONM	1287.3	0	lon protease homolog, mitochondrial-like [Limulus polyphemus]	1247	0	Lon protease homolog, mitochondrial OS=Homo sapiens OX=9606 GN=LONP1 PE=1 SV=2	PF05362(Lon protease (S16) C-terminal proteolytic domain)	Lon protease (S16) C-terminal proteolytic domain	OG0005373	Lon	1	1	Lon	Lon protease	Dmel_CG8798	2.36e-52	Lon	Lon		No
evm.TU.CTG-1122.31	RASA1	1816.6	0	ras GTPase-activating protein 1-like isoform X1 [Parasteatoda tepidariorum]	884	0	Ras GTPase-activating protein 1 OS=Homo sapiens OX=9606 GN=RASA1 PE=1 SV=1	PF00018(SH3 domain)	SH3 domain	OG0004614	vap	1	1	vap	vacuolar peduncle	Dmel_CG9209	4.49e-119	vap	vap		No
evm.TU.CTG-1047.21	ANR50	213	4e-51	LOW QUALITY PROTEIN: uncharacterized protein LOC105285953 [Ooceraea biroi]	160	2e-39	Ankyrin repeat domain-containing protein 50 OS=Homo sapiens OX=9606 GN=ANKRD50 PE=1 SV=4	PF13424(Tetratricopeptide repeat)	Tetratricopeptide repeat	OG0009808	0	0	9	NA	NA	NA	NA	ANR50	ANR50_S2		No
evm.TU.CTG-1047.23	FOXL1	438	4.3e-119	forkhead box protein G1 [Parasteatoda tepidariorum]	186	1e-54	Forkhead box protein L1 OS=Mus musculus OX=10090 GN=Foxl1 PE=2 SV=2	PF00250(Forkhead domain)	Forkhead domain	OG0000421	FoxL1, bin, fd59A	3	5	NA	NA	NA	NA	FOXL1	FOXL1		Yes
evm.TU.CTG-1122.32	MCM2	1566.6	0	DNA replication licensing factor mcm2 [Parasteatoda tepidariorum]	1320	0	DNA replication licensing factor mcm2 OS=Xenopus laevis OX=8355 GN=mcm2 PE=1 SV=2	PF00493(MCM P-loop domain)	MCM2/3/5 family	OG0005372	Mcm2	1	1	Mcm2	Minichromosome maintenance 2	Dmel_CG7538	0	Mcm2	Mcm2		No
evm.TU.CTG-1122.33	CTDP1	773.1	1e-219	RNA polymerase II subunit A C-terminal domain phosphatase-like isoform X2 [Parasteatoda tepidariorum]	312	1e-92	RNA polymerase II subunit A C-terminal domain phosphatase OS=Homo sapiens OX=9606 GN=CTDP1 PE=1 SV=3	PF03031(NLI interacting factor-like phosphatase)	NLI interacting factor-like phosphatase	OG0003259	Fcp1	1	1	Fcp1	TFIIF-interacting CTD phosphatase	Dmel_CG12252	6.2e-70	Fcp1	Fcp1		No
evm.TU.CTG-1047.5	RTXE	203.4	1.2e-48	uncharacterized protein LOC110282625 [Parasteatoda tepidariorum]	64.3	2e-10	Probable RNA-directed DNA polymerase from transposon X-element OS=Drosophila melanogaster OX=7227 GN=X-element\ORF2 PE=3 SV=1	NA	NA	OG0004055	0	0	2	NA	NA	NA	NA	RTXE	RTXE_S1		No
evm.TU.CTG-1047.6	SYG2	364	5.5e-97	kin of IRRE-like protein 2 [Parasteatoda tepidariorum]	49.3	2e-05	Synaptogenesis protein syg-2 OS=Caenorhabditis elegans OX=6239 GN=syg-2 PE=1 SV=1	NA	NA	OG0019124	0	0	2	NA	NA	NA	NA	SYG2	SYG2_S1		No
evm.TU.CTG-1122.35	CHMP5	409.5	9.2e-111	Charged multivesicular body protein 5, partial [Stegodyphus mimosarum]	336	1e-117	Charged multivesicular body protein 5 OS=Rattus norvegicus OX=10116 GN=Chmp5 PE=2 SV=1	PF03357(Snf7)	Snf7	OG0005387	Vps60	1	1	Vps60	Vacuolar protein sorting 60	Dmel_CG6259	8.74e-61	Vps60	Vps60		No
evm.TU.CTG-1047.8	NA	135.6	2.2e-28	kin of IRRE-like protein 2 [Parasteatoda tepidariorum]	NA	NA	NA	NA	NA	OG0000048	beat-IIIa, beat-IIIb, beat-IIIc, beat-IV, beat-VI	5	17	NA	NA	NA	NA	NA	NA		No
evm.TU.CTG-1047.9	ANPRA	810.1	8.4e-231	Atrial natriuretic peptide receptor 2, partial [Stegodyphus mimosarum]	730	0	Atrial natriuretic peptide receptor 1 OS=Homo sapiens OX=9606 GN=NPR1 PE=1 SV=1	PF00211(Adenylate and Guanylate cyclase catalytic domain)	Adenylate and Guanylate cyclase catalytic domain	OG0000178	CG31183, CG3216	2	7	NA	NA	NA	NA	ANPRA	ANPRA_S3		No
evm.TU.CTG-1122.36	NPY1	109	1.1e-20	pro-neuropeptide Y-like [Parasteatoda tepidariorum]	47.4	8e-08	Neuropeptide Y1-like conopeptide OS=Conus betulinus OX=89764 PE=1 SV=1	PF00159(Pancreatic hormone peptide)	Pancreatic hormone peptide	OG0003617	NPF	1	1	NA	NA	NA	NA	NPF	NPF	Neuropeptide F (NPF)	No
evm.TU.CTG-1122.38	NA	402.9	1e-108	hypothetical protein X975_26078, partial [Stegodyphus mimosarum]	NA	NA	NA	NA	NA	OG0010400	CG17600	1	1	NA	NA	NA	NA	NA	NA		No
evm.TU.CTG-1048.11	SPOP	158.7	5.8e-35	speckle-type POZ protein-like [Parasteatoda tepidariorum]	124	3e-30	Speckle-type POZ protein OS=Danio rerio OX=7955 GN=spop PE=2 SV=1	PF00651(BTB/POZ domain)	BTB/POZ domain	OG0001307	0	0	30	NA	NA	NA	NA	SPOP	SPOP_S1		No
evm.TU.CTG-1048.12	TDPZ5	141.4	9.6e-30	speckle-type POZ protein-like [Parasteatoda tepidariorum]	110	7e-26	TD and POZ domain-containing protein 5 OS=Mus musculus OX=10090 GN=Tdpoz5 PE=2 SV=1	PF00651(BTB/POZ domain)	BTB/POZ domain	OG0001307	0	0	30	NA	NA	NA	NA	TDPZ5	TDPZ5_S1		No
evm.TU.CTG-1048.13	NA	NA	NA	NA	NA	NA	NA	NA	NA	OG0002945	0	0	20	NA	NA	NA	NA	NA	NA		No
evm.TU.CTG-1048.15	MET24	430.6	5.7e-117	methyltransferase-like protein 24 isoform X1 [Parasteatoda tepidariorum]	65.5	1e-10	Methyltransferase-like protein 24 OS=Xenopus tropicalis OX=8364 GN=mettl24 PE=2 SV=1	PF13383(Methyltransferase domain)	Methyltransferase domain	OG0002506	0	0	1	NA	NA	NA	NA	MET24	MET24		No
evm.TU.CTG-1048.16	ZN227	323.9	9.6e-85	Zinc finger protein 91, partial [Stegodyphus mimosarum]	236	3e-69	Zinc finger protein 227 OS=Bos taurus OX=9913 GN=ZNF227 PE=2 SV=1	PF00096(Zinc finger, C2H2 type)	Zinc finger, C2H2 type	OG0011614	0	0	6	NA	NA	NA	NA	ZN227	ZN227_S2		Yes
evm.TU.CTG-1048.17	XPP1	541.6	3e-150	Xaa-Pro aminopeptidase 1, partial [Stegodyphus mimosarum]	439	1e-149	Xaa-Pro aminopeptidase 1 OS=Mus musculus OX=10090 GN=Xpnpep1 PE=1 SV=1	PF00557(Metallopeptidase family M24)	Metallopeptidase family M24	OG0000582	ApepP, CG6225, pre-mod_mdg4_-K, pre-mod_mdg4_-X	4	3	NA	NA	NA	NA	XPP1	XPP1_S1		No
evm.TU.CTG-1122.40	UBC9	327.4	3.3e-86	SUMO-conjugating enzyme UBC9, partial [Stegodyphus mimosarum]	297	1e-104	SUMO-conjugating enzyme UBC9 OS=Xenopus tropicalis OX=8364 GN=ube2i PE=2 SV=1	NA	NA	OG0005386	lwr	1	1	lwr	lesswright	Dmel_CG3018	7.67e-104	lwr	lwr		No
evm.TU.CTG-1048.19	NA	211.5	4.4e-51	hypothetical protein NCL1_32985 [Nephila clavipes]	NA	NA	NA	NA	NA	OG0007870	0	0	1	NA	NA	NA	NA	NA	NA		No
evm.TU.CTG-1048.2	AKIRN	260.4	5.4e-66	akirin-2-like [Parasteatoda tepidariorum]	134	7e-39	Akirin OS=Drosophila melanogaster OX=7227 GN=akirin PE=1 SV=1	NA	NA	OG0002651	CG42830, akirin	2	1	CG42830	None	Dmel_CG42830	7.58e-15	AKIRN	AKIRN		No
evm.TU.CTG-1048.20	NA	65.5	1e-07	inx2 [Nephila clavipes]	NA	NA	NA	NA	NA	NA	NA	NA	NA	NA	NA	NA	NA	NA	NA		No
evm.TU.CTG-1048.21	NA	NA	NA	NA	NA	NA	NA	NA	NA	OG0001307	0	0	30	NA	NA	NA	NA	NA	NA		No
evm.TU.CTG-1048.22	NA	NA	NA	NA	NA	NA	NA	NA	NA	OG0001307	0	0	30	NA	NA	NA	NA	NA	NA		No
evm.TU.CTG-1048.23	NA	NA	NA	NA	NA	NA	NA	NA	NA	OG0007099	0	0	10	NA	NA	NA	NA	NA	NA		No
evm.TU.CTG-1048.27	RTXE	374	2.2e-99	LOW QUALITY PROTEIN: uncharacterized protein LOC111636870 [Centruroides sculpturatus]	146	2e-34	Probable RNA-directed DNA polymerase from transposon X-element OS=Drosophila melanogaster OX=7227 GN=X-element\ORF2 PE=3 SV=1	PF00078(Reverse transcriptase (RNA-dependent DNA polymerase))	Reverse transcriptase (RNA-dependent DNA polymerase)	OG0002408	0	0	7	NA	NA	NA	NA	RTXE	RTXE_S2		No
evm.TU.CTG-1048.29	CDCP2	630.2	6.6e-177	membrane frizzled-related protein-like [Parasteatoda tepidariorum]	87.4	2e-17	CUB domain-containing protein 2 OS=Mus musculus OX=10090 GN=Cdcp2 PE=2 SV=1	PF00431(CUB domain)	CUB domain	OG0003344	0	0	2	NA	NA	NA	NA	CDCP2	CDCP2_S1		No
evm.TU.CTG-1048.3	COX7C	108.6	1e-20	Cytochrome c oxidase subunit 7C [Nephila clavipes]	64.7	9e-15	Cytochrome c oxidase subunit 7C, mitochondrial OS=Saimiri sciureus OX=9521 GN=COX7C PE=3 SV=1	NA	NA	OG0009457	CG44296, COX7C	2	1	COX7C	Cytochrome c oxidase subunit 7C	Dmel_CG2249	1.13e-09	COX7C	COX7C		No
evm.TU.CTG-1048.30	THAP1	84.3	8.2e-13	THAP domain-containing protein 1 isoform X1 [Oryzias latipes]	80.5	7e-17	THAP domain-containing protein 1 OS=Salmo salar OX=8030 GN=thap1 PE=2 SV=1	PF05485(THAP domain)	THAP domain	OG0000015	0	0	29	NA	NA	NA	NA	THAP1	THAP1_S1		No
evm.TU.CTG-1048.31	THAP9	110.9	1.2e-20	THAP domain-containing protein 1, partial [Stegodyphus mimosarum]	79	2e-14	DNA transposase THAP9 OS=Homo sapiens OX=9606 GN=THAP9 PE=1 SV=2	NA	NA	OG0000015	0	0	29	NA	NA	NA	NA	THAP9	THAP9_S2		No
evm.TU.CTG-1048.32	THAP2	95.1	5e-16	THAP domain-containing protein 1, partial [Stegodyphus mimosarum]	73.2	5e-14	THAP domain-containing protein 2 OS=Mus musculus OX=10090 GN=Thap2 PE=2 SV=1	PF05485(THAP domain)	THAP domain	OG0000015	0	0	29	NA	NA	NA	NA	THAP2	THAP2_S2		No
evm.TU.CTG-1048.34	ANK1	233.4	2.3e-57	hypothetical protein LSTR_LSTR015284 [Laodelphax striatella]	136	2e-32	Ankyrin-1 OS=Homo sapiens OX=9606 GN=ANK1 PE=1 SV=3	PF13857(Ankyrin repeats (many copies))	Ankyrin repeats (many copies)	OG0012764	0	0	3	NA	NA	NA	NA	ANK1	ANK1_S1		No
evm.TU.CTG-1048.36	TX11A	391	5.5e-105	hypothetical protein X975_18708, partial [Stegodyphus mimosarum]	63.2	3e-11	U-scoloptoxin(01)-Er1a OS=Ethmostigmus rubripes OX=62613 PE=3 SV=1	PF01607(Chitin binding Peritrophin-A domain)	Chitin binding Peritrophin-A domain	OG0002279	0	0	2	NA	NA	NA	NA	TX11A	TX11A_S1		No
evm.TU.CTG-1048.37	ANK1	245	7.5e-61	hypothetical protein [Cardinium endosymbiont of Culicoides punctatus]	151	3e-37	Ankyrin-1 OS=Homo sapiens OX=9606 GN=ANK1 PE=1 SV=3	PF12796(Ankyrin repeats (3 copies))	Ankyrin repeats (3 copies)	OG0012764	0	0	3	NA	NA	NA	NA	ANK1	ANK1_S2		No
evm.TU.CTG-1048.38	NA	77.8	9.3e-11	unnamed protein product [Brugia timori]	NA	NA	NA	NA	NA	OG0001307	0	0	30	NA	NA	NA	NA	NA	NA		No
evm.TU.CTG-1122.42	UBE2S	366.3	8.7e-98	Ubiquitin-conjugating enzyme E2 S, partial [Nephila clavipes]	297	1e-102	Ubiquitin-conjugating enzyme E2 S OS=Branchiostoma floridae OX=7739 GN=BRAFLDRAFT_259979 PE=3 SV=1	PF00179(Ubiquitin-conjugating enzyme)	Ubiquitin-conjugating enzyme	OG0007124	CG8188	1	1	CG8188	None	Dmel_CG8188	7.38e-88	UBE2S	UBE2S		No
evm.TU.CTG-1048.4	ANK3	1670.2	0	MULTISPECIES: tetratricopeptide repeat protein [Wolbachia]	366	1e-100	Ankyrin-3 OS=Homo sapiens OX=9606 GN=ANK3 PE=1 SV=3	PF00023(Ankyrin repeat)	Ankyrin repeat	OG0008884	0	0	9	NA	NA	NA	NA	ANK3	ANK3_S1		No
evm.TU.CTG-1048.40	TX11A	307	1.7e-79	hypothetical protein X975_25760, partial [Stegodyphus mimosarum]	58.2	4e-09	U-scoloptoxin(01)-Er1a OS=Ethmostigmus rubripes OX=62613 PE=3 SV=1	NA	NA	OG0000162	CG13675, CG14301, CG14607, CG32036, CG5756	5	9	NA	NA	NA	NA	TX11A	TX11A_S2		No
evm.TU.CTG-1048.41	RTXE	297.4	2.3e-76	Probable RNA-directed DNA polymerase from transposon BS [Eumeta japonica]	182	7e-46	Probable RNA-directed DNA polymerase from transposon X-element OS=Drosophila melanogaster OX=7227 GN=X-element\ORF2 PE=3 SV=1	NA	NA	OG0010885	0	0	7	NA	NA	NA	NA	RTXE	RTXE_S3		No
evm.TU.CTG-1048.44	ZN468	272.7	1.4e-69	LOW QUALITY PROTEIN: gastrula zinc finger protein XlCGF57.1-like [Cryptotermes secundus]	202	6e-61	Zinc finger protein 468 OS=Homo sapiens OX=9606 GN=ZNF468 PE=2 SV=1	PF00096(Zinc finger, C2H2 type)	Zinc finger, C2H2 type	OG0000000	Aef1, CG10431, CG11247, CG12744, CG12942, CG14711, CG15436, CG17328, CG17359, CG17385, CG17612, CG17801, CG18262, CG2116, CG2120, CG2678, CG2712, CG3407, CG42726, CG43248, CG4374, CG44002, CG4424, CG4854, CG5245, CG6654, CG8944, CG9215, CTCF, Clamp, Kr-h1, Meics, Neu2, Phs, ZIPIC, crol, dwg, erm, gl, ich, pita, prg, pzg, su_Hw_, wdn, zld	46	120	NA	NA	NA	NA	ZN468	ZN468		Yes
evm.TU.CTG-1122.48	CHIT	878.2	1.6e-251	Endochitinase [Nephila clavipes]	405	1e-135	Endochitinase OS=Manduca sexta OX=7130 PE=2 SV=1	PF00704(Glycosyl hydrolases family 18)	Glycosyl hydrolases family 18	OG0002026	Cht5	1	1	Cht5	Chitinase 5	Dmel_CG9307	2.37e-141	Cht5	Cht5		No
evm.TU.CTG-1122.53	NA	143.7	1.2e-30	uncharacterized protein LOC107445174 [Parasteatoda tepidariorum]	NA	NA	NA	NA	NA	OG0009402	TpnC4	1	1	NA	NA	NA	NA	TpnC4	TpnC4		No
evm.TU.CTG-1048.6	SPOP	151.8	7.2e-33	Tdpoz3 [Nephila clavipes]	107	4e-24	Speckle-type POZ protein OS=Danio rerio OX=7955 GN=spop PE=2 SV=1	NA	NA	OG0001307	0	0	30	NA	NA	NA	NA	SPOP	SPOP_S2		No
evm.TU.CTG-1048.7	GRID1	127.9	6.1e-26	glutamate receptor 4-like [Parasteatoda tepidariorum]	82	2e-16	Glutamate receptor ionotropic, delta-1 OS=Homo sapiens OX=9606 GN=GRID1 PE=2 SV=2	NA	NA	OG0008544	0	0	10	NA	NA	NA	NA	GRID1	GRID1_S1		No
evm.TU.CTG-1048.8	GRID1	225.7	7e-55	uncharacterized protein LOC107457397 [Parasteatoda tepidariorum]	82	1e-14	Glutamate receptor ionotropic, delta-1 OS=Homo sapiens OX=9606 GN=GRID1 PE=2 SV=2	PF00379(Insect cuticle protein)	Insect cuticle protein	OG0008544	0	0	10	NA	NA	NA	NA	GRID1	GRID1_S2		No
evm.TU.CTG-1048.9	PTP10	2399	0	tyrosine-protein phosphatase 10D [Parasteatoda tepidariorum]	1478	0	Tyrosine-protein phosphatase 10D OS=Drosophila melanogaster OX=7227 GN=Ptp10D PE=1 SV=4	PF00041(Fibronectin type III domain)	Fibronectin type III domain	OG0000992	Ptp10D, Ptp4E	2	2	NA	NA	NA	NA	PTP10	PTP10		No
evm.TU.CTG-1049.1	NA	NA	NA	NA	NA	NA	NA	NA	NA	OG0000222	CG13532, CG5597	2	8	NA	NA	NA	NA	NA	NA		No
evm.TU.CTG-1122.55	MED1	2197.2	0	mediator of RNA polymerase II transcription subunit 1-like isoform X1 [Parasteatoda tepidariorum]	431	1e-123	Mediator of RNA polymerase II transcription subunit 1 OS=Aedes aegypti OX=7159 GN=AAEL007402 PE=3 SV=1	PF10744(Mediator of RNA polymerase II transcription subunit 1)	Mediator of RNA polymerase II transcription subunit 1	OG0005385	MED1	1	1	NA	NA	NA	NA	MED1	MED1		No
evm.TU.CTG-1122.56	CMTR1	911	3.9e-261	cap-specific mRNA (nucleoside-2'-O-)-methyltransferase 1-like [Centruroides sculpturatus]	773	0	Cap-specific mRNA (nucleoside-2'-O-)-methyltransferase 1 OS=Bos taurus OX=9913 GN=CMTR1 PE=2 SV=1	PF01728(FtsJ-like methyltransferase)	FtsJ-like methyltransferase	OG0004623	CG6379	1	1	CG6379	None	Dmel_CG6379	1.75e-139	CMTR1	CMTR1		No
evm.TU.CTG-1049.13	CADM3	412.1	1.9e-111	cell adhesion molecule 3 [Parasteatoda tepidariorum]	47.8	6e-05	Cell adhesion molecule 3 OS=Xenopus laevis OX=8355 GN=cadm3 PE=2 SV=1	PF08205(CD80-like C2-set immunoglobulin domain)	CD80-like C2-set immunoglobulin domain	OG0006841	0	0	2	NA	NA	NA	NA	CADM3	CADM3		No
evm.TU.CTG-1122.57	SRP54	956.1	6e-275	Signal recognition particle protein, partial [Stegodyphus mimosarum]	897	0	Signal recognition particle 54 kDa protein OS=Mus musculus OX=10090 GN=Srp54 PE=1 SV=2	PF02881(SRP54-type protein, helical bundle domain)	SRP54-type protein, helical bundle domain	OG0008248	Srp54k	1	1	Srp54k	Signal recognition particle 54k	Dmel_CG4659	0	Srp54k	Srp54k		No
evm.TU.CTG-1049.15	QSOX1	595.5	2.5e-166	sulfhydryl oxidase 1 isoform X1 [Parasteatoda tepidariorum]	330	1e-104	Sulfhydryl oxidase 1 OS=Cavia porcellus OX=10141 GN=QSOX1 PE=1 SV=2	PF18108(QSOX Trx-like domain)	-	OG0002886	Qsox1, Qsox2, Qsox3, Qsox4	4	1	Qsox1	Quiescin sulfhydryl oxidase 1	Dmel_CG4670	4.26e-80	Qsox1	Qsox1		No
evm.TU.CTG-1049.16	NA	67	8.1e-08	hypothetical protein NCL1_52439 [Nephila clavipes]	NA	NA	NA	NA	NA	OG0019139	0	0	1	NA	NA	NA	NA	NA	NA		No
evm.TU.CTG-1049.17	LFG1	414.5	4.6e-112	protein lifeguard 1 [Parasteatoda tepidariorum]	259	7e-83	Protein lifeguard 1 OS=Homo sapiens OX=9606 GN=GRINA PE=2 SV=1	PF01027(Inhibitor of apoptosis-promoting Bax1)	Inhibitor of apoptosis-promoting Bax1	OG0000621	CG30379, CG9722, Lfg, Nmda1	4	4	NA	NA	NA	NA	LFG1	LFG1_S1		No
evm.TU.CTG-1122.58	DMAC2	298.9	2.1e-77	Atp5sl [Nephila clavipes]	128	1e-34	Distal membrane-arm assembly complex protein 2 OS=Rattus norvegicus OX=10116 GN=Dmac2 PE=2 SV=1	NA	NA	OG0007122	CG4042	1	1	CG4042	None	Dmel_CG4042	1.29e-29	DMAC2	DMAC2		No
evm.TU.CTG-1122.6	PORCN	670.6	4.6e-189	protein-serine O-palmitoleoyltransferase porcupine-like isoform X2 [Parasteatoda tepidariorum]	318	1e-103	Protein-serine O-palmitoleoyltransferase porcupine OS=Homo sapiens OX=9606 GN=PORCN PE=1 SV=2	NA	NA	OG0007125	por	1	1	por	porcupine	Dmel_CG6205	1.11e-46	por	por		No
evm.TU.CTG-1049.2	NA	144.4	3.8e-31	hypothetical protein NCL1_08293 [Nephila clavipes]	NA	NA	NA	NA	NA	OG0000222	CG13532, CG5597	2	8	NA	NA	NA	NA	NA	NA		No
evm.TU.CTG-1049.20	NA	92.4	9.7e-15	rhoptry protein ROP14, putative [Plasmodium gallinaceum]	NA	NA	NA	NA	NA	OG0012852	0	0	1	NA	NA	NA	NA	NA	NA		No
evm.TU.CTG-1123.11	MSTO1	633.3	9.7e-178	protein misato homolog 1-like isoform X1 [Parasteatoda tepidariorum]	294	2e-91	Protein misato homolog 1 OS=Pongo pygmaeus OX=9600 GN=MSTO1 PE=2 SV=1	NA	NA	OG0007640	mst	1	1	mst	misato	Dmel_CG1424	1.19e-34	mst	mst		No
evm.TU.CTG-1123.26	MA2A1	1419.4	0	Alpha-mannosidase 2x [Nephila clavipes]	567	0	Alpha-mannosidase 2 OS=Homo sapiens OX=9606 GN=MAN2A1 PE=1 SV=2	NA	NA	OG0002494	alpha-Man-IIb	1	1	alpha-Man-IIb	alpha-Mannosidase class II b	Dmel_CG4606	1.7e-138	alpha-Man-IIb	alpha-Man-IIb		No
evm.TU.CTG-1049.23	CLPB	799.7	8.7e-228	Caseinolytic peptidase B protein-like protein, partial [Stegodyphus mimosarum]	680	0	Caseinolytic peptidase B protein homolog OS=Bos taurus OX=9913 GN=CLPB PE=2 SV=1	PF07724(AAA domain (Cdc48 subfamily))	AAA domain (Cdc48 subfamily)	OG0007567	0	0	1	NA	NA	NA	NA	CLPB	CLPB		No
evm.TU.CTG-1123.27	SMG8	1414.8	0	smg8 [Nephila clavipes]	606	0	Protein smg8 OS=Xenopus tropicalis OX=8364 GN=smg8 PE=2 SV=1	PF10220(Smg8_Smg9)	Smg8_Smg9	OG0004517	CG6729	1	1	CG6729	None	Dmel_CG6729	1.38e-112	SMG8	SMG8		No
evm.TU.CTG-1123.28	KLH17	1110.1	0	Kelch-like protein 17, partial [Stegodyphus mimosarum]	691	0	Kelch-like protein 17 OS=Homo sapiens OX=9606 GN=KLHL17 PE=1 SV=1	NA	NA	OG0006971	CG15097	1	1	CG15097	None	Dmel_CG15097	0	KLH17	KLH17_S1		Yes
evm.TU.CTG-1123.29	PHB2	521.5	2.2e-144	prohibitin-2 [Parasteatoda tepidariorum]	444	1e-157	Prohibitin-2 OS=Rattus norvegicus OX=10116 GN=Phb2 PE=1 SV=1	PF01145(SPFH domain / Band 7 family)	SPFH domain / Band 7 family	OG0006972	Phb2	1	1	Phb2	Prohibitin 2	Dmel_CG15081	3.42e-112	Phb2	Phb2		Yes
evm.TU.CTG-1126.5	NA	515	2.4e-142	uncharacterized protein LOC107439813 [Parasteatoda tepidariorum]	NA	NA	NA	PF15038(Jiraiya)	Jiraiya	OG0003935	CG14223	1	1	CG14223	None	Dmel_CG14223	1.11e-31	NA	NA		No
evm.TU.CTG-1049.40	DHGL	541.2	8.7e-150	glucose dehydrogenase [FAD, quinone] [Parasteatoda tepidariorum]	335	1e-102	Glucose dehydrogenase [FAD, quinone] OS=Drosophila pseudoobscura pseudoobscura OX=46245 GN=Gld PE=3 SV=4	PF00732(GMC oxidoreductase)	GMC oxidoreductase	OG0000035	CG12398, CG12539, CG45065, CG6142, CG9503, CG9512, CG9514, CG9518, CG9519, CG9521, CG9522, Eo, Gld, fiz	14	25	NA	NA	NA	NA	DHGL	DHGL_S7		No
evm.TU.CTG-1049.5	ZN484	171.4	6.4e-39	zinc finger protein 850-like [Copidosoma floridanum]	125	2e-30	Zinc finger protein 484 OS=Homo sapiens OX=9606 GN=ZNF484 PE=1 SV=1	NA	NA	OG0019138	0	0	2	NA	NA	NA	NA	ZN484	ZN484		Yes
evm.TU.CTG-1127.10	INPP	372.5	2.1e-99	Inositol polyphosphate 1-phosphatase, partial [Stegodyphus mimosarum]	245	9e-77	Inositol polyphosphate 1-phosphatase OS=Mus musculus OX=10090 GN=Inpp1 PE=1 SV=2	NA	NA	OG0007228	Ipp	1	1	Ipp	Inositol polyphosphate 1-phosphatase	Dmel_CG3028	2.93e-76	Ipp	Ipp_S1		No
evm.TU.CTG-1049.8	SPOLB	120.2	1e-23	TD and POZ domain-containing protein 4-like isoform X1 [Parasteatoda tepidariorum]	88.2	2e-19	Speckle-type POZ protein-like B OS=Danio rerio OX=7955 GN=spoplb PE=2 SV=2	PF00651(BTB/POZ domain)	BTB/POZ domain	OG0008913	0	0	11	NA	NA	NA	NA	SPOLB	SPOLB_S2		No
evm.TU.CTG-1049.9	MBD4	191.4	4.6e-45	methyl-CpG-binding domain protein 4-like isoform X1 [Parasteatoda tepidariorum]	103	4e-24	Methyl-CpG-binding domain protein 4 OS=Homo sapiens OX=9606 GN=MBD4 PE=1 SV=1	PF00730(HhH-GPD superfamily base excision DNA repair protein)	HhH-GPD superfamily base excision DNA repair protein	OG0010555	0	0	2	NA	NA	NA	NA	MBD4	MBD4_S1		Yes
evm.TU.CTG-113.18	LRC57	388.3	2.3e-104	leucine-rich repeat-containing protein 57-like [Parasteatoda tepidariorum]	260	8e-87	Leucine-rich repeat-containing protein 57 OS=Danio rerio OX=7955 GN=lrrc57 PE=2 SV=1	PF12799(Leucine Rich repeats (2 copies))	Leucine Rich repeats (2 copies)	OG0005420	CG3040	1	1	CG3040	None	Dmel_CG3040	5.73e-68	LRC57	LRC57		No
evm.TU.CTG-105.10	BCKD	721.5	2.1e-204	[3-methyl-2-oxobutanoate dehydrogenase [lipoamide]] kinase, mitochondrial, partial [Stegodyphus mimosarum]	500	1e-175	[3-methyl-2-oxobutanoate dehydrogenase [lipoamide]] kinase, mitochondrial OS=Mus musculus OX=10090 GN=Bckdk PE=1 SV=1	PF02518(Histidine kinase-, DNA gyrase B-, and HSP90-like ATPase)	Histidine kinase-, DNA gyrase B-, and HSP90-like ATPase	OG0008084	0	0	2	NA	NA	NA	NA	BCKD	BCKD_S1		No
evm.TU.CTG-105.11	NA	122.1	6.4e-24	uncharacterized protein LOC107453306 [Parasteatoda tepidariorum]	NA	NA	NA	NA	NA	OG0010012	0	0	2	NA	NA	NA	NA	NA	NA		No
evm.TU.CTG-113.20	NTPCR	189.9	9.2e-45	cancer-related nucleoside-triphosphatase isoform X2 [Parasteatoda tepidariorum]	153	2e-46	Cancer-related nucleoside-triphosphatase homolog OS=Bos taurus OX=9913 GN=NTPCR PE=2 SV=1	NA	NA	OG0008446	CG10581	1	1	CG10581	None	Dmel_CG10581	5.84e-34	NTPCR	NTPCR		No
evm.TU.CTG-113.33	RIFK	210.7	4.5e-51	riboflavin kinase-like [Parasteatoda tepidariorum]	172	8e-55	Riboflavin kinase OS=Homo sapiens OX=9606 GN=RFK PE=1 SV=2	PF01687(Riboflavin kinase)	Riboflavin kinase	OG0005416	CG2846	1	1	CG2846	None	Dmel_CG2846	1.06e-37	RIFK	RIFK		No
evm.TU.CTG-105.4	RIPL1	237.3	9.2e-59	RILP-like protein 1 [Parasteatoda tepidariorum]	60.8	4e-09	RILP-like protein 1 OS=Homo sapiens OX=9606 GN=RILPL1 PE=1 SV=1	PF09744(JNK_SAPK-associated protein-1)	JNK_SAPK-associated protein-1	OG0011129	0	0	1	NA	NA	NA	NA	RIPL1	RIPL1		No
evm.TU.CTG-105.5	WSB1	709.5	8.2e-201	WD repeat and SOCS box-containing protein 1, partial [Stegodyphus mimosarum]	361	1e-121	WD repeat and SOCS box-containing protein 1 OS=Mus musculus OX=10090 GN=Wsb1 PE=1 SV=1	PF00400(WD domain, G-beta repeat)	WD domain, G-beta repeat	OG0003839	0	0	1	NA	NA	NA	NA	WSB1	WSB1		No
evm.TU.CTG-105.6	KCNKI	628.2	2.2e-176	TWiK family of potassium channels protein 7-like [Parasteatoda tepidariorum]	127	5e-32	Potassium channel subfamily K member 18 OS=Homo sapiens OX=9606 GN=KCNK18 PE=1 SV=1	PF07885(Ion channel)	Ion channel	OG0000176	CG10864, CG42340, galene, sand	4	8	NA	NA	NA	NA	KCNKI	KCNKI_S1		No
evm.TU.CTG-113.35	MCM10	721.5	3.9e-204	protein MCM10 homolog [Parasteatoda tepidariorum]	337	1e-102	Protein MCM10 homolog OS=Xenopus tropicalis OX=8364 GN=mcm10 PE=2 SV=1	PF09329(Primase zinc finger)	Primase zinc finger	OG0006329	Mcm10	1	1	Mcm10	Minichromosome maintenance 10	Dmel_CG9241	3.71e-100	Mcm10	Mcm10		No
evm.TU.CTG-105.9	NOS1	190.7	8.4e-45	multiple PDZ domain protein-like [Parasteatoda tepidariorum]	97.8	2e-21	Nitric oxide synthase, brain OS=Rattus norvegicus OX=10116 GN=Nos1 PE=1 SV=1	PF00595(PDZ domain)	PDZ domain (Also known as DHR or GLGF)	OG0013352	0	0	2	NA	NA	NA	NA	NOS1	NOS1_S1		Yes
evm.TU.CTG-1050.1	ASNA	463.4	7.9e-127	asnA [Nephila clavipes]	377	1e-130	Aspartate--ammonia ligase OS=Fusobacterium nucleatum subsp. nucleatum (strain ATCC 25586 / CIP 101130 / JCM 8532 / LMG 13131) OX=190304 GN=asnA PE=3 SV=1	PF03590(Aspartate-ammonia ligase)	Aspartate-ammonia ligase	OG0009939	0	0	6	NA	NA	NA	NA	ASNA	ASNA_S1		No
evm.TU.CTG-1050.2	ASNA	478.4	2.3e-131	asnA [Nephila clavipes]	370	1e-128	Aspartate--ammonia ligase OS=Fusobacterium nucleatum subsp. nucleatum (strain ATCC 25586 / CIP 101130 / JCM 8532 / LMG 13131) OX=190304 GN=asnA PE=3 SV=1	PF03590(Aspartate-ammonia ligase)	Aspartate-ammonia ligase	OG0009939	0	0	6	NA	NA	NA	NA	ASNA	ASNA_S2		No
evm.TU.CTG-1050.3	ASNA	409.5	1.4e-110	asnA [Nephila clavipes]	337	1e-114	Aspartate--ammonia ligase OS=Clostridium perfringens (strain SM101 / Type A) OX=289380 GN=asnA PE=3 SV=1	PF03590(Aspartate-ammonia ligase)	Aspartate-ammonia ligase	OG0009939	0	0	6	NA	NA	NA	NA	ASNA	ASNA_S3		No
evm.TU.CTG-113.36	INT13	1101.7	0	Protein asunder-like protein, partial [Stegodyphus mimosarum]	743	0	Integrator complex subunit 13 OS=Xenopus tropicalis OX=8364 GN=ints13 PE=2 SV=1	PF10221(Cell cycle and development regulator)	Cell cycle and development regulator	OG0006330	asun	1	1	asun	asunder	Dmel_CG6814	2.16e-140	asun	asun		No
evm.TU.CTG-1050.5	ILEUC	233	1.8e-57	Neuroserpin, partial [Stegodyphus mimosarum]	141	1e-37	Leukocyte elastase inhibitor C OS=Mus musculus OX=10090 GN=Serpinb1c PE=1 SV=1	PF00079(Serpin (serine protease inhibitor))	Serpin (serine protease inhibitor)	OG0000042	Spn28B, Spn28Da, Spn28Db, Spn28F, Spn31A, Spn38F, Spn42Da, Spn42Db, Spn42Dc, Spn42Dd, Spn42De, Spn43Aa, Spn43Ab, Spn43Ad, Spn47C, Spn53F, Spn55B, Spn88Ea, Spn88Eb, nec	20	13	NA	NA	NA	NA	ILEUC	ILEUC_S1		No
evm.TU.CTG-1050.6	FACR1	741.1	3.3e-210	fatty acyl-CoA reductase 1 [Parasteatoda tepidariorum]	324	1e-102	Putative fatty acyl-CoA reductase CG5065 OS=Drosophila melanogaster OX=7227 GN=CG5065 PE=3 SV=1	PF07993(Male sterility protein)	Male sterility protein	OG0010527	0	0	2	NA	NA	NA	NA	FACR1	FACR1_S1		No
evm.TU.CTG-1050.8	DPN	485	3.6e-133	transcription factor HES-1-A [Parasteatoda tepidariorum]	201	3e-58	Protein deadpan OS=Drosophila melanogaster OX=7227 GN=dpn PE=1 SV=2	PF07527(Hairy Orange)	Hairy Orange	OG0000299	E_spl_m3-HLH, E_spl_m7-HLH, E_spl_mbeta-HLH, E_spl_mdelta-HLH, E_spl_mgamma-HLH, Hesr, Sidpn, dpn, h	9	3	NA	NA	NA	NA	DPN	DPN_S1		Yes
evm.TU.CTG-113.38	DOM	2975.7	0	Helicase domino, partial [Stegodyphus mimosarum]	979	0	Helicase domino OS=Drosophila melanogaster OX=7227 GN=dom PE=1 SV=2	NA	NA	OG0004702	dom	1	1	dom	domino	Dmel_CG9696	0	dom	dom		No
evm.TU.CTG-113.39	ARI2	785	3.3e-223	potential E3 ubiquitin-protein ligase ariadne-2-like [Parasteatoda tepidariorum]	599	0	Potential E3 ubiquitin-protein ligase ariadne-2 OS=Drosophila melanogaster OX=7227 GN=ari-2 PE=2 SV=1	NA	NA	OG0006596	ari-2	1	1	ari-2	ariadne 2	Dmel_CG5709	0	ari-2	ari-2		No
evm.TU.CTG-113.40	SYIC	1693.7	0	Isoleucine--tRNA ligase, cytoplasmic, partial [Stegodyphus mimosarum]	1499	0	Isoleucine--tRNA ligase, cytoplasmic OS=Mus musculus OX=10090 GN=Iars PE=1 SV=2	PF00133(tRNA synthetases class I (I, L, M and V))	tRNA synthetases class I (I, L, M and V)	OG0004162	IleRS	1	1	IleRS	Isoleucyl-tRNA synthetase	Dmel_CG11471	0	IleRS	IleRS		No
evm.TU.CTG-113.47	CREM	511.9	2.1e-141	cyclic AMP-dependent transcription factor ATF-1 [Parasteatoda tepidariorum]	207	7e-63	cAMP-responsive element modulator OS=Canis lupus familiaris OX=9615 GN=CREM PE=2 SV=2	PF02173(pKID domain)	pKID domain	OG0002234	CrebB	1	1	CrebB	Cyclic-AMP response element binding protein B	Dmel_CG6103	6.48e-30	CrebB	CrebB		Yes
evm.TU.CTG-1053.1	S18B1	512.3	1.7e-141	MFS-type transporter, partial [Stegodyphus mimosarum]	159	1e-43	MFS-type transporter SLC18B1 OS=Mus musculus OX=10090 GN=Slc18b1 PE=2 SV=2	PF07690(Major Facilitator Superfamily)	Major Facilitator Superfamily	OG0000276	0	0	9	NA	NA	NA	NA	S18B1	S18B1_S1		No
evm.TU.CTG-1053.2	S18B1	682.9	9.2e-193	MFS-type transporter, partial [Stegodyphus mimosarum]	196	5e-56	MFS-type transporter SLC18B1 OS=Homo sapiens OX=9606 GN=SLC18B1 PE=1 SV=1	PF07690(Major Facilitator Superfamily)	Major Facilitator Superfamily	OG0000276	0	0	9	NA	NA	NA	NA	S18B1	S18B1_S2		No
evm.TU.CTG-1053.4	GSX1	262.7	1.6e-66	homeobox protein ceh-13-like [Parasteatoda tepidariorum]	112	8e-29	GS homeobox 1 OS=Mus musculus OX=10090 GN=Gsx1 PE=2 SV=2	NA	NA	OG0000043	Antp, Dfd, Scr, Ubx, abd-A, btn, ftz, ind, lab, zen2	10	21	ind	intermediate neuroblasts defective	Dmel_CG11551	1.18e-28	ind	ind		Yes
evm.TU.CTG-1053.5	OTOP	1126.3	0	otopetrin-2-like isoform X2 [Parasteatoda tepidariorum]	376	1e-114	Proton channel OtopLc OS=Drosophila melanogaster OX=7227 GN=OtopLc PE=3 SV=2	NA	NA	OG0000475	OtopLa, OtopLb, OtopLc	3	3	NA	NA	NA	NA	OTOP	OTOP_S1		No
evm.TU.CTG-113.49	DPOLA	2037.7	0	pola1 [Nephila clavipes]	1296	0	DNA polymerase alpha catalytic subunit OS=Xenopus laevis OX=8355 GN=pola1 PE=1 SV=1	PF00136(DNA polymerase family B)	DNA polymerase family B	OG0007216	DNApol-alpha180	1	1	DNApol-alpha180	DNA polymerase alpha 180kD subunit	Dmel_CG6349	0	DNApol-alpha180	DNApol-alpha180		No
evm.TU.CTG-113.50	AIFM1	664.5	4.2e-187	Apoptosis-inducing factor 1 [Nephila clavipes]	512	1e-175	Apoptosis-inducing factor 1, mitochondrial OS=Homo sapiens OX=9606 GN=AIFM1 PE=1 SV=1	NA	NA	OG0005858	AIF	1	1	AIF	Apoptosis inducing factor	Dmel_CG7263	5.08e-80	AIF	AIF		No
evm.TU.CTG-1055.3	NA	250.8	9.4e-63	uncharacterized protein LOC107446434 isoform X2 [Parasteatoda tepidariorum]	NA	NA	NA	NA	NA	OG0004063	0	0	1	NA	NA	NA	NA	NA	NA		No
evm.TU.CTG-1055.6	NA	204.9	3.2e-49	hemicentin-2 [Parasteatoda tepidariorum]	NA	NA	NA	NA	NA	NA	NA	NA	NA	NA	NA	NA	NA	NA	NA		No
evm.TU.CTG-1057.1	NA	NA	NA	NA	NA	NA	NA	NA	NA	NA	NA	NA	NA	NA	NA	NA	NA	NA	NA		No
evm.TU.CTG-1057.10	GLRA1	564.3	3.6e-157	Glycine receptor subunit alphaZ1, partial [Stegodyphus mimosarum]	193	1e-56	Glycine receptor subunit alphaZ1 OS=Danio rerio OX=7955 GN=glra1 PE=1 SV=1	PF02931(Neurotransmitter-gated ion-channel ligand binding domain)	Neurotransmitter-gated ion-channel ligand binding domain	OG0000474	0	0	7	NA	NA	NA	NA	GLRA1	GLRA1_S1		No
evm.TU.CTG-1057.2	S352B	535.8	1.4e-148	Solute carrier family 35 member E2, partial [Stegodyphus mimosarum]	318	1e-105	Solute carrier family 35 member E2B OS=Homo sapiens OX=9606 GN=SLC35E2B PE=2 SV=1	PF03151(Triose-phosphate Transporter family)	Triose-phosphate Transporter family	OG0008137	0	0	1	NA	NA	NA	NA	S352B	S352B		No
evm.TU.CTG-1057.3	NA	72.8	1.5e-09	probable tRNA (uracil-O(2)-)-methyltransferase [Parasteatoda tepidariorum]	NA	NA	NA	NA	NA	NA	NA	NA	NA	NA	NA	NA	NA	NA	NA		No
evm.TU.CTG-113.51	COG5	254.6	3.3e-64	Conserved oligomeric Golgi complex subunit 5, partial [Stegodyphus mimosarum]	155	7e-43	Conserved oligomeric Golgi complex subunit 5 OS=Mus musculus OX=10090 GN=Cog5 PE=1 SV=3	PF10392(Golgi transport complex subunit 5)	Golgi transport complex subunit 5	OG0006159	fws	1	1	NA	NA	NA	NA	fws	fws		Yes
evm.TU.CTG-1057.8	KPC4	957.6	2.9e-275	putative protein kinase C delta type homolog isoform X3 [Parasteatoda tepidariorum]	683	0	Putative protein kinase C delta type homolog OS=Drosophila melanogaster OX=7227 GN=Pkcdelta PE=2 SV=3	PF00130(Phorbol esters/diacylglycerol binding domain (C1 domain))	Phorbol esters/diacylglycerol binding domain (C1 domain)	OG0000707	Pkc98E, Pkcdelta	2	2	NA	NA	NA	NA	KPC4	KPC4		No
evm.TU.CTG-1057.9	GLRA2	1134	0	glycine receptor subunit alphaZ1 isoform X3 [Parasteatoda tepidariorum]	275	7e-83	Glycine receptor subunit alpha-2 OS=Homo sapiens OX=9606 GN=GLRA2 PE=1 SV=1	NA	NA	OG0009560	0	0	2	NA	NA	NA	NA	GLRA2	GLRA2_S1		No
evm.TU.CTG-113.54	GOSR2	323.9	4.9e-85	Golgi SNAP receptor complex member 2, partial [Stegodyphus mimosarum]	221	3e-72	Golgi SNAP receptor complex member 2 OS=Rattus norvegicus OX=10116 GN=Gosr2 PE=1 SV=2	NA	NA	OG0007204	Membrin	1	1	Membrin	Membrin	Dmel_CG4780	3.68e-53	Membrin	Membrin		No
evm.TU.CTG-1058.2	NA	NA	NA	NA	NA	NA	NA	NA	NA	OG0004791	0	0	2	NA	NA	NA	NA	NA	NA		No
evm.TU.CTG-1058.21	NA	NA	NA	NA	NA	NA	NA	NA	NA	NA	NA	NA	NA	NA	NA	NA	NA	NA	NA		No
evm.TU.CTG-1058.3	NA	549.3	1.7e-152	uncharacterized protein LOC107442673 [Parasteatoda tepidariorum]	NA	NA	NA	NA	NA	OG0000200	0	0	13	NA	NA	NA	NA	NA	NA		No
evm.TU.CTG-1058.4	TBB1	884.8	1.5e-253	Tubulin beta-1 chain-like protein, partial [Dinothrombium tinctorium]	862	0	Tubulin beta-1 chain OS=Manduca sexta OX=7130 PE=2 SV=1	PF03953(Tubulin C-terminal domain)	Tubulin C-terminal domain	OG0000255	betaTub56D, betaTub60D, betaTub85D, betaTub97EF	4	9	NA	NA	NA	NA	TBB1	TBB1_S2		No
evm.TU.CTG-1059.1	NA	370.5	7.2e-99	uncharacterized protein LOC107437576 [Parasteatoda tepidariorum]	NA	NA	NA	NA	NA	OG0000022	0	0	11	NA	NA	NA	NA	NA	NA		No
evm.TU.CTG-1059.2	YMD2	636	1.4e-178	hypothetical protein RF55_16785 [Lasius niger]	150	6e-39	Uncharacterized protein F54H12.2 OS=Caenorhabditis elegans OX=6239 GN=F54H12.2 PE=4 SV=1	NA	NA	OG0000040	0	0	17	NA	NA	NA	NA	YMD2	YMD2_S5		No
evm.TU.CTG-1059.3	NA	204.5	3.2e-49	uncharacterized protein LOC110283498 [Parasteatoda tepidariorum]	NA	NA	NA	NA	NA	OG0000205	0	0	15	NA	NA	NA	NA	NA	NA		No
evm.TU.CTG-106.1	UBX	349.7	1e-92	ultrabithorax [Parasteatoda tepidariorum]	189	1e-58	Homeotic protein ultrabithorax OS=Junonia coenia OX=39708 GN=Ubx PE=2 SV=1	PF00046(Homeodomain)	Homeobox domain	OG0000043	Antp, Dfd, Scr, Ubx, abd-A, btn, ftz, ind, lab, zen2	10	21	NA	NA	NA	NA	UBX	UBX_S1		Yes
evm.TU.CTG-106.4	ANTP	349.4	1.5e-92	homeotic protein antennapedia-like [Parasteatoda tepidariorum]	164	1e-46	Homeotic protein antennapedia OS=Drosophila subobscura OX=7241 GN=Antp PE=3 SV=1	PF00046(Homeodomain)	Homeobox domain	OG0000043	Antp, Dfd, Scr, Ubx, abd-A, btn, ftz, ind, lab, zen2	10	21	Antp	Antennapedia	Dmel_CG1028	4.21e-39	Antp	Antp_S1		Yes
evm.TU.CTG-106.6	NA	NA	NA	NA	NA	NA	NA	NA	NA	NA	NA	NA	NA	NA	NA	NA	NA	NA	NA		No
evm.TU.CTG-1060.10	PAPD5	465.3	2.6e-127	non-canonical poly(A) RNA polymerase PAPD5-like [Parasteatoda tepidariorum]	280	4e-88	Terminal nucleotidyltransferase 4A OS=Homo sapiens OX=9606 GN=TENT4B PE=1 SV=2	PF03828(Cid1 family poly A polymerase)	Cid1 family poly A polymerase	OG0001956	Trf4-1, Trf4-2	2	2	NA	NA	NA	NA	PAPD5	PAPD5		No
evm.TU.CTG-113.55	RTBP	188	2.5e-44	crebl2 [Nephila clavipes]	111	1e-31	REPTOR-binding partner OS=Drosophila melanogaster OX=7227 GN=REPTOR-BP PE=1 SV=2	PF07716(Basic region leucine zipper)	Basic region leucine zipper	OG0006374	REPTOR-BP	1	1	REPTOR-BP	REPTOR-binding partner	Dmel_CG18619	5.3e-24	REPTOR-BP	REPTOR-BP		Yes
evm.TU.CTG-1060.12	ZBT40	634	1.1e-177	zinc finger protein Xfin-like [Parasteatoda tepidariorum]	63.5	9e-09	Zinc finger and BTB domain-containing protein 40 OS=Homo sapiens OX=9606 GN=ZBTB40 PE=1 SV=4	PF12171(Zinc-finger double-stranded RNA-binding)	Zinc-finger double-stranded RNA-binding	OG0009541	0	0	1	NA	NA	NA	NA	ZBT40	ZBT40		No
evm.TU.CTG-1060.13	LAP4	1384	0	protein scribble homolog [Parasteatoda tepidariorum]	602	0	Protein lap4 OS=Drosophila melanogaster OX=7227 GN=scrib PE=1 SV=1	PF00595(PDZ domain)	PDZ domain (Also known as DHR or GLGF)	OG0000809	Lap1, scrib	2	3	scrib	scribble	Dmel_CG43398	5.89e-64	scrib	scrib		No
evm.TU.CTG-113.62	FCHO2	1394.4	0	F-BAR domain only protein 2 isoform X3 [Parasteatoda tepidariorum]	323	2e-95	F-BAR domain only protein 2 OS=Danio rerio OX=7955 GN=fcho2 PE=2 SV=1	PF10291(Muniscin C-terminal mu homology domain)	Muniscin C-terminal mu homology domain	OG0003275	CG8176	1	1	CG8176	None	Dmel_CG8176	3.68e-75	FCHO2	FCHO2		No
evm.TU.CTG-1060.2	MINY2	456.8	9e-125	ubiquitin carboxyl-terminal hydrolase MINDY-2 isoform X1 [Parasteatoda tepidariorum]	301	2e-95	Ubiquitin carboxyl-terminal hydrolase MINDY-2 OS=Bos taurus OX=9913 GN=MINDY2 PE=2 SV=1	PF04424(MINDY deubiquitinase)	MINDY deubiquitinase	OG0007489	0	0	2	NA	NA	NA	NA	MINY2	MINY2		No
evm.TU.CTG-1060.4	S17A5	513.8	1.5e-141	prolyl 4-hydroxylase subunit alpha-1-like [Parasteatoda tepidariorum]	237	2e-67	Sialin OS=Homo sapiens OX=9606 GN=SLC17A5 PE=1 SV=2	PF08336(Prolyl 4-Hydroxylase alpha-subunit, N-terminal region)	Prolyl 4-Hydroxylase alpha-subunit, N-terminal region	OG0000066	CG18788, CG6978, CG9254, MFS10, MFS9, Picot, dmGlut	7	12	NA	NA	NA	NA	S17A5	S17A5_S1		No
evm.TU.CTG-113.63	PSMG2	324.7	3.4e-85	Proteasome assembly chaperone 2, partial [Stegodyphus mimosarum]	187	1e-57	Proteasome assembly chaperone 2 OS=Danio rerio OX=7955 GN=psmg2 PE=2 SV=1	PF09754(PAC2 family)	PAC2 family	OG0008793	CG12321	1	1	CG12321	None	Dmel_CG12321	2.45e-26	PSMG2	PSMG2		No
evm.TU.CTG-1060.6	NDUV1	822.4	9.8e-235	NADH:ubiquinone oxidoreductase, NDUFV1/51kDa subunit, putative [Ixodes scapularis]	779	0	NADH dehydrogenase [ubiquinone] flavoprotein 1, mitochondrial OS=Pongo pygmaeus OX=9600 GN=NDUFV1 PE=2 SV=1	PF10531(SLBB domain)	SLBB domain	OG0002593	ND-51, ND-51L1, ND-51L2	3	2	ND-51L1	NADH dehydrogenase (ubiquinone) 51 kDa subunit-like 1	Dmel_CG11423	0	ND-51L1	ND-51L1		No
evm.TU.CTG-113.70	PPM1L	425.6	2.1e-115	protein phosphatase 1L-like [Parasteatoda tepidariorum]	278	3e-90	Protein phosphatase 1L OS=Bos taurus OX=9913 GN=PPM1L PE=2 SV=1	PF00481(Protein phosphatase 2C)	Protein phosphatase 2C	OG0005419	CG7115	1	1	CG7115	None	Dmel_CG7115	6.2e-45	PPM1L	PPM1L		No
evm.TU.CTG-1060.8	ZN782	98.6	9.8e-17	PREDICTED: zinc finger protein 84-like, partial [Amyelois transitella]	52.8	9e-06	Zinc finger protein 782 OS=Homo sapiens OX=9606 GN=ZNF782 PE=2 SV=1	NA	NA	NA	NA	NA	NA	NA	NA	NA	NA	ZN782	ZN782_S1		Yes
evm.TU.CTG-113.75	SCRT1	209.1	2.4e-50	transcriptional repressor scratch 1-like [Scleropages formosus]	205	5e-63	Transcriptional repressor scratch 1 OS=Mus musculus OX=10090 GN=Scrt1 PE=1 SV=1	PF00096(Zinc finger, C2H2 type)	Zinc finger, C2H2 type	OG0002982	Kah	1	1	Kah	Kahuli	Dmel_CG17181	5.58e-83	Kah	Kah		Yes
evm.TU.CTG-1061.1	ACOX3	1098.2	0	peroxisomal acyl-coenzyme A oxidase 3 [Parasteatoda tepidariorum]	641	0	Peroxisomal acyl-coenzyme A oxidase 3 OS=Mus musculus OX=10090 GN=Acox3 PE=1 SV=2	NA	NA	OG0001089	CG17544, CG9527	2	5	NA	NA	NA	NA	ACOX3	ACOX3_S1		No
evm.TU.CTG-113.81	ATG7	735.3	2.1e-208	Ubiquitin-like modifier-activating enzyme ATG7, partial [Stegodyphus mimosarum]	625	0	Ubiquitin-like modifier-activating enzyme ATG7 OS=Homo sapiens OX=9606 GN=ATG7 PE=1 SV=1	PF00899(ThiF family)	ThiF family	OG0005603	Atg7	1	1	Atg7	Autophagy-related 7	Dmel_CG5489	1.03e-64	Atg7	Atg7		No
evm.TU.CTG-1061.2	ACOX3	1037.3	2.8e-299	peroxisomal acyl-coenzyme A oxidase 3 [Parasteatoda tepidariorum]	643	0	Peroxisomal acyl-coenzyme A oxidase 3 OS=Mus musculus OX=10090 GN=Acox3 PE=1 SV=2	NA	NA	OG0001089	CG17544, CG9527	2	5	NA	NA	NA	NA	ACOX3	ACOX3_S2		No
evm.TU.CTG-1131.2	HEAT6	928.3	2.8e-266	heatr6 [Nephila clavipes]	491	1e-153	HEAT repeat-containing protein 6 OS=Rattus norvegicus OX=10116 GN=Heatr6 PE=1 SV=1	PF13251(Domain of unknown function (DUF4042))	Domain of unknown function (DUF4042)	OG0008530	CG16989	1	1	CG16989	None	Dmel_CG16989	2.15e-54	HEAT6	HEAT6		No
evm.TU.CTG-1061.4	KRBA2	646.4	1.1e-181	KRAB-A domain-containing protein 2-like [Centruroides sculpturatus]	290	3e-91	KRAB-A domain-containing protein 2 OS=Homo sapiens OX=9606 GN=KRBA2 PE=1 SV=1	NA	NA	OG0000081	0	0	4	NA	NA	NA	NA	KRBA2	KRBA2_S1		No
evm.TU.CTG-1131.4	COQ5	416	1.3e-112	2-methoxy-6-polyprenyl-1,4-benzoquinol methylase [Nephila clavipes]	320	1e-108	2-methoxy-6-polyprenyl-1,4-benzoquinol methylase, mitochondrial OS=Bos taurus OX=9913 GN=COQ5 PE=2 SV=1	NA	NA	OG0007970	Coq5	1	1	Coq5	Coenzyme Q5	Dmel_CG2453	2.09e-80	Coq5	Coq5		No
evm.TU.CTG-1131.6	SPSB3	332.8	2.4e-87	SPRY domain-containing SOCS box protein 3 [Parasteatoda tepidariorum]	252	1e-78	SPRY domain-containing SOCS box protein 3 OS=Homo sapiens OX=9606 GN=SPSB3 PE=1 SV=2	PF00622(SPRY domain)	SPRY domain	OG0009474	CG10516	1	1	CG10516	None	Dmel_CG10516	3.53e-38	SPSB3	SPSB3		No
evm.TU.CTG-1132.2	MRM3	524.6	3.6e-145	RNA methyltransferase-like protein 1, partial [Stegodyphus mimosarum]	236	9e-73	rRNA methyltransferase 3, mitochondrial OS=Mus musculus OX=10090 GN=Mrm3 PE=2 SV=1	NA	NA	OG0005939	CG14100	1	1	CG14100	None	Dmel_CG14100	1.97e-52	MRM3	MRM3		No
evm.TU.CTG-1132.3	RM16	375.2	2.2e-100	39S ribosomal protein L16, mitochondrial, partial [Stegodyphus mimosarum]	184	2e-56	39S ribosomal protein L16, mitochondrial OS=Pongo abelii OX=9601 GN=MRPL16 PE=2 SV=1	PF00252(Ribosomal protein L16p/L10e)	Ribosomal protein L16p/L10e	OG0008141	mRpL16	1	1	mRpL16	mitochondrial ribosomal protein L16	Dmel_CG3109	2.57e-64	mRpL16	mRpL16		No
evm.TU.CTG-1132.4	POMP	206.1	1e-49	proteasome maturation protein [Parasteatoda tepidariorum]	108	5e-30	Proteasome maturation protein OS=Bos taurus OX=9913 GN=POMP PE=2 SV=1	PF05348(Proteasome maturation factor UMP1)	Proteasome maturation factor UMP1	OG0007363	Pomp	1	1	Pomp	Pomp	Dmel_CG9324	4.16e-18	Pomp	Pomp		No
evm.TU.CTG-1132.6	U2AFL	605.5	2e-169	Zrsr1 [Nephila clavipes]	284	7e-90	U2 small nuclear ribonucleoprotein auxiliary factor 35 kDa subunit-related protein 1 OS=Mus musculus OX=10090 GN=Zrsr1 PE=1 SV=1	PF00076(RNA recognition motif. (a.k.a. RRM, RBD, or RNP domain))	RNA recognition motif. (a.k.a. RRM, RBD, or RNP domain)	OG0005946	CG3294	1	1	NA	NA	NA	NA	U2AFL	U2AFL		No
evm.TU.CTG-1062.4	SEM1A	214.2	3.8e-52	semaphorin-1A-like isoform X2 [Parasteatoda tepidariorum]	182	2e-53	Semaphorin-1A OS=Schistocerca americana OX=7009 GN=SEMA-1A PE=1 SV=1	PF01403(Sema domain)	Sema domain	OG0001213	Sema1a, Sema1b	2	2	NA	NA	NA	NA	SEM1A	SEM1A		No
evm.TU.CTG-1063.1	NA	NA	NA	NA	NA	NA	NA	NA	NA	OG0019126	0	0	2	NA	NA	NA	NA	NA	NA		No
evm.TU.CTG-1063.10	NA	156	1.2e-34	uncharacterized protein LOC107436285 [Parasteatoda tepidariorum]	NA	NA	NA	NA	NA	OG0003412	0	0	2	NA	NA	NA	NA	NA	NA		No
evm.TU.CTG-1063.2	NA	NA	NA	NA	NA	NA	NA	NA	NA	NA	NA	NA	NA	NA	NA	NA	NA	NA	NA		No
evm.TU.CTG-1133.20	XPP3	612.8	1.3e-171	putative Xaa-Pro aminopeptidase 3, partial [Nephila edulis]	423	1e-143	Xaa-Pro aminopeptidase 3 OS=Rattus norvegicus OX=10116 GN=Xpnpep3 PE=1 SV=1	PF00557(Metallopeptidase family M24)	Metallopeptidase family M24	OG0006631	CG9581	1	1	CG9581	None	Dmel_CG9581	1.08e-125	XPP3	XPP3		No
evm.TU.CTG-1063.5	NRF6	972.2	1.2e-279	nose resistant to fluoxetine protein 6 [Parasteatoda tepidariorum]	181	2e-46	Nose resistant to fluoxetine protein 6 OS=Caenorhabditis elegans OX=6239 GN=nrf-6 PE=1 SV=3	PF01757(Acyltransferase family)	Acyltransferase family	OG0006604	0	0	2	NA	NA	NA	NA	NRF6	NRF6_S3		No
evm.TU.CTG-1136.7	VATF	234.2	2.9e-58	V-type proton ATPase subunit F [Parasteatoda tepidariorum]	202	2e-67	V-type proton ATPase subunit F OS=Manduca sexta OX=7130 GN=VHA14 PE=2 SV=1	NA	NA	OG0005812	Vha14-1	1	1	Vha14-1	Vacuolar H[+] ATPase 14kD subunit 1	Dmel_CG8210	6.49e-68	Vha14-1	Vha14-1		No
evm.TU.CTG-1063.7	M2OM	560.5	4.5e-156	mitochondrial 2-oxoglutarate/malate carrier protein-like [Parasteatoda tepidariorum]	477	1e-170	Mitochondrial 2-oxoglutarate/malate carrier protein OS=Homo sapiens OX=9606 GN=SLC25A11 PE=1 SV=3	NA	NA	OG0003423	CG18418, CG1907, CG7514	3	1	CG1907	None	Dmel_CG1907	3.02e-129	M2OM	M2OM		No
evm.TU.CTG-1063.8	G3P2	645.6	1.2e-181	glyceraldehyde-3-phosphate dehydrogenase [Parasteatoda tepidariorum]	535	0	Glyceraldehyde-3-phosphate dehydrogenase 2 OS=Drosophila melanogaster OX=7227 GN=Gapdh2 PE=1 SV=2	PF00044(Glyceraldehyde 3-phosphate dehydrogenase, NAD binding domain)	Glyceraldehyde 3-phosphate dehydrogenase, NAD binding domain	OG0002318	CG9010, Gapdh1, Gapdh2	3	1	Gapdh2	Glyceraldehyde 3 phosphate dehydrogenase 2	Dmel_CG8893	0	Gapdh2	Gapdh2		No
evm.TU.CTG-1063.9	ACBP1	131.7	1.1e-26	MULTISPECIES: ankyrin repeat domain-containing protein [Wolbachia]	60.8	1e-08	Acyl-CoA-binding domain-containing protein 1 OS=Arabidopsis thaliana OX=3702 GN=ACBP1 PE=1 SV=2	NA	NA	OG0001281	0	0	2	NA	NA	NA	NA	ACBP1	ACBP1		No
evm.TU.CTG-1064.11	THS7A	170.2	5.8e-39	thrombospondin type-1 domain-containing protein 7B-like [Parasteatoda tepidariorum]	64.3	1e-11	Thrombospondin type-1 domain-containing protein 7A OS=Danio rerio OX=7955 GN=thsd7aa PE=1 SV=2	NA	NA	OG0004243	0	0	4	NA	NA	NA	NA	THS7A	THS7A_S1		No
evm.TU.CTG-1064.3	UBIQ1	1463	0	PREDICTED: polyubiquitin-A [Nasonia vitripennis]	1498	0	Polyubiquitin-A OS=Caenorhabditis elegans OX=6239 GN=ubq-1 PE=3 SV=1	PF00240(Ubiquitin family)	Ubiquitin family	OG0002789	CG11700, Ubi-p5E, Ubi-p63E	3	3	Ubi-p63E	Ubiquitin-63E	Dmel_CG11624	0	Ubi-p63E	Ubi-p63E		No
evm.TU.CTG-1064.4	NA	673.7	2.4e-189	hypothetical protein NCL1_21224 [Nephila clavipes]	NA	NA	NA	NA	NA	OG0010465	0	0	1	NA	NA	NA	NA	NA	NA		No
evm.TU.CTG-1137.11	CAD87	3035	0	cadherin-87A-like [Parasteatoda tepidariorum]	933	0	Cadherin-87A OS=Drosophila melanogaster OX=7227 GN=Cad87A PE=1 SV=4	NA	NA	OG0005333	Cad87A	1	1	Cad87A	Cadherin 87A	Dmel_CG6977	0	Cad87A	Cad87A		No
evm.TU.CTG-1137.12	CRLS1	416.4	1.1e-112	putative cardiolipin synthase, partial [Stegodyphus mimosarum]	219	2e-68	Cardiolipin synthase (CMP-forming) OS=Rattus norvegicus OX=10116 GN=Crls1 PE=2 SV=1	NA	NA	OG0006301	CLS	1	1	CLS	Cardiolipin synthase	Dmel_CG4774	1.09e-35	CLS	CLS		No
evm.TU.CTG-1065.1	NA	176.4	5.4e-41	rhomboid-related protein 2 [Parasteatoda tepidariorum]	NA	NA	NA	NA	NA	OG0012296	0	0	2	NA	NA	NA	NA	NA	NA		No
evm.TU.CTG-1065.10	ANK1	996.1	1.4e-286	tetratricopeptide repeat protein [Wolbachia pipientis]	319	5e-88	Ankyrin-1 OS=Homo sapiens OX=9606 GN=ANK1 PE=1 SV=3	NA	NA	OG0008884	0	0	9	NA	NA	NA	NA	ANK1	ANK1_S3		Yes
evm.TU.CTG-1137.20	CSK	85.9	1.3e-13	hypothetical protein X975_11474, partial [Stegodyphus mimosarum]	51.6	3e-08	Callisulfakinin OS=Calliphora vomitoria OX=27454 PE=1 SV=1	NA	NA	OG0004616	Dsk	1	1	Dsk	Drosulfakinin	Dmel_CG18090	2.6e-08	Dsk	Dsk	Dsk	No
evm.TU.CTG-1138.23	RRP44	1574.3	0	exosome complex exonuclease RRP44 [Parasteatoda tepidariorum]	1128	0	Exosome complex exonuclease RRP44 OS=Mus musculus OX=10090 GN=Dis3 PE=1 SV=4	NA	NA	OG0005729	Dis3	1	1	Dis3	Dis3	Dmel_CG6413	2.12e-178	Dis3	Dis3		No
evm.TU.CTG-1139.1	ARP10	474.2	5.3e-130	actin-related protein 10-like [Parasteatoda tepidariorum]	372	1e-126	Actin-related protein 10 OS=Mus musculus OX=10090 GN=Actr10 PE=1 SV=2	PF00022(Actin)	Actin	OG0004986	Arp10	1	1	Arp10	Actin-related protein 10	Dmel_CG12235	5.68e-49	Arp10	Arp10		No
evm.TU.CTG-1065.15	NA	142.1	2.6e-30	uncharacterized protein LOC107456556 [Parasteatoda tepidariorum]	NA	NA	NA	NA	NA	OG0011168	0	0	1	NA	NA	NA	NA	NA	NA		No
evm.TU.CTG-1065.16	FBN2	12889.9	0	uncharacterized protein LOC107454206 [Parasteatoda tepidariorum]	316	3e-84	Fibrillin-2 OS=Mus musculus OX=10090 GN=Fbn2 PE=1 SV=2	NA	NA	OG0000949	CG13563, CG42818, CG43394, CG9572, dpy	5	1	dpy	dumpy	Dmel_CG33196	0	dpy	dpy		No
evm.TU.CTG-1139.2	GSLG1	1936.4	0	Golgi apparatus protein 1-like [Parasteatoda tepidariorum]	952	0	Golgi apparatus protein 1 OS=Rattus norvegicus OX=10116 GN=Glg1 PE=1 SV=1	PF00839(Cysteine rich repeat)	Cysteine rich repeat	OG0005822	Glg1	1	1	Glg1	Golgi complex-localized glycoprotein 1	Dmel_CG33214	2.1e-128	Glg1	Glg1		No
evm.TU.CTG-1065.22	NA	206.5	3.6e-49	uncharacterized protein LOC107456552 isoform X2 [Parasteatoda tepidariorum]	NA	NA	NA	PF00605(Interferon regulatory factor transcription factor)	Interferon regulatory factor transcription factor	OG0009571	0	0	3	NA	NA	NA	NA	NA	NA		No
evm.TU.CTG-1065.23	NA	NA	NA	NA	NA	NA	NA	NA	NA	OG0015567	0	0	3	NA	NA	NA	NA	NA	NA		No
evm.TU.CTG-114.3	GLGB	1279.2	0	1,4-alpha-glucan-branching enzyme [Nephila clavipes]	951	0	1,4-alpha-glucan-branching enzyme OS=Homo sapiens OX=9606 GN=GBE1 PE=1 SV=3	PF02922(Carbohydrate-binding module 48 (Isoamylase N-terminal domain))	Carbohydrate-binding module 48 (Isoamylase N-terminal domain)	OG0004703	AGBE	1	1	AGBE	1,4-Alpha-Glucan Branching Enzyme	Dmel_CG33138	0	AGBE	AGBE		No
evm.TU.CTG-1140.18	XRCC1	717.2	6.4e-203	Xrcc1 [Nephila clavipes]	439	1e-145	DNA repair protein XRCC1 OS=Mus musculus OX=10090 GN=Xrcc1 PE=1 SV=2	PF16589(BRCT domain, a BRCA1 C-terminus domain)	BRCT domain, a BRCA1 C-terminus domain	OG0008157	XRCC1	1	1	XRCC1	XRCC1	Dmel_CG4208	6.52e-40	XRCC1	XRCC1_S1		No
evm.TU.CTG-1065.27	ZN318	226.5	1.4e-54	Zinc finger protein 318, partial [Stegodyphus mimosarum]	113	3e-23	Zinc finger protein 318 OS=Homo sapiens OX=9606 GN=ZNF318 PE=1 SV=2	NA	NA	OG0005118	0	0	3	NA	NA	NA	NA	ZN318	ZN318_S1		No
evm.TU.CTG-1140.20	DNLI3	984.9	2.3e-283	DNA ligase 3 [Nephila clavipes]	862	0	DNA ligase 3 OS=Homo sapiens OX=9606 GN=LIG3 PE=1 SV=2	PF16759(DNA ligase 3 BRCT domain)	DNA ligase 3 BRCT domain	OG0005971	DNAlig3	1	1	DNAlig3	DNA ligase 3	Dmel_CG17227	0	DNAlig3	DNAlig3		No
evm.TU.CTG-1140.26	SAMTR	251.5	3.4e-63	methyltransferase BMT2-like protein [Nephila clavipes]	144	5e-40	S-adenosylmethionine sensor upstream of mTORC1 OS=Xenopus tropicalis OX=8364 GN=bmt2 PE=2 SV=1	PF11968(25S rRNA (adenine(2142)-N(1))-methyltransferase, Bmt2)	25S rRNA (adenine(2142)-N(1))-methyltransferase, Bmt2	OG0006806	Samtor	1	1	Samtor	S-adenosylmethionine sensor upstream of TORC1	Dmel_CG3570	9.03e-38	Samtor	Samtor		No
evm.TU.CTG-1065.31	AMFR	863.6	5.1e-247	E3 ubiquitin-protein ligase AMFR [Parasteatoda tepidariorum]	485	1e-163	E3 ubiquitin-protein ligase AMFR OS=Mus musculus OX=10090 GN=Amfr PE=1 SV=2	NA	NA	OG0001947	0	0	3	NA	NA	NA	NA	AMFR	AMFR_S1		No
evm.TU.CTG-1140.27	NOP16	276.9	6.1e-71	Nucleolar protein 16, partial [Stegodyphus mimosarum]	127	2e-36	Nucleolar protein 16 OS=Mus musculus OX=10090 GN=Nop16 PE=1 SV=1	PF09420(Ribosome biogenesis protein Nop16)	Ribosome biogenesis protein Nop16	OG0005977	CG11563	1	1	CG11563	None	Dmel_CG11563	3.52e-16	NOP16	NOP16		No
evm.TU.CTG-1151.7	U2QL1	507.7	3.6e-140	Ubiquitin-conjugating enzyme E2Q-like protein, partial [Stegodyphus mimosarum]	257	2e-83	Ubiquitin-conjugating enzyme E2Q-like protein CG4502 OS=Drosophila melanogaster OX=7227 GN=CG4502 PE=2 SV=1	PF00179(Ubiquitin-conjugating enzyme)	Ubiquitin-conjugating enzyme	OG0005767	CG4502	1	1	CG4502	None	Dmel_CG4502	1.99e-62	U2QL1	U2QL1		No
evm.TU.CTG-1065.34	CFA45	566.6	8.5e-158	Coiled-coil domain-containing protein 19, mitochondrial, partial [Stegodyphus mimosarum]	141	1e-35	Cilia- and flagella-associated protein 45 OS=Homo sapiens OX=9606 GN=CFAP45 PE=2 SV=2	NA	NA	OG0008090	CG11449, CG5062	2	2	NA	NA	NA	NA	CFA45	CFA45_S1		No
evm.TU.CTG-1152.7	TNPO3	1572.8	0	Tnpo3 [Nephila clavipes]	1028	0	Transportin-3 OS=Mus musculus OX=10090 GN=Tnpo3 PE=1 SV=1	NA	NA	OG0006625	Tnpo-SR	1	1	Tnpo-SR	Transportin-Serine/Arginine rich	Dmel_CG2848	7.29e-110	Tnpo-SR	Tnpo-SR		No
evm.TU.CTG-1152.8	WASC3	290	7.3e-75	washc3 [Nephila clavipes]	171	9e-53	WASH complex subunit 3 OS=Danio rerio OX=7955 GN=washc3 PE=2 SV=1	PF10152(Subunit CCDC53 of WASH complex)	Subunit CCDC53 of WASH complex	OG0007382	CCDC53	1	1	CCDC53	Coiled-coil domain containing 53	Dmel_CG7429	4.55e-33	CCDC53	CCDC53		No
evm.TU.CTG-1154.12	ARFP1	622.9	8.5e-175	Arfaptin-1, partial [Stegodyphus mimosarum]	360	1e-122	Arfaptin-1 OS=Homo sapiens OX=9606 GN=ARFIP1 PE=1 SV=2	PF06456(Arfaptin-like domain)	Arfaptin-like domain	OG0004945	Arfip	1	1	Arfip	Arfaptin	Dmel_CG17184	1.71e-128	Arfip	Arfip		No
evm.TU.CTG-1065.4	GCP2	1156	0	Gamma-tubulin complex component 2, partial [Stegodyphus mimosarum]	660	0	Gamma-tubulin complex component 2 OS=Pongo abelii OX=9601 GN=TUBGCP2 PE=2 SV=1	PF17681(Gamma tubulin complex component N-terminal)	-	OG0005950	CG7716, Grip84	2	2	Grip84	Gamma-tubulin ring protein 84	Dmel_CG3917	5.22e-106	Grip84	Grip84		No
evm.TU.CTG-1154.8	TM164	557.4	3.9e-155	Transmembrane protein [Nephila clavipes]	255	8e-83	Transmembrane protein 164 OS=Mus musculus OX=10090 GN=Tmem164 PE=1 SV=1	NA	NA	OG0008050	CG14591	1	1	CG14591	None	Dmel_CG14591	6.79e-32	TM164	TM164		No
evm.TU.CTG-1154.9	TPP2	1504.2	0	tripeptidyl-peptidase 2 [Parasteatoda tepidariorum]	1089	0	Tripeptidyl-peptidase 2 OS=Homo sapiens OX=9606 GN=TPP2 PE=1 SV=4	PF12580(Tripeptidyl peptidase II)	Tripeptidyl peptidase II	OG0006654	TppII	1	1	TppII	tripeptidyl-peptidase II	Dmel_CG3991	3.08e-104	TppII	TppII		No
evm.TU.CTG-1156.15	TM183	434.9	3.3e-118	transmembrane protein [Nephila clavipes]	149	1e-40	Transmembrane protein 183 OS=Mus musculus OX=10090 GN=Tmem183 PE=2 SV=1	NA	NA	OG0008646	fsd	1	1	fsd	fates-shifted	Dmel_CG12765	1.38e-16	fsd	fsd		No
evm.TU.CTG-1065.43	DYH3	4622	0	PREDICTED: dynein heavy chain 3, axonemal-like [Saccoglossus kowalevskii]	4430	0	Dynein heavy chain 3, axonemal OS=Homo sapiens OX=9606 GN=DNAH3 PE=2 SV=1	PF17857(AAA+ lid domain)	-	OG0000119	CG3339, CG9068, Dhc16F, Dhc36C, Dhc62B, Dhc93AB, Dhc98D, kl-2, kl-5	9	11	Dnah3	dynein, axonemal, heavy chain 3	Dmel_CG17150	0	Dnah3	Dnah3		No
evm.TU.CTG-1156.17	PDP1	883.2	4.7e-253	[Pyruvate dehydrogenase [acetyl-transferring]]-phosphatase 1 [Nephila clavipes]	349	1e-114	[Pyruvate dehydrogenase [acetyl-transferring]]-phosphatase 1, mitochondrial OS=Bos taurus OX=9913 GN=PDP1 PE=1 SV=1	PF00481(Protein phosphatase 2C)	Protein phosphatase 2C	OG0005017	Pdp	1	1	Pdp	Pyruvate dehydrogenase phosphatase	Dmel_CG12151	6.8e-19	Pdp	Pdp		No
evm.TU.CTG-1065.6	H4	206.1	7.2e-50	uncharacterized protein LOC111168543 [Delphinapterus leucas]	200	2e-67	Histone H4 OS=Xenopus tropicalis OX=8364 GN=TGas006m08.1 PE=3 SV=1	PF15511(Centromere kinetochore component CENP-T histone fold)	Centromere kinetochore component CENP-T histone fold	OG0000124	His4_CG31611, His4_CG33869, His4_CG33871, His4_CG33873, His4_CG33875, His4_CG33877, His4_CG33879, His4_CG33881, His4_CG33883, His4_CG33885, His4_CG33887, His4_CG33889, His4_CG33891, His4_CG33893, His4_CG33895, His4_CG33897, His4_CG33899, His4_CG33901, His4_CG33903, His4_CG33905, His4_CG33907, His4_CG33909, His4r	23	36	NA	NA	NA	NA	H4	H4_S1		No
evm.TU.CTG-1065.7	ANK3	1936.8	0	MULTISPECIES: tetratricopeptide repeat protein [Wolbachia]	387	1e-106	Ankyrin-3 OS=Homo sapiens OX=9606 GN=ANK3 PE=1 SV=3	PF13374(Tetratricopeptide repeat)	Tetratricopeptide repeat	OG0008884	0	0	9	NA	NA	NA	NA	ANK3	ANK3_S2		Yes
evm.TU.CTG-1065.8	H2B3	231.1	2.5e-57	histone H2B [Parasteatoda tepidariorum]	196	3e-65	Histone H2B.3 OS=Tigriopus californicus OX=6832 PE=3 SV=2	PF00125(Core histone H2A/H2B/H3/H4)	Core histone H2A/H2B/H3/H4	OG0000069	His2B_CG17949, His2B_CG33868, His2B_CG33870, His2B_CG33872, His2B_CG33874, His2B_CG33876, His2B_CG33878, His2B_CG33880, His2B_CG33882, His2B_CG33884, His2B_CG33886, His2B_CG33888, His2B_CG33890, His2B_CG33892, His2B_CG33894, His2B_CG33896, His2B_CG33898, His2B_CG33900, His2B_CG33902, His2B_CG33904, His2B_CG33906, His2B_CG33908, His2B_CG33910	23	41	NA	NA	NA	NA	H2B3	H2B3_S1		No
evm.TU.CTG-1065.9	H2A	238.8	1.2e-59	histone H2A [Parasteatoda tepidariorum]	228	5e-78	Histone H2A OS=Asterias rubens OX=7604 PE=1 SV=2	PF00125(Core histone H2A/H2B/H3/H4)	Core histone H2A/H2B/H3/H4	OG0000050	His2A_CG31618, His2A_CG33808, His2A_CG33814, His2A_CG33817, His2A_CG33820, His2A_CG33823, His2A_CG33826, His2A_CG33829, His2A_CG33832, His2A_CG33835, His2A_CG33838, His2A_CG33841, His2A_CG33844, His2A_CG33847, His2A_CG33850, His2A_CG33853, His2A_CG33856, His2A_CG33859, His2A_CG33862, His2A_CG33865, His2Av	21	43	His2A:CG33808	His2A:CG33808	Dmel_CG33808	2.16e-82	H2A	H2A_S1		No
evm.TU.CTG-1156.18	NA	129	2e-26	uncharacterized protein LOC107438709 [Parasteatoda tepidariorum]	NA	NA	NA	NA	NA	OG0009119	CG34236	1	1	NA	NA	NA	NA	NA	NA		No
evm.TU.CTG-1156.19	STC	1349.3	0	protein shuttle craft-like [Parasteatoda tepidariorum]	692	0	Protein shuttle craft OS=Drosophila melanogaster OX=7227 GN=stc PE=1 SV=2	PF01422(NF-X1 type zinc finger)	NF-X1 type zinc finger	OG0008093	stc	1	1	stc	shuttle craft	Dmel_CG3647	4.66e-167	stc	stc		Yes
evm.TU.CTG-1066.11	SPIT1	584.3	4.3e-163	uncharacterized protein LOC107449901 [Parasteatoda tepidariorum]	113	8e-26	Kunitz-type protease inhibitor 1 OS=Mus musculus OX=10090 GN=Spint1 PE=1 SV=2	PF00014(Kunitz/Bovine pancreatic trypsin inhibitor domain)	Kunitz/Bovine pancreatic trypsin inhibitor domain	OG0008215	0	0	1	NA	NA	NA	NA	SPIT1	SPIT1		No
evm.TU.CTG-1156.20	PEX10	408.3	2.7e-110	peroxisome biogenesis factor 10-like [Parasteatoda tepidariorum]	195	2e-59	Peroxisome biogenesis factor 10 OS=Homo sapiens OX=9606 GN=PEX10 PE=1 SV=1	PF04757(Pex2 / Pex12 amino terminal region)	Pex2 / Pex12 amino terminal region	OG0008815	Pex10	1	1	Pex10	Peroxin 10	Dmel_CG7864	6.23e-52	Pex10	Pex10		No
evm.TU.CTG-1158.1	CE120	1334.3	0	centrosomal protein of 120 kDa [Parasteatoda tepidariorum]	497	1e-158	Centrosomal protein of 120 kDa OS=Homo sapiens OX=9606 GN=CEP120 PE=1 SV=2	PF12416(Cep120 protein)	Cep120 protein	OG0008490	rha	1	1	NA	NA	NA	NA	rha	rha		No
evm.TU.CTG-1158.14	ODF3A	896.7	5.2e-257	adhesive plaque matrix protein-like isoform X19 [Parasteatoda tepidariorum]	112	2e-26	Outer dense fiber protein 3 OS=Xenopus laevis OX=8355 GN=odf3 PE=2 SV=1	PF07004(Sperm-tail PG-rich repeat)	Sperm-tail PG-rich repeat	OG0006445	CG8086	1	1	CG10252	None	Dmel_CG10252	6.76e-15	ODF3A	ODF3A		No
evm.TU.CTG-1066.15	NA	132.1	1.3e-26	hypothetical protein BCR32DRAFT_276158 [Anaeromyces robustus]	NA	NA	NA	NA	NA	OG0012878	0	0	1	NA	NA	NA	NA	NA	NA		No
evm.TU.CTG-1158.20	OBRG	218.8	1.2e-53	leptin receptor gene-related protein [Parasteatoda tepidariorum]	140	4e-43	Leptin receptor gene-related protein OS=Danio rerio OX=7955 GN=leprot PE=2 SV=1	PF04133(Vacuolar protein sorting 55)	Vacuolar protein sorting 55	OG0008554	CG30423	1	1	CG30423	None	Dmel_CG30423	9.47e-21	OBRG	OBRG		No
evm.TU.CTG-1158.3	VATE	394.4	3.1e-106	V-type proton ATPase subunit E [Nephila clavipes]	308	1e-106	V-type proton ATPase subunit E OS=Drosophila melanogaster OX=7227 GN=Vha26 PE=2 SV=1	PF01991(ATP synthase (E/31 kDa) subunit)	ATP synthase (E/31 kDa) subunit	OG0004164	Vha26	1	1	Vha26	Vacuolar H[+]-ATPase 26kD subunit	Dmel_CG1088	6.9e-75	Vha26	Vha26		No
evm.TU.CTG-1066.18	NA	NA	NA	NA	NA	NA	NA	NA	NA	OG0000189	0	0	1	NA	NA	NA	NA	NA	NA		No
evm.TU.CTG-1066.19	ARRB1	612.5	1.4e-171	beta-arrestin-1-like [Parasteatoda tepidariorum]	472	1e-165	Beta-arrestin-1 OS=Macaca fascicularis OX=9541 GN=ARRB1 PE=2 SV=1	PF00339(Arrestin (or S-antigen), N-terminal domain)	Arrestin (or S-antigen), N-terminal domain	OG0000653	Arr1, Arr2, krz	3	2	Arr2	Arrestin 2	Dmel_CG5962	2.66e-116	Arr2	Arr2		No
evm.TU.CTG-1066.2	NA	394	6.7e-106	uncharacterized protein LOC107438211 isoform X1 [Parasteatoda tepidariorum]	NA	NA	NA	NA	NA	OG0010576	0	0	2	NA	NA	NA	NA	NA	NA		No
evm.TU.CTG-1159.16	TAF11	273.9	5.9e-70	Transcription initiation factor TFIID subunit 11 [Nephila clavipes]	173	2e-53	Transcription initiation factor TFIID subunit 11 OS=Pongo abelii OX=9601 GN=TAF11 PE=2 SV=1	PF04719(hTAFII28-like protein conserved region)	hTAFII28-like protein conserved region	OG0005549	Taf11	1	1	Taf11	TBP-associated factor 11	Dmel_CG4079	3.71e-49	Taf11	Taf11		Yes
evm.TU.CTG-1159.26	ODB2	633.6	6.1e-178	Lipoamide acyltransferase component of branched-chain alpha-keto acid dehydrogenase complex, mitochondrial, partial [Stegodyphus mimosarum]	513	1e-179	Lipoamide acyltransferase component of branched-chain alpha-keto acid dehydrogenase complex, mitochondrial OS=Mus musculus OX=10090 GN=Dbt PE=1 SV=2	PF00364(Biotin-requiring enzyme)	Biotin-requiring enzyme	OG0006520	CG5599	1	1	CG5599	None	Dmel_CG5599	2.1e-141	ODB2	ODB2		No
evm.TU.CTG-1066.23	ZN649	507.7	1e-139	zinc finger protein 2 homolog [Anoplophora glabripennis]	241	4e-69	Zinc finger protein 649 OS=Homo sapiens OX=9606 GN=ZNF649 PE=1 SV=1	PF00096(Zinc finger, C2H2 type)	Zinc finger, C2H2 type	OG0000000	Aef1, CG10431, CG11247, CG12744, CG12942, CG14711, CG15436, CG17328, CG17359, CG17385, CG17612, CG17801, CG18262, CG2116, CG2120, CG2678, CG2712, CG3407, CG42726, CG43248, CG4374, CG44002, CG4424, CG4854, CG5245, CG6654, CG8944, CG9215, CTCF, Clamp, Kr-h1, Meics, Neu2, Phs, ZIPIC, crol, dwg, erm, gl, ich, pita, prg, pzg, su_Hw_, wdn, zld	46	120	NA	NA	NA	NA	ZN649	ZN649		Yes
evm.TU.CTG-1066.24	NICN1	286.6	9.5e-74	Nicolin-1, partial [Stegodyphus mimosarum]	100	1e-24	Nicolin-1 OS=Mus musculus OX=10090 GN=Nicn1 PE=1 SV=1	NA	NA	OG0010070	0	0	1	NA	NA	NA	NA	NICN1	NICN1		No
evm.TU.CTG-1066.25	NA	191	1.1e-44	uncharacterized protein LOC107449895 [Parasteatoda tepidariorum]	NA	NA	NA	NA	NA	OG0003153	0	0	2	NA	NA	NA	NA	NA	NA		No
evm.TU.CTG-1066.26	NA	NA	NA	NA	NA	NA	NA	NA	NA	NA	NA	NA	NA	NA	NA	NA	NA	NA	NA		No
evm.TU.CTG-1066.28	NA	180.6	1.8e-41	putative mediator of RNA polymerase II transcription subunit 26 [Parasteatoda tepidariorum]	NA	NA	NA	NA	NA	OG0011961	0	0	1	NA	NA	NA	NA	NA	NA		No
evm.TU.CTG-1066.29	NA	382.1	3.4e-102	hypothetical protein X975_09059, partial [Stegodyphus mimosarum]	NA	NA	NA	NA	NA	OG0011962	0	0	1	NA	NA	NA	NA	NA	NA		No
evm.TU.CTG-1066.3	CIP1	135.2	2e-28	E3 ubiquitin-protein ligase CCNB1IP1-like [Parasteatoda tepidariorum]	69.7	6e-14	E3 ubiquitin-protein ligase CCNB1IP1 OS=Mus musculus OX=10090 GN=Ccnb1ip1 PE=1 SV=1	NA	NA	OG0008756	0	0	2	NA	NA	NA	NA	CIP1	CIP1_S1		No
evm.TU.CTG-1066.31	NA	327	1.4e-85	uncharacterized protein LOC107441399 [Parasteatoda tepidariorum]	NA	NA	NA	NA	NA	OG0006951	0	0	3	NA	NA	NA	NA	NA	NA		No
evm.TU.CTG-1066.32	NA	95.1	2.5e-16	hypothetical protein X975_25141, partial [Stegodyphus mimosarum]	NA	NA	NA	NA	NA	OG0009240	0	0	1	NA	NA	NA	NA	NA	NA		No
evm.TU.CTG-1066.33	NAS15	251.5	2.8e-63	zinc metalloproteinase nas-15 [Parasteatoda tepidariorum]	159	6e-45	Zinc metalloproteinase nas-15 OS=Caenorhabditis elegans OX=6239 GN=nas-15 PE=2 SV=2	PF01400(Astacin (Peptidase family M12A))	Astacin (Peptidase family M12A)	OG0000026	CG10280, CG11865, CG15253, CG15254, CG15255, CG5715, CG6696, CG6763, CG7631, Semp1	10	28	NA	NA	NA	NA	NAS15	NAS15_S1		No
evm.TU.CTG-1066.34	NAS7	91.3	1.6e-15	astacin-like metalloendopeptidase [Parasteatoda tepidariorum]	48.5	3e-07	Zinc metalloproteinase nas-7 OS=Caenorhabditis elegans OX=6239 GN=nas-7 PE=2 SV=2	PF01400(Astacin (Peptidase family M12A))	Astacin (Peptidase family M12A)	OG0016536	0	0	1	NA	NA	NA	NA	NAS7	NAS7		No
evm.TU.CTG-1066.35	ASTL	191	4.7e-45	Astacin-like metalloendopeptidase, partial [Stegodyphus mimosarum]	120	3e-31	Astacin-like metalloendopeptidase OS=Mus musculus OX=10090 GN=Astl PE=1 SV=3	NA	NA	OG0000026	CG10280, CG11865, CG15253, CG15254, CG15255, CG5715, CG6696, CG6763, CG7631, Semp1	10	28	NA	NA	NA	NA	ASTL	ASTL_S1		No
evm.TU.CTG-1066.36	FP1	528.9	3.1e-146	basic proline-rich protein-like, partial [Astyanax mexicanus]	65.9	7e-10	Adhesive plaque matrix protein OS=Mytilus galloprovincialis OX=29158 GN=FP1 PE=2 SV=1	NA	NA	OG0001443	0	0	2	NA	NA	NA	NA	FP1	FP1		No
evm.TU.CTG-1159.3	TTC3	478.8	8.1e-131	E3 ubiquitin-protein ligase TTC3, partial [Stegodyphus mimosarum]	114	3e-24	E3 ubiquitin-protein ligase TTC3 OS=Homo sapiens OX=9606 GN=TTC3 PE=1 SV=2	NA	NA	OG0003717	CG17721	1	1	NA	NA	NA	NA	TTC3	TTC3		No
evm.TU.CTG-1159.6	GCP6	805.4	2.9e-229	gamma-tubulin complex component 6 isoform X1 [Parasteatoda tepidariorum]	137	4e-31	Gamma-tubulin complex component 6 OS=Homo sapiens OX=9606 GN=TUBGCP6 PE=1 SV=3	PF04130(Gamma tubulin complex component C-terminal)	Spc97 / Spc98 family	OG0006455	Grip163	1	1	NA	NA	NA	NA	Grip163	Grip163_S1		No
evm.TU.CTG-1160.116	PNKP	853.2	6.3e-244	Bifunctional polynucleotide phosphatase/kinase, partial [Stegodyphus mimosarum]	464	1e-157	Bifunctional polynucleotide phosphatase/kinase OS=Mus musculus OX=10090 GN=Pnkp PE=1 SV=2	NA	NA	OG0005712	CG9601	1	1	CG9601	None	Dmel_CG9601	3.53e-130	PNKP	PNKP		No
evm.TU.CTG-1066.41	EIF3F	492.7	1.1e-135	eukaryotic translation initiation factor 3 subunit F-like isoform X1 [Parasteatoda tepidariorum]	315	1e-106	Eukaryotic translation initiation factor 3 subunit F OS=Homo sapiens OX=9606 GN=EIF3F PE=1 SV=1	PF13012(Maintenance of mitochondrial structure and function)	Maintenance of mitochondrial structure and function	OG0005231	eIF3f1, eIF3f2	2	2	eIF3f1	eukaryotic translation initiation factor 3 subunit f1	Dmel_CG9769	2.41e-100	eIF3f1	eIF3f1		No
evm.TU.CTG-1160.123	NOP9	513.8	9.9e-142	pumilio homolog 23 [Parasteatoda tepidariorum]	161	5e-41	Nucleolar protein 9 OS=Homo sapiens OX=9606 GN=NOP9 PE=1 SV=1	NA	NA	OG0005717	CG11123	1	1	CG11123	None	Dmel_CG11123	2.93e-36	NOP9	NOP9		No
evm.TU.CTG-1160.126	CYLD	1527.7	0	ubiquitin carboxyl-terminal hydrolase CYLD isoform X1 [Parasteatoda tepidariorum]	531	1e-172	Ubiquitin carboxyl-terminal hydrolase CYLD OS=Pongo abelii OX=9601 GN=CYLD PE=2 SV=1	PF00443(Ubiquitin carboxyl-terminal hydrolase)	Ubiquitin carboxyl-terminal hydrolase	OG0004264	CYLD	1	1	CYLD	Cylindromatosis	Dmel_CG5603	1.16e-66	CYLD	CYLD		No
evm.TU.CTG-1066.44	PXDN	560.5	6.2e-156	neural cell adhesion molecule 2 [Parasteatoda tepidariorum]	95.5	1e-19	Peroxidasin OS=Xenopus tropicalis OX=8364 GN=pxdn PE=2 SV=1	NA	NA	OG0000734	Ama, CG33543, fipi	3	4	NA	NA	NA	NA	PXDN	PXDN_S1		No
evm.TU.CTG-1066.5	DYL1	407.9	7.2e-110	uncharacterized protein LOC107446829 [Parasteatoda tepidariorum]	92	2e-21	Dynein light chain 1, cytoplasmic OS=Drosophila melanogaster OX=7227 GN=ctp PE=1 SV=1	PF01221(Dynein light chain type 1)	Dynein light chain type 1	OG0001603	0	0	3	NA	NA	NA	NA	DYL1	DYL1_S1		No
evm.TU.CTG-1066.6	NA	361.3	3.7e-96	Down syndrome cell adhesion molecule-like protein Dscam2 isoform X2 [Parasteatoda tepidariorum]	NA	NA	NA	NA	NA	OG0000024	Dscam1, Dscam2, Dscam3, Dscam4	4	26	NA	NA	NA	NA	NA	NA		No
evm.TU.CTG-1066.8	DSCL	1100.1	0	Down syndrome cell adhesion molecule-like protein Dscam2 isoform X1 [Parasteatoda tepidariorum]	497	1e-155	Down syndrome cell adhesion molecule-like protein Dscam2 OS=Drosophila melanogaster OX=7227 GN=Dscam2 PE=2 SV=3	PF13927(Immunoglobulin domain)	Immunoglobulin domain	OG0000024	Dscam1, Dscam2, Dscam3, Dscam4	4	26	NA	NA	NA	NA	DSCL	DSCL_S1		No
evm.TU.CTG-1067.1	OPSD1	586.3	1.2e-163	arthropsin [Cupiennius salei]	234	7e-70	Rhodopsin, GQ-coupled OS=Mizuhopecten yessoensis OX=6573 GN=SCOP1 PE=1 SV=1	PF00001(7 transmembrane receptor (rhodopsin family))	7 transmembrane receptor (rhodopsin family)	OG0010063	0	0	2	NA	NA	NA	NA	OPSD1	OPSD1_S1		No
evm.TU.CTG-1067.10	NA	162.2	1.4e-36	uncharacterized protein LOC107453105 [Parasteatoda tepidariorum]	NA	NA	NA	NA	NA	OG0001704	0	0	7	NA	NA	NA	NA	NA	NA		No
evm.TU.CTG-1067.11	NA	172.6	1.2e-39	uncharacterized protein LOC107445949 [Parasteatoda tepidariorum]	NA	NA	NA	NA	NA	OG0001704	0	0	7	NA	NA	NA	NA	NA	NA		No
evm.TU.CTG-1067.12	NA	357.1	1.1e-94	uncharacterized protein LOC107444397 isoform X2 [Parasteatoda tepidariorum]	NA	NA	NA	NA	NA	OG0007310	0	0	2	NA	NA	NA	NA	NA	NA		No
evm.TU.CTG-1160.127	MAF1	429.9	7e-117	Repressor of RNA polymerase III transcription MAF1-like protein, partial [Stegodyphus mimosarum]	271	4e-91	Repressor of RNA polymerase III transcription MAF1 homolog OS=Bos taurus OX=9913 GN=MAF1 PE=2 SV=1	PF09174(Maf1 regulator)	Maf1 regulator	OG0005718	Maf1	1	1	Maf1	Maf1	Dmel_CG40196	9.67e-65	Maf1	Maf1		Yes
evm.TU.CTG-1160.134	WWOX	723.4	5.4e-205	WW domain-containing oxidoreductase, partial [Stegodyphus mimosarum]	493	1e-173	WW domain-containing oxidoreductase OS=Pongo abelii OX=9601 GN=WWOX PE=2 SV=1	PF00397(WW domain)	WW domain	OG0003397	Wwox	1	1	NA	NA	NA	NA	Wwox	Wwox		No
evm.TU.CTG-1160.8	EFMT2	268.5	2.5e-68	protein-lysine N-methyltransferase mettl10 [Parasteatoda tepidariorum]	198	1e-62	EEF1A lysine methyltransferase 2 OS=Mus musculus OX=10090 GN=Eef1akmt2 PE=1 SV=1	NA	NA	OG0007506	CG9643	1	1	CG9643	None	Dmel_CG9643	4.83e-50	EFMT2	EFMT2		No
evm.TU.CTG-1067.18-evm.TU.CTG-1067.17	GLRA2	601.7	2.7e-168	glutamate-gated chloride channel-like [Parasteatoda tepidariorum]	258	6e-80	Glycine receptor subunit alpha-2 OS=Homo sapiens OX=9606 GN=GLRA2 PE=1 SV=1	PF02931(Neurotransmitter-gated ion-channel ligand binding domain)	Neurotransmitter-gated ion-channel ligand binding domain	OG0009863	0	0	2	NA	NA	NA	NA	GLRA2	GLRA2_S2		No
evm.TU.CTG-1067.19	ABCBA	874.8	2.3e-250	ATP-binding cassette sub-family B member 10 [Nephila clavipes]	627	0	ATP-binding cassette sub-family B member 10, mitochondrial OS=Mus musculus OX=10090 GN=Abcb10 PE=1 SV=1	PF00005(ABC transporter)	ABC transporter	OG0000791	CG1824, CG3156	2	5	CG3156	None	Dmel_CG3156	0	ABCBA	ABCBA_S1		No
evm.TU.CTG-1164.27	ARL3	352.8	8.3e-94	ADP-ribosylation factor-like protein 3 [Parasteatoda tepidariorum]	321	1e-113	ADP-ribosylation factor-like protein 3 OS=Xenopus laevis OX=8355 GN=arl3 PE=2 SV=1	NA	NA	OG0002306	dnd	1	1	dnd	dead end	Dmel_CG6560	2.11e-87	dnd	dnd		No
evm.TU.CTG-1164.33	RSP7	1010.7	3.2e-291	rsp-7 [Nephila clavipes]	170	1e-44	Probable splicing factor, arginine/serine-rich 7 OS=Caenorhabditis elegans OX=6239 GN=rsp-7 PE=3 SV=3	PF00076(RNA recognition motif. (a.k.a. RRM, RBD, or RNP domain))	RNA recognition motif. (a.k.a. RRM, RBD, or RNP domain)	OG0003774	Srp54	1	1	Srp54	Splicing regulatory protein 54	Dmel_CG4602	9e-45	Srp54	Srp54		No
evm.TU.CTG-1067.27	NA	NA	NA	NA	NA	NA	NA	NA	NA	OG0011611	0	0	6	NA	NA	NA	NA	NA	NA		No
evm.TU.CTG-1067.29	NA	NA	NA	NA	NA	NA	NA	NA	NA	OG0011611	0	0	6	NA	NA	NA	NA	NA	NA		No
evm.TU.CTG-1067.3	ADHX	564.3	3.9e-157	Alcohol dehydrogenase class-3 chain L, partial [Stegodyphus mimosarum]	362	1e-122	Alcohol dehydrogenase class-3 OS=Octopus vulgaris OX=6645 PE=1 SV=1	PF00107(Zinc-binding dehydrogenase)	Zinc-binding dehydrogenase	OG0019211	0	0	2	NA	NA	NA	NA	ADHX	ADHX_S1		No
evm.TU.CTG-1067.31	NA	NA	NA	NA	NA	NA	NA	NA	NA	OG0006214	0	0	15	NA	NA	NA	NA	NA	NA		No
evm.TU.CTG-1067.32	NA	NA	NA	NA	NA	NA	NA	NA	NA	OG0000077	0	0	20	NA	NA	NA	NA	NA	NA		No
evm.TU.CTG-1067.33	NA	NA	NA	NA	NA	NA	NA	NA	NA	NA	NA	NA	NA	NA	NA	NA	NA	NA	NA		No
evm.TU.CTG-1067.34	NA	NA	NA	NA	NA	NA	NA	NA	NA	OG0019210	0	0	2	NA	NA	NA	NA	NA	NA		No
evm.TU.CTG-1164.34	RM30	306.2	1e-79	39S ribosomal protein L30 [Nephila clavipes]	78.6	2e-17	39S ribosomal protein L30, mitochondrial OS=Mus musculus OX=10090 GN=Mrpl30 PE=1 SV=1	NA	NA	OG0006595	mRpL30	1	1	mRpL30	mitochondrial ribosomal protein L30	Dmel_CG7038	1.34e-23	mRpL30	mRpL30		No
evm.TU.CTG-1164.38	UBP47	1260.7	0	Ubiquitin carboxyl-terminal hydrolase 47, partial [Stegodyphus mimosarum]	1112	0	Ubiquitin carboxyl-terminal hydrolase 47 OS=Homo sapiens OX=9606 GN=USP47 PE=1 SV=3	NA	NA	OG0007395	Usp47	1	1	Usp47	Ubiquitin specific protease 47	Dmel_CG5486	3.3e-108	Usp47	Usp47		No
evm.TU.CTG-1164.39	DDX6	715.7	1.3e-202	putative ATP-dependent RNA helicase me31b [Pieris rapae]	714	0	ATP-dependent RNA helicase me31b OS=Drosophila melanogaster OX=7227 GN=me31B PE=1 SV=3	PF00270(DEAD/DEAH box helicase)	DEAD/DEAH box helicase	OG0004935	me31B	1	1	NA	NA	NA	NA	me31B	me31B		No
evm.TU.CTG-1164.7	WDR55	465.7	2e-127	WD repeat-containing protein 55 [Nephila clavipes]	241	5e-75	WD repeat-containing protein 55 OS=Homo sapiens OX=9606 GN=WDR55 PE=1 SV=2	PF00400(WD domain, G-beta repeat)	WD domain, G-beta repeat	OG0005755	CG14722	1	1	CG14722	None	Dmel_CG14722	3.3e-66	WDR55	WDR55		No
evm.TU.CTG-1067.40	NA	133.3	1.8e-27	hypothetical protein X975_01745, partial [Stegodyphus mimosarum]	NA	NA	NA	NA	NA	OG0004029	0	0	5	NA	NA	NA	NA	NA	NA		No
evm.TU.CTG-1067.41	SKA2A	526.2	1.2e-145	Skap2 [Nephila clavipes]	181	1e-52	Src kinase-associated phosphoprotein 2-A OS=Xenopus laevis OX=8355 GN=skap2-a PE=2 SV=1	PF07653(Variant SH3 domain)	Variant SH3 domain	OG0008479	0	0	1	NA	NA	NA	NA	SKA2A	SKA2A		No
evm.TU.CTG-1067.42	NA	NA	NA	NA	NA	NA	NA	NA	NA	NA	NA	NA	NA	NA	NA	NA	NA	NA	NA		No
evm.TU.CTG-1067.43	GRN	324.7	4.4e-85	granulins-like isoform X1 [Parasteatoda tepidariorum]	182	2e-51	Progranulin OS=Rattus norvegicus OX=10116 GN=Grn PE=1 SV=3	PF00396(Granulin)	Granulin	OG0000625	0	0	4	NA	NA	NA	NA	GRN	GRN_S1		No
evm.TU.CTG-1164.8	ZN511	258.1	3.7e-65	zinc finger protein 511-like [Parasteatoda tepidariorum]	122	1e-32	Zinc finger protein 511 OS=Homo sapiens OX=9606 GN=ZNF511 PE=1 SV=2	NA	NA	OG0008580	l_2_k10201	1	1	l(2)k10201	lethal (2) k10201	Dmel_CG13951	4e-17	l_2_k10201	l_2_k10201		Yes
evm.TU.CTG-1165.4	NSMA	669.8	7.1e-189	putative neutral sphingomyelinase [Parasteatoda tepidariorum]	238	4e-73	Putative neutral sphingomyelinase OS=Caenorhabditis elegans OX=6239 GN=T27F6.6 PE=3 SV=2	PF03372(Endonuclease/Exonuclease/phosphatase family)	Endonuclease/Exonuclease/phosphatase family	OG0008036	nSMase	1	1	nSMase	neutral sphingomyelinase	Dmel_CG12034	2.37e-69	nSMase	nSMase		No
evm.TU.CTG-117.4	IBTK	1466.8	0	inhibitor of Bruton tyrosine kinase [Parasteatoda tepidariorum]	734	0	Inhibitor of Bruton tyrosine kinase OS=Xenopus laevis OX=8355 GN=ibtk PE=2 SV=1	PF00415(Regulator of chromosome condensation (RCC1) repeat)	Regulator of chromosome condensation (RCC1) repeat	OG0007241	CG8060	1	1	CG8060	None	Dmel_CG8060	1.38e-106	IBTK	IBTK		No
evm.TU.CTG-1067.47	NA	NA	NA	NA	NA	NA	NA	NA	NA	NA	NA	NA	NA	NA	NA	NA	NA	NA	NA		No
evm.TU.CTG-1067.48	NA	NA	NA	NA	NA	NA	NA	NA	NA	NA	NA	NA	NA	NA	NA	NA	NA	NA	NA		No
evm.TU.CTG-117.5	ASGL1	483.4	7.1e-133	L-asparaginase, partial [Stegodyphus mimosarum]	261	3e-85	Isoaspartyl peptidase/L-asparaginase OS=Bos taurus OX=9913 GN=ASRGL1 PE=2 SV=1	PF01112(Asparaginase)	Asparaginase	OG0007274	CG7860	1	1	CG7860	None	Dmel_CG7860	6.01e-70	ASGL1	ASGL1		No
evm.TU.CTG-1170.11	POMT1	1290.8	0	protein O-mannosyl-transferase 1-like [Parasteatoda tepidariorum]	817	0	Protein O-mannosyltransferase 1 OS=Drosophila melanogaster OX=7227 GN=rt PE=2 SV=2	PF02815(MIR domain)	MIR domain	OG0005872	rt	1	1	rt	rotated abdomen	Dmel_CG6097	0	rt	rt		No
evm.TU.CTG-1067.7	NA	70.9	4.1e-09	uncharacterized protein LOC107453105 [Parasteatoda tepidariorum]	NA	NA	NA	NA	NA	OG0001704	0	0	7	NA	NA	NA	NA	NA	NA		No
evm.TU.CTG-1067.9	NA	137.9	3.6e-29	uncharacterized protein LOC107453105 [Parasteatoda tepidariorum]	NA	NA	NA	NA	NA	OG0001704	0	0	7	NA	NA	NA	NA	NA	NA		No
evm.TU.CTG-1068.1	KCNKI	173.3	6.7e-40	two pore potassium channel protein sup-9-like isoform X1 [Parasteatoda tepidariorum]	56.6	4e-09	Potassium channel subfamily K member 18 OS=Rattus norvegicus OX=10116 GN=Kcnk18 PE=2 SV=1	NA	NA	OG0000176	CG10864, CG42340, galene, sand	4	8	NA	NA	NA	NA	KCNKI	KCNKI_S2		No
evm.TU.CTG-1069.1	NA	NA	NA	NA	NA	NA	NA	NA	NA	OG0011873	0	0	2	NA	NA	NA	NA	NA	NA		No
evm.TU.CTG-1170.6	PA1B3	399.1	1.4e-107	Pafah1b2 [Nephila clavipes]	223	2e-72	Platelet-activating factor acetylhydrolase IB subunit gamma OS=Homo sapiens OX=9606 GN=PAFAH1B3 PE=1 SV=1	PF13472(GDSL-like Lipase/Acylhydrolase family)	GDSL-like Lipase/Acylhydrolase family	OG0009263	Paf-AHalpha	1	1	Paf-AHalpha	Platelet-activating factor acetylhydrolase alpha	Dmel_CG8962	1.2e-63	Paf-AHalpha	Paf-AHalpha		No
evm.TU.CTG-107.2	S7A14	705.3	2.5e-199	probable cationic amino acid transporter [Parasteatoda tepidariorum]	72.4	7e-12	Probable cationic amino acid transporter OS=Homo sapiens OX=9606 GN=SLC7A14 PE=2 SV=3	NA	NA	OG0009926	0	0	2	NA	NA	NA	NA	S7A14	S7A14_S2		No
evm.TU.CTG-107.3	PGBM	2961	0	low-density lipoprotein receptor-related protein 2-like [Parasteatoda tepidariorum]	1441	0	Basement membrane-specific heparan sulfate proteoglycan core protein OS=Homo sapiens OX=9606 GN=HSPG2 PE=1 SV=4	PF13927(Immunoglobulin domain)	Immunoglobulin domain	OG0000288	CG6739, trol	2	3	NA	NA	NA	NA	PGBM	PGBM_S1		No
evm.TU.CTG-1170.7	WDR92	463.4	6.3e-127	WD repeat-containing protein 92, partial [Stegodyphus mimosarum]	360	1e-124	WD repeat-containing protein 92 OS=Mus musculus OX=10090 GN=Wdr92 PE=1 SV=1	NA	NA	OG0008100	Wdr92	1	1	Wdr92	WD repeat domain 92	Dmel_CG14353	2.8e-103	Wdr92	Wdr92		No
evm.TU.CTG-1170.8	XPF	1336.6	0	Ercc4 [Nephila clavipes]	755	0	DNA repair endonuclease XPF OS=Mus musculus OX=10090 GN=Ercc4 PE=1 SV=3	PF02732(ERCC4 domain)	ERCC4 domain	OG0006760	mei-9	1	1	mei-9	meiotic 9	Dmel_CG3697	5.67e-91	mei-9	mei-9		No
evm.TU.CTG-107.6	KAT6B	1466.8	0	histone acetyltransferase KAT6B isoform X1 [Parasteatoda tepidariorum]	602	0	Histone acetyltransferase KAT6B OS=Macaca fascicularis OX=9541 GN=KAT6B PE=2 SV=1	PF00538(linker histone H1 and H5 family)	linker histone H1 and H5 family	OG0001103	CG1894, Tip60	2	3	enok	enoki mushroom	Dmel_CG11290	9.32e-120	enok	enok		No
evm.TU.CTG-107.7	MICU1	266.2	8e-68	calcium uptake protein 1 homolog, mitochondrial isoform X3 [Parasteatoda tepidariorum]	190	8e-58	Calcium uptake protein 1 homolog, mitochondrial OS=Drosophila melanogaster OX=7227 GN=MICU1 PE=2 SV=1	PF13833(EF-hand domain pair)	EF-hand domain pair	OG0003314	CG4704, MICU1	2	2	NA	NA	NA	NA	MICU1	MICU1_S1		No
evm.TU.CTG-1170.9	CRY1	837.8	2.6e-239	cryptochrome-1 [Parasteatoda tepidariorum]	558	0	Cryptochrome-1 OS=Homo sapiens OX=9606 GN=CRY1 PE=1 SV=1	PF00875(DNA photolyase)	DNA photolyase	OG0004054	phr6-4	1	1	phr6-4	(6-4)-photolyase	Dmel_CG2488	0	phr6-4	phr6-4		No
evm.TU.CTG-1070.2	NA	NA	NA	NA	NA	NA	NA	NA	NA	NA	NA	NA	NA	NA	NA	NA	NA	NA	NA		No
evm.TU.CTG-1070.3	NA	NA	NA	NA	NA	NA	NA	NA	NA	OG0019108	0	0	2	NA	NA	NA	NA	NA	NA		No
evm.TU.CTG-1071.1	NA	NA	NA	NA	NA	NA	NA	NA	NA	OG0006214	0	0	15	NA	NA	NA	NA	NA	NA		No
evm.TU.CTG-1171.12	WASH1	644	4.8e-181	WASH complex subunit 1 [Parasteatoda tepidariorum]	320	1e-103	WASH complex subunit 1 OS=Xenopus tropicalis OX=8364 GN=washc1 PE=2 SV=1	PF11945(WAHD domain of WASH complex)	WAHD domain of WASH complex	OG0006308	wash	1	1	wash	washout	Dmel_CG13176	9.13e-40	wash	wash		No
evm.TU.CTG-1171.14	ALG12	746.1	9.8e-212	dol-P-Man:Man(7)GlcNAc(2)-PP-Dol alpha-1,6-mannosyltransferase [Parasteatoda tepidariorum]	457	1e-153	Probable Dol-P-Man:Man(7)GlcNAc(2)-PP-Dol alpha-1,6-mannosyltransferase OS=Drosophila melanogaster OX=7227 GN=CG8412 PE=2 SV=1	PF03901(Alg9-like mannosyltransferase family)	Alg9-like mannosyltransferase family	OG0004650	CG8412	1	1	CG8412	None	Dmel_CG8412	2.01e-154	ALG12	ALG12		No
evm.TU.CTG-1171.16	NOL8	215.3	4e-52	putative RNA-binding protein, partial [Stegodyphus mimosarum]	62.8	2e-09	Nucleolar protein 8 OS=Mus musculus OX=10090 GN=Nol8 PE=1 SV=2	NA	NA	OG0005412	CG14230	1	1	NA	NA	NA	NA	NOL8	NOL8		No
evm.TU.CTG-1171.2	MLXIP	1301.6	0	protein WBSCR14 homolog [Parasteatoda tepidariorum]	265	3e-73	MLX-interacting protein OS=Mus musculus OX=10090 GN=Mlxip PE=1 SV=1	PF00010(Helix-loop-helix DNA-binding domain)	Helix-loop-helix DNA-binding domain	OG0002460	Mondo	1	1	Mondo	Mondo	Dmel_CG18362	2.39e-25	Mondo	Mondo		Yes
evm.TU.CTG-1072.1	FMO5	885.9	9.1e-254	Dimethylaniline monooxygenase [N-oxide-forming] 5 [Nephila clavipes]	457	1e-154	Dimethylaniline monooxygenase [N-oxide-forming] 5 OS=Cavia porcellus OX=10141 GN=FMO5 PE=2 SV=2	PF00743(Flavin-binding monooxygenase-like)	Flavin-binding monooxygenase-like	OG0000056	0	0	18	NA	NA	NA	NA	FMO5	FMO5_S1		No
evm.TU.CTG-1072.10	S14L4	463	1.3e-126	SEC14-like protein 4, partial [Stegodyphus mimosarum]	219	4e-66	SEC14-like protein 4 OS=Homo sapiens OX=9606 GN=SEC14L4 PE=1 SV=1	PF00650(CRAL/TRIO domain)	CRAL/TRIO domain	OG0010531	0	0	2	NA	NA	NA	NA	S14L4	S14L4_S1		No
evm.TU.CTG-1171.20	HCFC1	1776.1	0	host cell factor 1 [Parasteatoda tepidariorum]	718	0	Host cell factor 1 OS=Mesocricetus auratus OX=10036 GN=HCFC1 PE=1 SV=1	PF13415(Galactose oxidase, central domain)	Galactose oxidase, central domain	OG0003640	Hcf	1	1	Hcf	Host cell factor	Dmel_CG1710	8.59e-59	Hcf	Hcf		No
evm.TU.CTG-1072.13	FHL2	630.6	3.5e-177	Four and a half LIM domains protein 2, partial [Stegodyphus mimosarum]	358	1e-123	Four and a half LIM domains protein 2 OS=Rattus norvegicus OX=10116 GN=Fhl2 PE=1 SV=1	PF00412(LIM domain)	LIM domain	OG0000654	0	0	3	Lmpt	Limpet	Dmel_CG42679	7.84e-77	Lmpt	Lmpt		No
evm.TU.CTG-1072.2	FMO5	911.8	1.5e-261	dimethylaniline monooxygenase [N-oxide-forming] 5 [Parasteatoda tepidariorum]	437	1e-146	Dimethylaniline monooxygenase [N-oxide-forming] 5 OS=Cavia porcellus OX=10141 GN=FMO5 PE=2 SV=2	PF00743(Flavin-binding monooxygenase-like)	Flavin-binding monooxygenase-like	OG0000056	0	0	18	NA	NA	NA	NA	FMO5	FMO5_S2		No
evm.TU.CTG-1072.3	FMO5	767.3	4e-218	Dimethylaniline monooxygenase [N-oxide-forming] 5, partial [Stegodyphus mimosarum]	479	1e-164	Dimethylaniline monooxygenase [N-oxide-forming] 5 OS=Rattus norvegicus OX=10116 GN=Fmo5 PE=1 SV=3	PF00743(Flavin-binding monooxygenase-like)	Flavin-binding monooxygenase-like	OG0000056	0	0	18	NA	NA	NA	NA	FMO5	FMO5_S3		No
evm.TU.CTG-1072.4	FMO5	570.5	7.5e-159	Dimethylaniline monooxygenase [N-oxide-forming] 5 [Nephila clavipes]	428	1e-144	Dimethylaniline monooxygenase [N-oxide-forming] 5 OS=Rattus norvegicus OX=10116 GN=Fmo5 PE=1 SV=3	NA	NA	OG0000056	0	0	18	NA	NA	NA	NA	FMO5	FMO5_S4		No
evm.TU.CTG-1072.5	FMO5	803.5	5e-229	Dimethylaniline monooxygenase [N-oxide-forming] 5, partial [Stegodyphus mimosarum]	465	1e-159	Dimethylaniline monooxygenase [N-oxide-forming] 5 OS=Rattus norvegicus OX=10116 GN=Fmo5 PE=1 SV=3	NA	NA	OG0000056	0	0	18	NA	NA	NA	NA	FMO5	FMO5_S5		No
evm.TU.CTG-1072.6	FMO5	815.5	1.4e-232	dimethylaniline monooxygenase [N-oxide-forming] 5-like [Parasteatoda tepidariorum]	496	1e-170	Dimethylaniline monooxygenase [N-oxide-forming] 5 OS=Rattus norvegicus OX=10116 GN=Fmo5 PE=1 SV=3	NA	NA	OG0000056	0	0	18	NA	NA	NA	NA	FMO5	FMO5_S6		No
evm.TU.CTG-1072.7	FMO5	593.2	1e-165	Dimethylaniline monooxygenase [N-oxide-forming] 5 [Nephila clavipes]	496	1e-171	Dimethylaniline monooxygenase [N-oxide-forming] 5 OS=Rattus norvegicus OX=10116 GN=Fmo5 PE=1 SV=3	NA	NA	OG0000056	0	0	18	NA	NA	NA	NA	FMO5	FMO5_S7		No
evm.TU.CTG-1072.8	FMO2	593.6	7.8e-166	Fmo5 [Nephila clavipes]	395	1e-132	Dimethylaniline monooxygenase [N-oxide-forming] 2 OS=Rattus norvegicus OX=10116 GN=Fmo2 PE=2 SV=3	PF00743(Flavin-binding monooxygenase-like)	Flavin-binding monooxygenase-like	OG0019110	0	0	2	NA	NA	NA	NA	FMO2	FMO2_S1		No
evm.TU.CTG-1171.26	TSR1	987.6	2.8e-284	pre-rRNA-processing protein TSR1 homolog [Parasteatoda tepidariorum]	667	0	Pre-rRNA-processing protein TSR1 homolog OS=Xenopus laevis OX=8355 GN=tsr1 PE=2 SV=1	PF08142(AARP2CN (NUC121) domain)	AARP2CN (NUC121) domain	OG0007157	Tsr1	1	1	Tsr1	Tsr1 ribosome assembly factor	Dmel_CG7338	0	Tsr1	Tsr1		No
evm.TU.CTG-1171.27	MED20	382.9	8.5e-103	mediator of RNA polymerase II transcription subunit 20-like [Parasteatoda tepidariorum]	205	5e-66	Mediator of RNA polymerase II transcription subunit 20 OS=Aedes aegypti OX=7159 GN=MED20 PE=3 SV=1	NA	NA	OG0007863	MED20	1	1	MED20	Mediator complex subunit 20	Dmel_CG18780	2.16e-56	MED20	MED20		No
evm.TU.CTG-1171.28	TF2H1	936.4	5.4e-269	Gtf2h1 [Nephila clavipes]	524	0	General transcription factor IIH subunit 1 OS=Homo sapiens OX=9606 GN=GTF2H1 PE=1 SV=1	PF08567(TFIIH p62 subunit, N-terminal domain)	TFIIH p62 subunit, N-terminal domain	OG0007156	Tfb1	1	1	Tfb1	Transcription factor B1	Dmel_CG8151	6.47e-105	Tfb1	Tfb1		Yes
evm.TU.CTG-1074.1	NA	NA	NA	NA	NA	NA	NA	NA	NA	NA	NA	NA	NA	NA	NA	NA	NA	NA	NA		No
evm.TU.CTG-1074.2	FMO2	607.1	6.9e-170	Dimethylaniline monooxygenase [N-oxide-forming] 5, partial [Stegodyphus mimosarum]	364	1e-119	Dimethylaniline monooxygenase [N-oxide-forming] 2 OS=Macaca mulatta OX=9544 GN=FMO2 PE=2 SV=2	NA	NA	OG0000056	0	0	18	NA	NA	NA	NA	FMO2	FMO2_S2		No
evm.TU.CTG-1074.3	FMO2	513.5	9.5e-142	Fmo5 [Nephila clavipes]	323	1e-104	Dimethylaniline monooxygenase [N-oxide-forming] 2 OS=Macaca mulatta OX=9544 GN=FMO2 PE=2 SV=2	PF00743(Flavin-binding monooxygenase-like)	Flavin-binding monooxygenase-like	OG0015564	0	0	3	NA	NA	NA	NA	FMO2	FMO2_S3		No
evm.TU.CTG-1074.4	FMO5	92.4	7.6e-16	Dimethylaniline monooxygenase [N-oxide-forming] 5, partial [Stegodyphus mimosarum]	84.7	5e-20	Dimethylaniline monooxygenase [N-oxide-forming] 5 OS=Homo sapiens OX=9606 GN=FMO5 PE=1 SV=2	NA	NA	NA	NA	NA	NA	NA	NA	NA	NA	FMO5	FMO5_S8		No
evm.TU.CTG-1074.5	FMO2	605.5	2.1e-169	dimethylaniline monooxygenase [N-oxide-forming] 5-like [Parasteatoda tepidariorum]	405	1e-135	Dimethylaniline monooxygenase [N-oxide-forming] 2 OS=Rattus norvegicus OX=10116 GN=Fmo2 PE=2 SV=3	NA	NA	OG0015564	0	0	3	NA	NA	NA	NA	FMO2	FMO2_S4		No
evm.TU.CTG-1074.6	FMO2	162.9	7.8e-37	dimethylaniline monooxygenase [N-oxide-forming] 5-like [Parasteatoda tepidariorum]	98.6	5e-24	Dimethylaniline monooxygenase [N-oxide-forming] 2 OS=Macaca mulatta OX=9544 GN=FMO2 PE=2 SV=2	NA	NA	OG0000056	0	0	18	NA	NA	NA	NA	FMO2	FMO2_S5		No
evm.TU.CTG-1074.7	FMO5	592.8	1.2e-165	Fmo5 [Nephila clavipes]	286	3e-90	Dimethylaniline monooxygenase [N-oxide-forming] 5 OS=Oryctolagus cuniculus OX=9986 GN=FMO5 PE=2 SV=2	PF00743(Flavin-binding monooxygenase-like)	Flavin-binding monooxygenase-like	OG0000056	0	0	18	NA	NA	NA	NA	FMO5	FMO5_S9		No
evm.TU.CTG-1074.8	NA	90.9	5.5e-15	uncharacterized protein LOC110283559 [Parasteatoda tepidariorum]	NA	NA	NA	NA	NA	OG0012744	0	0	1	NA	NA	NA	NA	NA	NA		No
evm.TU.CTG-1171.32	U430	402.9	1e-108	arginine and glutamate-rich protein 1 [Parasteatoda tepidariorum]	164	3e-48	UPF0430 protein CG31712 OS=Drosophila melanogaster OX=7227 GN=CG31712 PE=1 SV=3	PF15346(Arginine and glutamate-rich 1)	Arginine and glutamate-rich 1	OG0007195	CG31712	1	1	CG31712	None	Dmel_CG31712	8.37e-25	U430	U430		No
evm.TU.CTG-1075.11	NA	NA	NA	NA	NA	NA	NA	NA	NA	NA	NA	NA	NA	NA	NA	NA	NA	NA	NA		No
evm.TU.CTG-1075.2	NA	120.9	2.4e-23	uncharacterized protein LOC114338666 [Diabrotica virgifera virgifera]	NA	NA	NA	PF02892(BED zinc finger)	BED zinc finger	OG0012462	0	0	5	NA	NA	NA	NA	NA	NA		Yes
evm.TU.CTG-1075.3	NA	NA	NA	NA	NA	NA	NA	NA	NA	NA	NA	NA	NA	NA	NA	NA	NA	NA	NA		No
evm.TU.CTG-1171.36	GLCTK	527.3	6.8e-146	glyctk [Nephila clavipes]	349	1e-114	Glycerate kinase OS=Rattus norvegicus OX=10116 GN=Glyctk PE=1 SV=1	PF05161(MOFRL family)	MOFRL family	OG0004679	CG9886	1	1	CG9886	None	Dmel_CG9886	2.99e-84	GLCTK	GLCTK		No
evm.TU.CTG-1171.37	NA	305.8	2.2e-79	hypothetical protein NCL1_38761 [Nephila clavipes]	NA	NA	NA	NA	NA	OG0008469	CG11808	1	1	NA	NA	NA	NA	NA	NA		No
evm.TU.CTG-1075.7	NA	254.2	7.8e-64	uncharacterized protein LOC110676754 [Aedes aegypti]	NA	NA	NA	NA	NA	OG0000339	0	0	6	NA	NA	NA	NA	NA	NA		No
evm.TU.CTG-1075.8	S12A1	1317.4	0	solute carrier family 12 member 1-like [Parasteatoda tepidariorum]	807	0	Solute carrier family 12 member 1 OS=Rattus norvegicus OX=10116 GN=Slc12a1 PE=1 SV=1	PF00324(Amino acid permease)	Amino acid permease	OG0000588	NKCC, Ncc69	2	3	NA	NA	NA	NA	S12A1	S12A1		No
evm.TU.CTG-1075.9	SBKH	568.5	1.9e-158	hypothetical protein X975_21405, partial [Stegodyphus mimosarum]	249	4e-78	Serine/threonine-protein kinase meng-po OS=Drosophila melanogaster OX=7227 GN=meng PE=1 SV=1	NA	NA	OG0004706	CG4945, meng	2	1	meng	meng-po	Dmel_CG11221	1.2e-74	meng	meng		No
evm.TU.CTG-1076.1	NA	NA	NA	NA	NA	NA	NA	NA	NA	OG0007981	0	0	2	NA	NA	NA	NA	NA	NA		No
evm.TU.CTG-1076.4	RLBP1	304.7	4.5e-79	Clavesin-1, partial [Stegodyphus mimosarum]	114	4e-28	Retinaldehyde-binding protein 1 OS=Mus musculus OX=10090 GN=Rlbp1 PE=1 SV=3	NA	NA	OG0000028	CG10026, CG10237, CG31826, CG5958, CG5973	5	25	NA	NA	NA	NA	RLBP1	RLBP1_S1		No
evm.TU.CTG-1076.5	TTPAL	313.9	7e-82	Alpha-tocopherol transfer protein-like protein, partial [Stegodyphus mimosarum]	121	5e-31	Alpha-tocopherol transfer protein-like OS=Homo sapiens OX=9606 GN=TTPAL PE=1 SV=2	PF03765(CRAL/TRIO, N-terminal domain)	CRAL/TRIO, N-terminal domain	OG0000028	CG10026, CG10237, CG31826, CG5958, CG5973	5	25	NA	NA	NA	NA	TTPAL	TTPAL_S1		No
evm.TU.CTG-1171.4	RWDD4	286.2	1e-73	RWD domain-containing protein 4, partial [Stegodyphus mimosarum]	192	1e-61	RWD domain-containing protein 4 OS=Rattus norvegicus OX=10116 GN=Rwdd4 PE=2 SV=1	NA	NA	OG0007187	CG10343	1	1	CG10343	None	Dmel_CG10343	1.14e-49	RWDD4	RWDD4		No
evm.TU.CTG-1171.6	BCS1	646.4	9.2e-182	Mitochondrial chaperone BCS1 [Nephila clavipes]	464	1e-161	Mitochondrial chaperone BCS1 OS=Xenopus laevis OX=8355 GN=bcs1l PE=2 SV=1	PF08740(BCS1 N terminal)	BCS1 N terminal	OG0003633	CG4908	1	1	CG4908	None	Dmel_CG4908	7.67e-170	BCS1	BCS1		No
evm.TU.CTG-1078.3	NA	92.8	1.5e-15	neuroligin-1 isoform X4 [Parasteatoda tepidariorum]	NA	NA	NA	NA	NA	NA	NA	NA	NA	NA	NA	NA	NA	NA	NA		No
evm.TU.CTG-1079.2	KPYM	928.7	1.1e-266	Pyruvate kinase PKM [Nephila clavipes]	673	0	Pyruvate kinase PKM OS=Pongo abelii OX=9601 GN=PKM PE=2 SV=3	PF00224(Pyruvate kinase, barrel domain)	Pyruvate kinase, barrel domain	OG0001199	CG12229, PyK	2	4	NA	NA	NA	NA	KPYM	KPYM_S1		No
evm.TU.CTG-1079.3	NA	75.5	1.5e-10	uncharacterized protein LOC114326056 [Diabrotica virgifera virgifera]	NA	NA	NA	NA	NA	OG0005310	0	0	3	NA	NA	NA	NA	NA	NA		No
evm.TU.CTG-1171.7	PCID2	649.8	7.2e-183	PCI domain-containing protein 2 [Parasteatoda tepidariorum]	411	1e-141	PCI domain-containing protein 2 OS=Homo sapiens OX=9606 GN=PCID2 PE=1 SV=2	PF01399(PCI domain)	PCI domain	OG0007859	PCID2	1	1	PCID2	PCI domain-containing protein 2	Dmel_CG7351	1.14e-106	PCID2	PCID2		No
evm.TU.CTG-1079.5	KPYK	108.2	1.7e-20	Pyruvate kinase PKM [Nephila clavipes]	76.6	9e-17	Pyruvate kinase OS=Drosophila melanogaster OX=7227 GN=PyK PE=2 SV=2	PF02887(Pyruvate kinase, alpha/beta domain)	Pyruvate kinase, alpha/beta domain	NA	NA	NA	NA	NA	NA	NA	NA	KPYK	KPYK		No
evm.TU.CTG-1079.6	KPYM	260.4	5.4e-66	Pyruvate kinase PKM [Nephila clavipes]	143	1e-39	Pyruvate kinase PKM OS=Pongo abelii OX=9601 GN=PKM PE=2 SV=3	PF02887(Pyruvate kinase, alpha/beta domain)	Pyruvate kinase, alpha/beta domain	OG0001199	CG12229, PyK	2	4	NA	NA	NA	NA	KPYM	KPYM_S2		No
evm.TU.CTG-1173.15	ANKR6	1043.1	5.5e-301	ankyrin repeat domain-containing protein 6-like [Parasteatoda tepidariorum]	255	3e-73	Ankyrin repeat domain-containing protein 6 OS=Mus musculus OX=10090 GN=Ankrd6 PE=1 SV=2	NA	NA	OG0004062	dgo	1	1	dgo	diego	Dmel_CG12342	5.44e-90	dgo	dgo		No
evm.TU.CTG-108.2	EFHC2	482.3	3.5e-132	EF-hand domain-containing family member C2, partial [Stegodyphus mimosarum]	309	1e-93	EF-hand domain-containing family member C2 OS=Danio rerio OX=7955 GN=efhc2 PE=2 SV=2	PF06565(DUF1126 PH-like domain)	DUF1126 PH-like domain	OG0001442	Efhc1.1, Efhc1.2	2	3	NA	NA	NA	NA	EFHC2	EFHC2		No
evm.TU.CTG-108.6	NA	112.1	1.2e-21	thrombospondin-3 isoform X1 [Parasteatoda tepidariorum]	NA	NA	NA	NA	NA	OG0013992	0	0	1	NA	NA	NA	NA	NA	NA		No
evm.TU.CTG-1173.16	CF203	169.5	1.6e-38	uncharacterized protein LOC107454764 isoform X1 [Parasteatoda tepidariorum]	63.2	8e-11	Uncharacterized protein C6orf203 homolog OS=Mus musculus OX=10090 PE=1 SV=1	NA	NA	OG0007118	CG4884	1	1	CG4884	None	Dmel_CG4884	4.19e-13	CF203	CF203		Yes
evm.TU.CTG-1173.17	PSB1	365.9	1.2e-97	Proteasome subunit beta type-1 [Nephila clavipes]	270	4e-91	Proteasome subunit beta type-1 OS=Homo sapiens OX=9606 GN=PSMB1 PE=1 SV=2	NA	NA	OG0004061	Prosbeta6	1	1	Prosbeta6	Proteasome beta6 subunit	Dmel_CG4097	3.62e-90	Prosbeta6	Prosbeta6		No
evm.TU.CTG-1080.1	ANTP	525	2.1e-145	basic salivary proline-rich protein 1-like isoform X2 [Parasteatoda tepidariorum]	47.4	9e-05	Homeotic protein antennapedia OS=Drosophila subobscura OX=7241 GN=Antp PE=3 SV=1	NA	NA	OG0000043	Antp, Dfd, Scr, Ubx, abd-A, btn, ftz, ind, lab, zen2	10	21	NA	NA	NA	NA	ANTP	ANTP_S1		No
evm.TU.CTG-1080.10	ABDA	607.1	4.6e-170	homeobox protein abdominal-A homolog [Parasteatoda tepidariorum]	192	2e-57	Homeobox protein abdominal-A homolog OS=Tribolium castaneum OX=7070 GN=ABD-A PE=2 SV=2	PF00046(Homeodomain)	Homeobox domain	OG0000043	Antp, Dfd, Scr, Ubx, abd-A, btn, ftz, ind, lab, zen2	10	21	NA	NA	NA	NA	ABDA	ABDA		Yes
evm.TU.CTG-1080.4	NA	NA	NA	NA	NA	NA	NA	NA	NA	OG0019268	0	0	2	NA	NA	NA	NA	NA	NA		No
evm.TU.CTG-1080.6	UBX	488.8	1.5e-134	homeotic protein ultrabithorax-like [Parasteatoda tepidariorum]	193	8e-60	Homeotic protein ultrabithorax OS=Junonia coenia OX=39708 GN=Ubx PE=2 SV=1	PF00046(Homeodomain)	Homeobox domain	OG0000043	Antp, Dfd, Scr, Ubx, abd-A, btn, ftz, ind, lab, zen2	10	21	Ubx	Ultrabithorax	Dmel_CG10388	1.51e-41	Ubx	Ubx_S1		Yes
evm.TU.CTG-1081.10	NA	NA	NA	NA	NA	NA	NA	NA	NA	NA	NA	NA	NA	NA	NA	NA	NA	NA	NA		No
evm.TU.CTG-1173.18	TM198	618.6	1.5e-173	transmembrane protein [Nephila clavipes]	223	3e-69	Transmembrane protein 198 OS=Xenopus tropicalis OX=8364 GN=tmem198 PE=1 SV=1	PF13886(Domain of unknown function (DUF4203))	Domain of unknown function (DUF4203)	OG0004621	CG14234	1	1	CG14234	None	Dmel_CG14234	1.95e-16	TM198	TM198		No
evm.TU.CTG-1081.12	HECW1	597.4	1.1e-166	Hecw2 [Nephila clavipes]	222	4e-58	E3 ubiquitin-protein ligase HECW1 OS=Homo sapiens OX=9606 GN=HECW1 PE=1 SV=3	PF16562(N-terminal domain of E3 ubiquitin-protein ligase HECW1 and 2)	N-terminal domain of E3 ubiquitin-protein ligase HECW1 and 2	OG0015215	0	0	1	NA	NA	NA	NA	HECW1	HECW1		No
evm.TU.CTG-1173.19	SSRG	338.2	2.1e-89	BLTX127 [Nephila pilipes]	257	1e-87	Translocon-associated protein subunit gamma OS=Rattus norvegicus OX=10116 GN=Ssr3 PE=1 SV=2	PF07074(Translocon-associated protein, gamma subunit (TRAP-gamma))	Translocon-associated protein, gamma subunit (TRAP-gamma)	OG0005380	CG5885	1	1	CG5885	None	Dmel_CG5885	7.81e-60	SSRG	SSRG		No
evm.TU.CTG-1081.14	SRFB1	128.3	6.3e-26	PREDICTED: NADH-cytochrome b5 reductase 2 [Ficedula albicollis]	91.3	5e-19	Serum response factor-binding protein 1 OS=Xenopus tropicalis OX=8364 GN=srfbp1 PE=2 SV=1	NA	NA	OG0011022	0	0	2	NA	NA	NA	NA	SRFB1	SRFB1		No
evm.TU.CTG-1081.15	NA	NA	NA	NA	NA	NA	NA	NA	NA	OG0011022	0	0	2	NA	NA	NA	NA	NA	NA		No
evm.TU.CTG-1081.16	NA	NA	NA	NA	NA	NA	NA	NA	NA	NA	NA	NA	NA	NA	NA	NA	NA	NA	NA		No
evm.TU.CTG-1081.17	RIMS2	1043.1	1e-300	uncharacterized protein LOC107436973 isoform X2 [Parasteatoda tepidariorum]	55.1	5e-06	Regulating synaptic membrane exocytosis protein 2 OS=Rattus norvegicus OX=10116 GN=Rims2 PE=1 SV=1	NA	NA	OG0000647	0	0	2	NA	NA	NA	NA	RIMS2	RIMS2		No
evm.TU.CTG-1081.18	NA	NA	NA	NA	NA	NA	NA	NA	NA	NA	NA	NA	NA	NA	NA	NA	NA	NA	NA		No
evm.TU.CTG-1081.19	LRP1B	481.1	5.4e-132	sortilin-related receptor [Parasteatoda tepidariorum]	110	3e-24	Low-density lipoprotein receptor-related protein 1B OS=Mus musculus OX=10090 GN=Lrp1b PE=1 SV=1	PF01683(EB module)	EB module	OG0001465	CG6553, ImpE1	2	2	NA	NA	NA	NA	LRP1B	LRP1B_S1		No
evm.TU.CTG-1173.21	DOPR1	666.4	7.5e-188	Dop1R1 [Nephila clavipes]	413	1e-140	Dopamine receptor 1 OS=Drosophila melanogaster OX=7227 GN=Dop1R1 PE=2 SV=2	PF00001(7 transmembrane receptor (rhodopsin family))	7 transmembrane receptor (rhodopsin family)	OG0003562	Dop1R1	1	1	NA	NA	NA	NA	Dop1R1	Dop1R1		No
evm.TU.CTG-1081.4	NA	NA	NA	NA	NA	NA	NA	NA	NA	NA	NA	NA	NA	NA	NA	NA	NA	NA	NA		No
evm.TU.CTG-1081.5	NA	193.4	6.4e-46	hypothetical protein NCL1_26195 [Nephila clavipes]	NA	NA	NA	NA	NA	OG0009961	0	0	1	NA	NA	NA	NA	NA	NA		No
evm.TU.CTG-1081.6	BMI1B	84.3	4.4e-13	BRCA1-associated RING domain protein 1, partial [Stegodyphus mimosarum]	49.3	2e-06	Polycomb complex protein BMI-1-B OS=Xenopus laevis OX=8355 GN=bmi1b PE=2 SV=1	PF13923(Zinc finger, C3HC4 type (RING finger))	Zinc finger, C3HC4 type (RING finger)	OG0017887	0	0	1	NA	NA	NA	NA	BMI1B	BMI1B		No
evm.TU.CTG-1081.7	BARD1	473	1.2e-129	BRCA1-associated RING domain protein 1-like [Parasteatoda tepidariorum]	207	6e-59	BRCA1-associated RING domain protein 1 OS=Homo sapiens OX=9606 GN=BARD1 PE=1 SV=2	PF16589(BRCT domain, a BRCA1 C-terminus domain)	BRCT domain, a BRCA1 C-terminus domain	OG0007972	0	0	1	NA	NA	NA	NA	BARD1	BARD1		No
evm.TU.CTG-1173.7	DYHC2	6364.6	0	Cytoplasmic dynein 2 heavy chain 1 [Nephila clavipes]	4482	0	Cytoplasmic dynein 2 heavy chain 1 OS=Tripneustes gratilla OX=7673 GN=DYH1B PE=2 SV=2	PF12780(P-loop containing dynein motor region D4)	P-loop containing dynein motor region D4	OG0002023	btv	1	1	btv	beethoven	Dmel_CG15148	0	btv	btv		No
evm.TU.CTG-1173.8	VTI1B	313.2	9e-82	Vesicle transport interaction protein [Nephila clavipes]	169	1e-51	Vesicle transport through interaction with t-SNAREs homolog 1B OS=Rattus norvegicus OX=10116 GN=Vti1b PE=1 SV=2	NA	NA	OG0006143	Vti1b	1	1	Vti1b	Vesicle transport through interaction with t-SNAREs 1b	Dmel_CG44009	1.62e-17	Vti1b	Vti1b		No
evm.TU.CTG-1174.26	ZFH1	211.8	1.2e-50	zinc finger E-box-binding homeobox protein zag-1 [Galendromus occidentalis]	149	3e-35	Zinc finger protein 1 OS=Drosophila melanogaster OX=7227 GN=zfh1 PE=1 SV=2	PF00096(Zinc finger, C2H2 type)	Zinc finger, C2H2 type	OG0001869	zfh1	1	1	zfh1	Zn finger homeodomain 1	Dmel_CG1322	7.9e-23	zfh1	zfh1		Yes
evm.TU.CTG-1174.7	NA	116.7	3.6e-22	hypothetical protein, partial [Pediococcus acidilactici]	NA	NA	NA	NA	NA	OG0007848	FLASH	1	1	NA	NA	NA	NA	FLASH	FLASH		Yes
evm.TU.CTG-1174.9	NOP14	520.4	1.3e-143	nucleolar protein 14 [Parasteatoda tepidariorum]	277	6e-80	Nucleolar protein 14 OS=Homo sapiens OX=9606 GN=NOP14 PE=1 SV=3	PF04147(Nop14-like family)	Nop14-like family	OG0003623	l_3_07882	1	1	NA	NA	NA	NA	l_3_07882	l_3_07882		No
evm.TU.CTG-1082.14	NA	NA	NA	NA	NA	NA	NA	NA	NA	NA	NA	NA	NA	NA	NA	NA	NA	NA	NA		No
evm.TU.CTG-1175.41	EIF3M	652.9	8.3e-184	eif3m [Nephila clavipes]	419	1e-145	Eukaryotic translation initiation factor 3 subunit M OS=Danio rerio OX=7955 GN=eif3m PE=2 SV=2	PF01399(PCI domain)	PCI domain	OG0006424	eIF3m	1	1	eIF3m	eukaryotic translation initiation factor 3 subunit m	Dmel_CG8309	1.68e-133	eIF3m	eIF3m		No
evm.TU.CTG-1082.17	TX11A	365.5	3.7e-97	uncharacterized protein LOC107451948 [Parasteatoda tepidariorum]	59.7	1e-09	U-scoloptoxin(01)-Er1a OS=Ethmostigmus rubripes OX=62613 PE=3 SV=1	PF01607(Chitin binding Peritrophin-A domain)	Chitin binding Peritrophin-A domain	OG0000162	CG13675, CG14301, CG14607, CG32036, CG5756	5	9	CG32036	None	Dmel_CG32036	1.91e-26	TX11A	TX11A_S3		No
evm.TU.CTG-1082.18	TX11A	211.1	1.4e-50	hypothetical protein NCL1_14659 [Nephila clavipes]	58.2	4e-09	U-scoloptoxin(01)-Er1a OS=Ethmostigmus rubripes OX=62613 PE=3 SV=1	PF01607(Chitin binding Peritrophin-A domain)	Chitin binding Peritrophin-A domain	OG0000162	CG13675, CG14301, CG14607, CG32036, CG5756	5	9	NA	NA	NA	NA	TX11A	TX11A_S4		No
evm.TU.CTG-1082.19	TX11A	166	8.9e-37	uncharacterized protein LOC107449571 isoform X3 [Parasteatoda tepidariorum]	53.5	3e-07	U-scoloptoxin(01)-Cw1a OS=Cormocephalus westwoodi OX=1096223 PE=3 SV=1	PF01607(Chitin binding Peritrophin-A domain)	Chitin binding Peritrophin-A domain	OG0000072	CG12009, CG13643, CG14880, mtg, thw	5	8	thw	thawb	Dmel_CG14608	2.35e-25	thw	thw		No
evm.TU.CTG-1175.42	EXOS2	455.7	1.5e-124	Exosome complex component RRP4 [Nephila clavipes]	322	1e-109	Exosome complex component RRP4 OS=Homo sapiens OX=9606 GN=EXOSC2 PE=1 SV=2	PF15985(KH domain)	KH domain	OG0007926	Rrp4	1	1	Rrp4	Rrp4	Dmel_CG3931	1.04e-97	Rrp4	Rrp4		No
evm.TU.CTG-1175.45	ANR39	159.5	1.3e-35	ankyrin repeat domain-containing protein 39 [Oryzias latipes]	152	5e-46	Ankyrin repeat domain-containing protein 39 OS=Bos taurus OX=9913 GN=ANKRD39 PE=2 SV=1	PF12796(Ankyrin repeats (3 copies))	Ankyrin repeats (3 copies)	OG0008502	CG44001	1	1	NA	NA	NA	NA	ANR39	ANR39		No
evm.TU.CTG-1175.50	PIGO	982.2	1.6e-282	GPI ethanolamine phosphate transferase 3 [Parasteatoda tepidariorum]	376	1e-112	GPI ethanolamine phosphate transferase 3 OS=Homo sapiens OX=9606 GN=PIGO PE=1 SV=3	PF01663(Type I phosphodiesterase / nucleotide pyrophosphatase)	Type I phosphodiesterase / nucleotide pyrophosphatase	OG0006407	PIG-O	1	1	PIG-O	Phosphatidylinositol glycan anchor biosynthesis class O	Dmel_CG12263	1.52e-94	PIG-O	PIG-O		No
evm.TU.CTG-1082.4	CDC26	63.5	4.9e-07	PREDICTED: anaphase-promoting complex subunit CDC26 [Nanorana parkeri]	56.2	6e-11	Anaphase-promoting complex subunit CDC26 OS=Homo sapiens OX=9606 GN=CDC26 PE=1 SV=1	NA	NA	OG0010412	0	0	2	NA	NA	NA	NA	CDC26	CDC26_S1		No
evm.TU.CTG-1082.5	NA	438.3	4.1e-119	hypothetical protein X975_17104, partial [Stegodyphus mimosarum]	NA	NA	NA	NA	NA	OG0008968	0	0	2	NA	NA	NA	NA	NA	NA		No
evm.TU.CTG-1175.51	ULK3	572.8	1.2e-159	Serine/threonine-protein kinase ULK3, partial [Stegodyphus mimosarum]	441	1e-151	Serine/threonine-protein kinase ULK3 OS=Xenopus laevis OX=8355 GN=ulk3 PE=2 SV=1	PF04212(MIT (microtubule interacting and transport) domain)	MIT (microtubule interacting and transport) domain	OG0006406	Aduk	1	1	fu	fused	Dmel_CG6551	8.97e-45	Aduk	Aduk		No
evm.TU.CTG-1175.52	SYPM	540.8	5.4e-150	probable proline--tRNA ligase, mitochondrial [Parasteatoda tepidariorum]	387	1e-130	Probable proline--tRNA ligase, mitochondrial OS=Rattus norvegicus OX=10116 GN=Pars2 PE=2 SV=1	PF00587(tRNA synthetase class II core domain (G, H, P, S and T))	tRNA synthetase class II core domain (G, H, P, S and T)	OG0005523	ProRS-m	1	1	ProRS-m	Prolyl-tRNA synthetase, mitochondrial	Dmel_CG12186	1.2e-90	ProRS-m	ProRS-m		No
evm.TU.CTG-1082.8	FBXW9	559.3	1.3e-155	F-box/WD repeat-containing protein 9 [Parasteatoda tepidariorum]	249	3e-77	F-box/WD repeat-containing protein 9 OS=Bos taurus OX=9913 GN=FBXW9 PE=2 SV=1	PF12937(F-box-like)	F-box-like	OG0007155	0	0	1	NA	NA	NA	NA	FBXW9	FBXW9		No
evm.TU.CTG-1082.9	BEST2	469.2	1.1e-128	uncharacterized protein LOC107454965 isoform X1 [Parasteatoda tepidariorum]	273	2e-88	Bestrophin-2 OS=Homo sapiens OX=9606 GN=BEST2 PE=2 SV=1	PF01062(Bestrophin, RFP-TM, chloride channel)	Bestrophin, RFP-TM, chloride channel	OG0001090	0	0	2	NA	NA	NA	NA	BEST2	BEST2_S1		No
evm.TU.CTG-1175.56	ERN2	981.1	3.8e-282	serine/threonine-protein kinase/endoribonuclease ire-1 [Parasteatoda tepidariorum]	607	0	Serine/threonine-protein kinase/endoribonuclease IRE2 OS=Homo sapiens OX=9606 GN=ERN2 PE=1 SV=4	NA	NA	OG0007261	Ire1	1	1	Ire1	Inositol-requiring enzyme-1	Dmel_CG4583	0	Ire1	Ire1		No
evm.TU.CTG-1175.59	CCD97	325.5	2.2e-85	Coiled-coil domain-containing protein 97, partial [Stegodyphus mimosarum]	95.5	2e-21	Coiled-coil domain-containing protein 97 OS=Mus musculus OX=10090 GN=Ccdc97 PE=1 SV=1	PF09747(Coiled-coil domain containing protein (DUF2052))	Coiled-coil domain containing protein (DUF2052)	OG0007262	CG7810	1	1	CG7810	None	Dmel_CG7810	4.14e-25	CCD97	CCD97		No
evm.TU.CTG-1176.16	ACKL	1813.5	0	Tyrosine-protein kinase PR2, partial [Stegodyphus mimosarum]	778	0	Activated Cdc42 kinase-like OS=Drosophila melanogaster OX=7227 GN=Ack-like PE=1 SV=3	PF00786(P21-Rho-binding domain)	P21-Rho-binding domain	OG0002372	Ack-like	1	1	Ack-like	Activated Cdc42 kinase-like	Dmel_CG43741	0	Ack-like	Ack-like		No
evm.TU.CTG-1176.17	UBIA1	515	2.3e-142	heix [Nephila clavipes]	372	1e-127	UbiA prenyltransferase domain-containing protein 1 homolog OS=Drosophila melanogaster OX=7227 GN=heix PE=2 SV=1	PF01040(UbiA prenyltransferase family)	UbiA prenyltransferase family	OG0006864	heix	1	1	heix	heixuedian	Dmel_CG5876	1.3e-128	heix	heix		No
evm.TU.CTG-1176.19	TMM47	368.2	2.3e-98	transmembrane protein 47 [Parasteatoda tepidariorum]	58.2	2e-09	Transmembrane protein 47 OS=Homo sapiens OX=9606 GN=TMEM47 PE=1 SV=1	PF00822(PMP-22/EMP/MP20/Claudin family)	PMP-22/EMP/MP20/Claudin family	OG0006009	CG45049	1	1	CG45049	None	Dmel_CG45049	8.89e-24	TMM47	TMM47		No
evm.TU.CTG-1176.20	DHX8	2042.3	0	ATP-dependent RNA helicase DHX8 [Parasteatoda tepidariorum]	1649	0	ATP-dependent RNA helicase DHX8 OS=Mus musculus OX=10090 GN=Dhx8 PE=2 SV=1	PF04408(Helicase associated domain (HA2))	Helicase associated domain (HA2)	OG0005505	pea	1	1	pea	peanuts	Dmel_CG8241	0	pea	pea		No
evm.TU.CTG-1176.21	NA	245.4	2.6e-60	uncharacterized protein LOC107443845 isoform X2 [Parasteatoda tepidariorum]	NA	NA	NA	NA	NA	OG0009470	CG33235	1	1	NA	NA	NA	NA	NA	NA		No
evm.TU.CTG-1176.22	SR1IP	166.4	9.1e-38	protein SREK1IP1-like [Orussus abietinus]	70.9	6e-15	Protein SREK1IP1 OS=Danio rerio OX=7955 GN=srek1ip1 PE=2 SV=1	NA	NA	OG0005537	CG3918	1	1	CG3918	None	Dmel_CG3918	3.37e-26	SR1IP	SR1IP		No
evm.TU.CTG-1084.1	GNPTG	336.3	1.4e-88	N-acetylglucosamine-1-phosphotransferase subunit gamma-like, partial [Parasteatoda tepidariorum]	194	4e-59	N-acetylglucosamine-1-phosphotransferase subunit gamma OS=Bos taurus OX=9913 GN=GNPTG PE=1 SV=4	PF07915(Glucosidase II beta subunit-like protein)	Glucosidase II beta subunit-like protein	OG0008412	0	0	1	NA	NA	NA	NA	GNPTG	GNPTG		No
evm.TU.CTG-1084.10	DI3L1	1382.5	0	DIS3-like exonuclease 1, partial [Stegodyphus mimosarum]	850	0	DIS3-like exonuclease 1 OS=Bos taurus OX=9913 GN=DIS3L PE=2 SV=2	PF17216(Rrp44-like cold shock domain)	Rrp44-like cold shock domain	OG0009870	0	0	1	NA	NA	NA	NA	DI3L1	DI3L1		No
evm.TU.CTG-1176.24	FUZZY	603.2	8.4e-169	protein fuzzy homolog [Parasteatoda tepidariorum]	228	4e-69	Protein fuzzy homolog OS=Xenopus tropicalis OX=8364 GN=fuz PE=1 SV=1	NA	NA	OG0007212	fy	1	1	fy	fuzzy	Dmel_CG13396	2.49e-35	fy	fy		No
evm.TU.CTG-1176.35	TM53B	456.4	8e-125	tmem53-a [Nephila clavipes]	144	3e-40	Transmembrane protein 53-B OS=Xenopus laevis OX=8355 GN=tmem53-b PE=2 SV=1	PF05705(Eukaryotic protein of unknown function (DUF829))	Eukaryotic protein of unknown function (DUF829)	OG0003316	CG8245	1	1	CG8245	None	Dmel_CG8245	1.19e-48	TM53B	TM53B		No
evm.TU.CTG-1176.36	BIG2	2508.8	0	brefeldin A-inhibited guanine nucleotide-exchange protein 2 [Parasteatoda tepidariorum]	2073	0	Brefeldin A-inhibited guanine nucleotide-exchange protein 2 OS=Homo sapiens OX=9606 GN=ARFGEF2 PE=1 SV=3	NA	NA	OG0005734	Sec71	1	1	Sec71	Secretory 71	Dmel_CG7578	0	Sec71	Sec71		No
evm.TU.CTG-1184.2	NDUS1	1217.2	0	NADH-ubiquinone oxidoreductase 75 kDa subunit, mitochondrial [Parasteatoda tepidariorum]	1003	0	NADH-ubiquinone oxidoreductase 75 kDa subunit, mitochondrial OS=Mus musculus OX=10090 GN=Ndufs1 PE=1 SV=2	PF10588(NADH-ubiquinone oxidoreductase-G iron-sulfur binding region)	NADH-ubiquinone oxidoreductase-G iron-sulfur binding region	OG0006314	ND-75	1	1	ND-75	NADH dehydrogenase (ubiquinone) 75 kDa subunit	Dmel_CG2286	0	ND-75	ND-75		No
evm.TU.CTG-1084.15	RAC1	287.7	4.2e-74	Ras-related protein ced-10, partial [Stegodyphus mimosarum]	144	6e-42	Ras-related C3 botulinum toxin substrate 1 OS=Rattus norvegicus OX=10116 GN=Rac1 PE=1 SV=1	NA	NA	OG0012724	0	0	1	NA	NA	NA	NA	RAC1	RAC1_S1		No
evm.TU.CTG-1084.16	HYEP	644.4	3.6e-181	Epoxide hydrolase 1 [Nephila clavipes]	422	1e-144	Epoxide hydrolase 1 OS=Sus scrofa OX=9823 GN=EPHX1 PE=2 SV=1	NA	NA	OG0001444	Jheh1, Jheh2, Jheh3	3	4	NA	NA	NA	NA	HYEP	HYEP_S1		No
evm.TU.CTG-1185.1	NA	391.7	8.3e-105	uncharacterized protein LOC107456361 [Parasteatoda tepidariorum]	NA	NA	NA	NA	NA	OG0002856	bif	1	1	NA	NA	NA	NA	bif	bif		No
evm.TU.CTG-1185.10	ARRD3	790.8	2.7e-225	arrestin domain-containing protein 3-like [Parasteatoda tepidariorum]	323	1e-106	Arrestin domain-containing protein 3 OS=Rattus norvegicus OX=10116 GN=Arrdc3 PE=2 SV=1	NA	NA	OG0003122	CG1105	1	1	CG1105	None	Dmel_CG1105	5.15e-46	ARRD3	ARRD3_S1		No
evm.TU.CTG-1185.11	RL36	194.9	1.8e-46	60S ribosomal protein L36-like [Parasteatoda tepidariorum]	175	4e-57	60S ribosomal protein L36 OS=Ixodes scapularis OX=6945 GN=RpL36 PE=3 SV=1	PF01158(Ribosomal protein L36e)	Ribosomal protein L36e	OG0006724	RpL36	1	1	RpL36	Ribosomal protein L36	Dmel_CG7622	1.15e-36	RpL36	RpL36		No
evm.TU.CTG-1185.3	RXRAA	698.4	1.8e-197	retinoid x receptor [Agelena silvatica]	502	1e-176	Retinoic acid receptor RXR-alpha-A OS=Danio rerio OX=7955 GN=rxraa PE=2 SV=2	PF00104(Ligand-binding domain of nuclear hormone receptor)	Ligand-binding domain of nuclear hormone receptor	OG0001397	usp	1	1	usp	ultraspiracle	Dmel_CG4380	8.09e-114	usp	usp		Yes
evm.TU.CTG-1188.11	NA	126.3	1.3e-25	Transmembrane protein 42, partial [Stegodyphus mimosarum]	NA	NA	NA	NA	NA	OG0008633	CG42495	1	1	NA	NA	NA	NA	NA	NA		No
evm.TU.CTG-1084.21	NA	NA	NA	NA	NA	NA	NA	NA	NA	NA	NA	NA	NA	NA	NA	NA	NA	NA	NA		No
evm.TU.CTG-1084.22	NA	137.1	1.3e-28	hypothetical protein A9K55_002533 [Cordyceps militaris]	NA	NA	NA	NA	NA	OG0007832	0	0	1	NA	NA	NA	NA	NA	NA		No
evm.TU.CTG-1188.12	PUM2	1450.3	0	pumilio homolog 2 isoform X1 [Parasteatoda tepidariorum]	731	0	Pumilio homolog 2 OS=Xenopus laevis OX=8355 GN=pum2 PE=1 SV=1	NA	NA	OG0003451	pum	1	1	pum	pumilio	Dmel_CG9755	4.99e-20	pum	pum		No
evm.TU.CTG-1084.24	YPF17	502.3	2.9e-138	mediator of RNA polymerase II transcription subunit 15-like [Parasteatoda tepidariorum]	55.5	2e-06	Protein PF14_0175 OS=Plasmodium falciparum (isolate 3D7) OX=36329 GN=PF14_0175 PE=1 SV=1	PF06585(Haemolymph juvenile hormone binding protein (JHBP))	Haemolymph juvenile hormone binding protein (JHBP)	OG0009869	0	0	1	NA	NA	NA	NA	YPF17	YPF17		No
evm.TU.CTG-1188.14	TMM53	406.4	1.1e-109	Transmembrane protein 53, partial [Stegodyphus mimosarum]	51.6	3e-06	Transmembrane protein 53 OS=Danio rerio OX=7955 GN=tmem53 PE=2 SV=1	NA	NA	OG0003452	l_2_k09913	1	1	l(2)k09913	lethal (2) k09913	Dmel_CG3082	6.99e-54	l_2_k09913	l_2_k09913		No
evm.TU.CTG-1188.9	NA	NA	NA	NA	NA	NA	NA	NA	NA	OG0007462	CG15211	1	1	NA	NA	NA	NA	NA	NA		No
evm.TU.CTG-1084.5	NA	81.6	1.8e-12	uncharacterized protein LOC107449276 isoform X7 [Parasteatoda tepidariorum]	NA	NA	NA	NA	NA	OG0016163	0	0	1	NA	NA	NA	NA	NA	NA		No
evm.TU.CTG-1084.7	NA	NA	NA	NA	NA	NA	NA	NA	NA	NA	NA	NA	NA	NA	NA	NA	NA	NA	NA		No
evm.TU.CTG-1084.8	RBM10	140.6	3.3e-29	RNA-binding protein 5 [Parasteatoda tepidariorum]	83.2	5e-15	RNA-binding protein 10 OS=Rattus norvegicus OX=10116 GN=Rbm10 PE=1 SV=1	NA	NA	OG0006294	0	0	3	NA	NA	NA	NA	RBM10	RBM10		No
evm.TU.CTG-1084.9	SY63	620.9	9.6e-174	Synaptotagmin-9, partial [Stegodyphus mimosarum]	160	3e-40	Synaptotagmin-C OS=Diplobatis ommata OX=1870830 GN=P65-C PE=2 SV=1	PF00168(C2 domain)	C2 domain	OG0006294	0	0	3	NA	NA	NA	NA	SY63	SY63		No
evm.TU.CTG-1085.1	LYSC1	210.3	6e-51	lysozyme C [Parasteatoda tepidariorum]	102	4e-27	Lysozyme C-1 OS=Anas platyrhynchos OX=8839 PE=1 SV=1	PF00062(C-type lysozyme/alpha-lactalbumin family)	C-type lysozyme/alpha-lactalbumin family	OG0000414	CG11159, CG16756, CG16799, CG30062, CG7798, LysB, LysD, LysE, LysP, LysS, LysX	11	5	NA	NA	NA	NA	LYSC1	LYSC1		No
evm.TU.CTG-1085.10	B3GT1	573.2	7.6e-160	Beta-1-3-galactosyltransferase 1 [Nephila clavipes]	142	2e-38	Beta-1,3-galactosyltransferase 1 OS=Pongo pygmaeus OX=9600 GN=B3GALT1 PE=3 SV=1	PF01762(Galactosyltransferase)	Galactosyltransferase	OG0000102	CG11357, CG30036, CG30037, CG3038, CG8668, CG8673, GalT1	7	6	CG11357	None	Dmel_CG11357	2.53e-65	B3GT1	B3GT1_S1		No
evm.TU.CTG-1189.12	N6MT1	241.9	2.5e-60	hemK methyltransferase family member 2 [Parasteatoda tepidariorum]	192	6e-61	Methyltransferase N6AMT1 OS=Mus musculus OX=10090 GN=N6amt1 PE=1 SV=1	PF05175(Methyltransferase small domain)	Methyltransferase small domain	OG0007671	HemK2	1	1	HemK2	HemK methyltransferase 2	Dmel_CG9960	1.28e-47	HemK2	HemK2		No
evm.TU.CTG-1189.3	SL9A7	1129.8	0	Sodium/hydrogen exchanger 7, partial [Stegodyphus mimosarum]	562	0	Sodium/hydrogen exchanger 7 OS=Mus musculus OX=10090 GN=Slc9a7 PE=1 SV=1	PF00999(Sodium/hydrogen exchanger family)	Sodium/hydrogen exchanger family	OG0004513	Nhe3	1	1	NA	NA	NA	NA	Nhe3	Nhe3		No
evm.TU.CTG-1189.5	RN121	530.4	5.2e-147	RING finger protein 121-like isoform X1 [Limulus polyphemus]	406	1e-141	RING finger protein 121 OS=Xenopus tropicalis OX=8364 GN=rnf121 PE=2 SV=1	NA	NA	OG0006121	CG15814	1	1	CG15814	None	Dmel_CG15814	6.96e-70	RN121	RN121		No
evm.TU.CTG-1085.14	ACVR1	772.7	9.8e-220	Activin receptor type-1, partial [Stegodyphus mimosarum]	528	0	Activin receptor type-1 OS=Homo sapiens OX=9606 GN=ACVR1 PE=1 SV=1	PF08515(Transforming growth factor beta type I GS-motif)	Transforming growth factor beta type I GS-motif	OG0000243	babo, put, sax, tkv	4	5	NA	NA	NA	NA	ACVR1	ACVR1		No
evm.TU.CTG-1189.7	UBC1	341.7	1.7e-90	Ubiquitin-conjugating enzyme E2 1, partial [Stegodyphus mimosarum]	298	1e-104	Ubiquitin-conjugating enzyme E2 1 OS=Caenorhabditis elegans OX=6239 GN=ubc-1 PE=1 SV=1	NA	NA	OG0004514	Ubc6	1	1	Ubc6	Ubiquitin conjugating enzyme 6	Dmel_CG2013	3.28e-90	Ubc6	Ubc6		No
evm.TU.CTG-1190.2	IF172	3064.6	0	intraflagellar transport protein [Nephila clavipes]	2059	0	Intraflagellar transport protein 172 homolog OS=Mus musculus OX=10090 GN=Ift172 PE=1 SV=1	PF00400(WD domain, G-beta repeat)	WD domain, G-beta repeat	OG0005573	Oseg2	1	1	Oseg2	Outer segment 2	Dmel_CG13809	0	Oseg2	Oseg2		No
evm.TU.CTG-1085.19	NA	498.4	1e-136	uncharacterized protein LOC107450717 [Parasteatoda tepidariorum]	NA	NA	NA	PF01607(Chitin binding Peritrophin-A domain)	Chitin binding Peritrophin-A domain	OG0004421	0	0	2	NA	NA	NA	NA	NA	NA		No
evm.TU.CTG-1190.3	OXA1L	514.6	4.2e-142	mitochondrial inner membrane protein OXA1L [Parasteatoda tepidariorum]	265	6e-83	Mitochondrial inner membrane protein OXA1L OS=Mus musculus OX=10090 GN=Oxa1l PE=1 SV=1	NA	NA	OG0006983	OXA1L	1	1	OXA1L	OXA1L mitochondrial inner membrane protein	Dmel_CG6404	2.31e-91	OXA1L	OXA1L		No
evm.TU.CTG-1190.4	S7A6O	293.9	7.3e-76	putative RNA polymerase II nuclear localization protein SLC7A6OS, partial [Stegodyphus mimosarum]	84.7	1e-17	Probable RNA polymerase II nuclear localization protein SLC7A6OS OS=Xenopus tropicalis OX=8364 GN=slc7a6os PE=2 SV=1	PF08574(Transcription factor Iwr1)	Transcription factor Iwr1	OG0008534	fs_2_ltoPP43	1	1	NA	NA	NA	NA	fs_2_ltoPP43	fs_2_ltoPP43		Yes
evm.TU.CTG-1190.5	CNOT1	3568.5	0	CCR4-NOT transcription complex subunit 1-like [Parasteatoda tepidariorum]	2772	0	CCR4-NOT transcription complex subunit 1 OS=Homo sapiens OX=9606 GN=CNOT1 PE=1 SV=2	PF12842(Domain of unknown function (DUF3819))	Domain of unknown function (DUF3819)	OG0004812	Not1	1	1	Not1	Not1	Dmel_CG34407	0	Not1	Not1		No
evm.TU.CTG-1085.22	ICMT	74.3	2.2e-10	Protein-S-isoprenylcysteine O-methyltransferase, partial [Stegodyphus mimosarum]	52	2e-08	Protein-S-isoprenylcysteine O-methyltransferase OS=Mus musculus OX=10090 GN=Icmt PE=2 SV=2	NA	NA	NA	NA	NA	NA	NA	NA	NA	NA	ICMT	ICMT		No
evm.TU.CTG-1191.10	TR112	212.2	1.2e-51	tRNA methyltransferase 112-like protein, partial [Stegodyphus mimosarum]	130	4e-39	Multifunctional methyltransferase subunit TRM112-like protein OS=Mus musculus OX=10090 GN=Trmt112 PE=1 SV=1	NA	NA	OG0007255	CG12975	1	1	CG12975	None	Dmel_CG12975	9.02e-32	TR112	TR112		No
evm.TU.CTG-1085.24	H1	240.4	6.5e-60	His1 [Nephila clavipes]	124	4e-34	Histone H1 OS=Drosophila melanogaster OX=7227 GN=His1 PE=1 SV=1	PF00538(linker histone H1 and H5 family)	linker histone H1 and H5 family	OG0000141	His1_CG31617, His1_CG33801, His1_CG33804, His1_CG33807, His1_CG33810, His1_CG33813, His1_CG33816, His1_CG33819, His1_CG33822, His1_CG33825, His1_CG33828, His1_CG33831, His1_CG33834, His1_CG33837, His1_CG33840, His1_CG33843, His1_CG33846, His1_CG33849, His1_CG33852, His1_CG33855, His1_CG33858, His1_CG33861, His1_CG33864	23	37	NA	NA	NA	NA	H1	H1_S1		No
evm.TU.CTG-1085.25	VMPA	382.1	1.8e-102	Astacin-like metalloprotease toxin, partial [Stegodyphus mimosarum]	187	8e-58	Astacin-like metalloprotease toxin 1 OS=Loxosceles intermedia OX=58218 PE=1 SV=1	NA	NA	OG0000026	CG10280, CG11865, CG15253, CG15254, CG15255, CG5715, CG6696, CG6763, CG7631, Semp1	10	28	NA	NA	NA	NA	VMPA	VMPA_S3		No
evm.TU.CTG-1085.26	ACES	329.7	2.4e-86	Acetylcholinesterase-1 [Nephila clavipes]	253	1e-75	Acetylcholinesterase-1 OS=Trittame loki OX=1295018 PE=1 SV=1	NA	NA	OG0007070	0	0	14	NA	NA	NA	NA	ACES	ACES_S3		No
evm.TU.CTG-1191.15	ZFR	1419.1	0	Zinc finger RNA-binding protein, partial [Stegodyphus mimosarum]	736	0	Zinc finger RNA-binding protein OS=Homo sapiens OX=9606 GN=ZFR PE=1 SV=2	NA	NA	OG0002265	Zn72D	1	1	Zn72D	Zinc-finger protein at 72D	Dmel_CG5215	4.09e-86	Zn72D	Zn72D		No
evm.TU.CTG-1085.29	IF4A3	748.4	1.5e-212	eukaryotic initiation factor 4A-III [Penaeus vannamei]	752	0	Eukaryotic initiation factor 4A-III OS=Drosophila melanogaster OX=7227 GN=CG7483 PE=1 SV=1	PF00271(Helicase conserved C-terminal domain)	Helicase conserved C-terminal domain	OG0000495	CG7483, Gem3, eIF4A	3	3	CG7483	None	Dmel_CG7483	0	IF4A3	IF4A3		No
evm.TU.CTG-1191.18	XPA	421.4	2.8e-114	DNA repair protein complementing XP-A cells-like protein, partial [Stegodyphus mimosarum]	231	1e-74	DNA repair protein complementing XP-A cells homolog OS=Gallus gallus OX=9031 GN=XPA PE=2 SV=1	PF01286(XPA protein N-terminal)	XPA protein N-terminal	OG0006441	Xpac	1	1	Xpac	Xeroderma pigmentosum group A-like	Dmel_CG6358	1.07e-63	Xpac	Xpac		Yes
evm.TU.CTG-1085.30	PRDX6	385.2	1.8e-103	Peroxiredoxin-6, partial [Stegodyphus mimosarum]	307	1e-106	Peroxiredoxin-6 OS=Homo sapiens OX=9606 GN=PRDX6 PE=1 SV=3	PF10417(C-terminal domain of 1-Cys peroxiredoxin)	C-terminal domain of 1-Cys peroxiredoxin	OG0002620	CG12896, Prx2540-1, Prx2540-2, Prx6005	4	1	Prx6005	Peroxiredoxin 6005	Dmel_CG3083	3.59e-102	Prx6005	Prx6005		No
evm.TU.CTG-1191.19	ZN532	845.9	1.3e-241	Zinc finger protein 592, partial [Stegodyphus mimosarum]	237	2e-64	Zinc finger protein 532 OS=Homo sapiens OX=9606 GN=ZNF532 PE=1 SV=2	PF13894(C2H2-type zinc finger)	C2H2-type zinc finger	OG0007937	CG15336	1	1	NA	NA	NA	NA	ZN532	ZN532		Yes
evm.TU.CTG-1191.21	DUS3L	867.1	4.6e-248	tRNA-dihydrouridine(47) synthase [NAD(P)(+)]-like [Parasteatoda tepidariorum]	604	0	tRNA-dihydrouridine(47) synthase [NAD(P)(+)]-like OS=Xenopus tropicalis OX=8364 GN=dus3l PE=2 SV=2	PF01207(Dihydrouridine synthase (Dus))	Dihydrouridine synthase (Dus)	OG0004165	CG10463	1	1	CG10463	None	Dmel_CG10463	1.29e-172	DUS3L	DUS3L		No
evm.TU.CTG-1191.22	NA	570.1	6e-159	uncharacterized protein LOC107450348 [Parasteatoda tepidariorum]	NA	NA	NA	PF05773(RWD domain)	RWD domain	OG0009009	CG17260	1	1	CG17260	None	Dmel_CG17260	9.84e-75	NA	NA		No
evm.TU.CTG-1191.23	PIGG	645.6	2.8e-181	las21 [Nephila clavipes]	322	3e-95	GPI ethanolamine phosphate transferase 2 OS=Homo sapiens OX=9606 GN=PIGG PE=1 SV=1	PF01663(Type I phosphodiesterase / nucleotide pyrophosphatase)	Type I phosphodiesterase / nucleotide pyrophosphatase	OG0004166	PIG-G	1	1	PIG-G	Phosphatidylinositol glycan anchor biosynthesis class G	Dmel_CG2144	1.5e-57	PIG-G	PIG-G		No
evm.TU.CTG-1191.24	LAGE3	94.4	3.6e-16	uncharacterized protein LOC107446774 [Parasteatoda tepidariorum]	54.7	3e-09	EKC/KEOPS complex subunit LAGE3 OS=Homo sapiens OX=9606 GN=LAGE3 PE=1 SV=2	PF09341(Transcription factor Pcc1)	Transcription factor Pcc1	OG0009938	CG42498	1	1	CG42498	None	Dmel_CG42498	1.82e-11	LAGE3	LAGE3		No
evm.TU.CTG-1085.37	TTC33	240.4	6.4e-60	Ttc33 [Nephila clavipes]	135	3e-38	Tetratricopeptide repeat protein 33 OS=Mus musculus OX=10090 GN=Ttc33 PE=1 SV=1	PF13181(Tetratricopeptide repeat)	Tetratricopeptide repeat	OG0009504	0	0	1	NA	NA	NA	NA	TTC33	TTC33		No
evm.TU.CTG-1085.4	PTPA	526.6	7.3e-146	Serine/threonine-protein phosphatase 2A activator, partial [Stegodyphus mimosarum]	395	1e-138	Serine/threonine-protein phosphatase 2A activator OS=Mus musculus OX=10090 GN=Ptpa PE=1 SV=1	PF03095(Phosphotyrosyl phosphate activator (PTPA) protein)	Phosphotyrosyl phosphate activator (PTPA) protein	OG0004422	CG2104, CG8509, Ptpa	3	1	Ptpa	Phosphotyrosyl phosphatase activator	Dmel_CG3289	1.17e-102	Ptpa	Ptpa		No
evm.TU.CTG-1085.40	NA	66.2	1.2e-07	uncharacterized protein LOC111043390 [Nilaparvata lugens]	NA	NA	NA	NA	NA	OG0011467	0	0	1	NA	NA	NA	NA	NA	NA		No
evm.TU.CTG-1085.41	NA	96.7	3.3e-17	hypothetical protein NCL1_29043 [Nephila clavipes]	NA	NA	NA	NA	NA	OG0000478	CG1951, bma	2	5	NA	NA	NA	NA	NA	NA		No
evm.TU.CTG-1085.5	LRRN3	327.8	5e-86	leucine-rich repeat neuronal protein 3-like [Parasteatoda tepidariorum]	60.8	5e-09	Leucine-rich repeat neuronal protein 3 OS=Rattus norvegicus OX=10116 GN=Lrrn3 PE=2 SV=1	NA	NA	OG0014264	0	0	1	NA	NA	NA	NA	LRRN3	LRRN3_S1		No
evm.TU.CTG-1085.6	NA	NA	NA	NA	NA	NA	NA	NA	NA	NA	NA	NA	NA	NA	NA	NA	NA	NA	NA		No
evm.TU.CTG-1085.7	LRIG3	373.6	7.9e-100	leucine-rich repeat and immunoglobulin-like domain-containing nogo receptor-interacting protein 3 isoform X2 [Parasteatoda tepidariorum]	78.2	1e-14	Leucine-rich repeats and immunoglobulin-like domains protein 3 OS=Mus musculus OX=10090 GN=Lrig3 PE=1 SV=1	NA	NA	OG0000027	0	0	42	NA	NA	NA	NA	LRIG3	LRIG3_S1		No
evm.TU.CTG-1191.25	D19L1	1077	0	probable C-mannosyltransferase DPY19L1 [Parasteatoda tepidariorum]	617	0	Probable C-mannosyltransferase DPY19L1 OS=Homo sapiens OX=9606 GN=DPY19L1 PE=2 SV=1	PF10034(Q-cell neuroblast polarisation)	Q-cell neuroblast polarisation	OG0006446	CG6659	1	1	CG6659	None	Dmel_CG6659	5.48e-13	D19L1	D19L1		No
evm.TU.CTG-1191.3	AR6P6	120.9	3.2e-24	ADP-ribosylation factor-like protein 6-interacting protein 6 [Parasteatoda tepidariorum]	58.5	2e-10	ADP-ribosylation factor-like protein 6-interacting protein 6 OS=Rattus norvegicus OX=10116 GN=Arl6ip6 PE=1 SV=1	PF15062(Haemopoietic lineage transmembrane helix)	Haemopoietic lineage transmembrane helix	OG0009449	CG8321	1	1	NA	NA	NA	NA	AR6P6	AR6P6		No
evm.TU.CTG-1192.13	WDR3	1214.1	0	WD repeat-containing protein 3 [Parasteatoda tepidariorum]	727	0	WD repeat-containing protein 3 OS=Homo sapiens OX=9606 GN=WDR3 PE=1 SV=1	PF04003(Dip2/Utp12 Family)	Dip2/Utp12 Family	OG0005551	CG8064	1	1	CG8064	None	Dmel_CG8064	1.49e-169	WDR3	WDR3		No
evm.TU.CTG-1192.15	LYST	2188.7	0	lysosomal-trafficking regulator [Parasteatoda tepidariorum]	541	1e-153	Lysosomal-trafficking regulator OS=Homo sapiens OX=9606 GN=LYST PE=1 SV=3	PF02138(Beige/BEACH domain)	Beige/BEACH domain	OG0003707	mv	1	1	mv	mauve	Dmel_CG42863	3.08e-90	mv	mv		No
evm.TU.CTG-1086.12	FGFR2	720.3	8.8e-204	Fibroblast growth factor receptor 3, partial [Stegodyphus mimosarum]	521	1e-173	Fibroblast growth factor receptor 2 OS=Homo sapiens OX=9606 GN=FGFR2 PE=1 SV=1	PF07714(Protein tyrosine kinase)	Protein tyrosine kinase	OG0001196	btl, htl	2	2	NA	NA	NA	NA	FGFR2	FGFR2_S1		No
evm.TU.CTG-1086.15	NA	NA	NA	NA	NA	NA	NA	NA	NA	NA	NA	NA	NA	NA	NA	NA	NA	NA	NA		No
evm.TU.CTG-1192.16	RM46	362.1	2.3e-96	Mrpl46, partial [Nephila clavipes]	196	3e-60	39S ribosomal protein L46, mitochondrial OS=Rattus norvegicus OX=10116 GN=Mrpl46 PE=2 SV=1	PF11788(39S mitochondrial ribosomal protein L46)	39S mitochondrial ribosomal protein L46	OG0006473	mRpL46	1	1	mRpL46	mitochondrial ribosomal protein L46	Dmel_CG13922	8.77e-51	mRpL46	mRpL46		No
evm.TU.CTG-1192.18	DPH6	390.6	5e-105	ATP-binding domain-containing protein 4, partial [Stegodyphus mimosarum]	331	1e-114	Diphthine--ammonia ligase OS=Homo sapiens OX=9606 GN=DPH6 PE=1 SV=3	PF01902(Diphthamide synthase)	Diphthamide synthase	OG0007281	CG1578	1	1	CG1578	None	Dmel_CG1578	5.25e-59	DPH6	DPH6		No
evm.TU.CTG-1192.9	NDUAB	181.8	2.4e-42	NADH dehydrogenase [ubiquinone] 1 alpha subcomplex subunit 11 [Parasteatoda tepidariorum]	67	2e-13	NADH dehydrogenase [ubiquinone] 1 alpha subcomplex subunit 11 OS=Pongo pygmaeus OX=9600 GN=NDUFA11 PE=2 SV=3	NA	NA	OG0006463	ND-B14.7	1	1	ND-B14.7	NADH dehydrogenase (ubiquinone) B14.7 subunit	Dmel_CG9350	5.73e-10	ND-B14.7	ND-B14.7		No
evm.TU.CTG-1086.22	SBSN	88.2	5.3e-14	glutenin, high molecular weight subunit DX5 isoform X2 [Aedes aegypti]	53.9	5e-07	Suprabasin OS=Mus musculus OX=10090 GN=Sbsn PE=2 SV=1	NA	NA	OG0015596	0	0	3	NA	NA	NA	NA	SBSN	SBSN_S1		No
evm.TU.CTG-1193.17	LIPT2	326.6	8.2e-86	putative lipoyltransferase 2, mitochondrial [Parasteatoda tepidariorum]	238	2e-78	Putative lipoyltransferase 2, mitochondrial OS=Danio rerio OX=7955 GN=lipt2 PE=2 SV=1	PF03099(Biotin/lipoate A/B protein ligase family)	Biotin/lipoate A/B protein ligase family	OG0007551	CG9804	1	1	CG9804	None	Dmel_CG9804	4.79e-75	LIPT2	LIPT2		No
evm.TU.CTG-1193.21	FRDA	179.9	1e-41	Frataxin [Nephila clavipes]	120	2e-33	Frataxin homolog, mitochondrial OS=Drosophila melanogaster OX=7227 GN=fh PE=2 SV=1	PF01491(Frataxin-like domain)	Frataxin-like domain	OG0005944	fh	1	1	fh	frataxin	Dmel_CG8971	2.13e-34	fh	fh		No
evm.TU.CTG-1086.26	KEG	NA	NA	NA	47.4	3e-06	E3 ubiquitin-protein ligase KEG OS=Arabidopsis thaliana OX=3702 GN=KEG PE=1 SV=2	PF12796(Ankyrin repeats (3 copies))	Ankyrin repeats (3 copies)	OG0019198	0	0	2	NA	NA	NA	NA	KEG	KEG		No
evm.TU.CTG-1193.26	EIF3L	951.8	1.2e-273	eukaryotic translation initiation factor 3 subunit L [Parasteatoda tepidariorum]	728	0	Eukaryotic translation initiation factor 3 subunit L OS=Danio rerio OX=7955 GN=eif3l PE=2 SV=1	PF10255(RNA polymerase I-associated factor PAF67)	RNA polymerase I-associated factor PAF67	OG0006820	eIF3l	1	1	eIF3l	eukaryotic translation initiation factor 3 subunit l	Dmel_CG5642	0	eIF3l	eIF3l		No
evm.TU.CTG-1193.28	SEN54	304.3	2.7e-78	tRNA-splicing endonuclease subunit Sen54, partial [Stegodyphus mimosarum]	93.6	3e-18	tRNA-splicing endonuclease subunit Sen54 OS=Mus musculus OX=10090 GN=Tsen54 PE=2 SV=2	PF12928(tRNA-splicing endonuclease subunit sen54 N-term)	tRNA-splicing endonuclease subunit sen54 N-term	OG0006821	Tsen54	1	1	Tsen54	tRNA splicing endonuclease subunit 54	Dmel_CG5626	1.16e-09	Tsen54	Tsen54		No
evm.TU.CTG-1194.14	PKHM2	1066.2	7.6e-308	pleckstrin homology domain-containing family M member 2 [Parasteatoda tepidariorum]	182	7e-46	Pleckstrin homology domain-containing family M member 2 OS=Homo sapiens OX=9606 GN=PLEKHM2 PE=1 SV=2	NA	NA	OG0007227	prd1	1	1	prd1	pruning defect 1	Dmel_CG17360	8.42e-09	prd1	prd1		No
evm.TU.CTG-12.10	PROD	959.1	8.7e-276	proline dehydrogenase 1, mitochondrial-like isoform X1 [Parasteatoda tepidariorum]	666	0	Proline dehydrogenase 1, mitochondrial OS=Drosophila melanogaster OX=7227 GN=slgA PE=2 SV=2	PF01619(Proline dehydrogenase)	Proline dehydrogenase	OG0002719	slgA	1	1	slgA	sluggish A	Dmel_CG1417	2.32e-77	slgA	slgA		No
evm.TU.CTG-12.12	ESS2	590.9	4.8e-165	protein DGCR14-like [Parasteatoda tepidariorum]	296	2e-94	Splicing factor ESS-2 homolog OS=Mus musculus OX=10090 GN=Ess2 PE=1 SV=2	PF09751(Nuclear protein Es2)	Nuclear protein Es2	OG0006761	Es2	1	1	Es2	Es2	Dmel_CG1474	4.35e-76	Es2	Es2		No
evm.TU.CTG-12.59	HR3	769.6	7.7e-219	Hr46 [Nephila clavipes]	523	0	Probable nuclear hormone receptor HR3 OS=Drosophila melanogaster OX=7227 GN=Hr3 PE=2 SV=1	NA	NA	OG0002866	Hr3	1	1	Hr3	Hormone receptor 3	Dmel_CG33183	2e-50	Hr3	Hr3		Yes
evm.TU.CTG-12.6	VIP1	2387.8	0	inositol hexakisphosphate and diphosphoinositol-pentakisphosphate kinase isoform X6 [Parasteatoda tepidariorum]	1586	0	Inositol hexakisphosphate and diphosphoinositol-pentakisphosphate kinase OS=Drosophila melanogaster OX=7227 GN=l(1)G0196 PE=1 SV=2	PF18086(Diphosphoinositol pentakisphosphate kinase 2 N-terminal domain)	-	OG0001297	l_1_G0196	1	1	l(1)G0196	lethal (1) G0196	Dmel_CG14616	1.6e-178	l_1_G0196	l_1_G0196		No
evm.TU.CTG-12.63	WDR48	1176	0	WD repeat-containing protein 48-like isoform X2 [Parasteatoda tepidariorum]	902	0	WD repeat-containing protein 48 OS=Gallus gallus OX=9031 GN=WDR48 PE=2 SV=1	PF00400(WD domain, G-beta repeat)	WD domain, G-beta repeat	OG0006784	CG9062	1	1	CG9062	None	Dmel_CG9062	6.58e-132	WDR48	WDR48		No
evm.TU.CTG-12.72	SSRB	278.9	1.6e-71	translocon-associated protein subunit beta [Parasteatoda tepidariorum]	203	6e-66	Translocon-associated protein subunit beta OS=Bos taurus OX=9913 GN=SSR2 PE=2 SV=1	NA	NA	OG0005479	SsRbeta	1	1	SsRbeta	Signal sequence receptor beta	Dmel_CG5474	4.79e-60	SsRbeta	SsRbeta		No
evm.TU.CTG-12.79	OAZ1	312	1.7e-81	Ornithine decarboxylase antizyme 1 [Nephila clavipes]	109	2e-28	Ornithine decarboxylase antizyme 1 OS=Homo sapiens OX=9606 GN=OAZ1 PE=1 SV=3	PF02100(Ornithine decarboxylase antizyme)	Ornithine decarboxylase antizyme	OG0008115	Oda	1	1	Oda	Ornithine decarboxylase antizyme	Dmel_CG16747	5.83e-16	Oda	Oda		No
evm.TU.CTG-1086.38	KCNKI	567.8	3.6e-158	potassium channel subfamily K member 15 [Parasteatoda tepidariorum]	136	3e-35	Potassium channel subfamily K member 18 OS=Mus musculus OX=10090 GN=Kcnk18 PE=1 SV=1	NA	NA	OG0000176	CG10864, CG42340, galene, sand	4	8	sand	sandman	Dmel_CG8713	3.03e-83	sand	sand		No
evm.TU.CTG-1086.39	NA	142.5	1.1e-29	uncharacterized protein LOC107456085 [Parasteatoda tepidariorum]	NA	NA	NA	NA	NA	OG0005489	0	0	3	NA	NA	NA	NA	NA	NA		No
evm.TU.CTG-12.9	EXOC1	1478.4	0	Exocyst complex component 1, partial [Stegodyphus mimosarum]	813	0	Exocyst complex component 1 OS=Homo sapiens OX=9606 GN=EXOC1 PE=1 SV=4	NA	NA	OG0002895	Sec3	1	1	Sec3	Secretory 3	Dmel_CG3885	0	Sec3	Sec3		Yes
evm.TU.CTG-1202.11	EXOC5	1276.9	0	exocyst complex component 5 [Parasteatoda tepidariorum]	653	0	Exocyst complex component 5 OS=Drosophila melanogaster OX=7227 GN=Sec10 PE=2 SV=1	PF07393(Exocyst complex component Sec10)	Exocyst complex component Sec10	OG0005414	Sec10	1	1	Sec10	Secretory 10	Dmel_CG6159	0	Sec10	Sec10		No
evm.TU.CTG-1202.2	BT3L4	295	1.8e-76	transcription factor BTF3 homolog 4-like isoform X2 [Parasteatoda tepidariorum]	225	1e-75	Transcription factor BTF3 homolog 4 OS=Danio rerio OX=7955 GN=btf3l4 PE=2 SV=1	NA	NA	OG0003634	bic	1	1	bic	bicaudal	Dmel_CG3644	2.09e-64	bic	bic		Yes
evm.TU.CTG-1202.7	RAD1	484.2	3.7e-133	Cell cycle checkpoint protein RAD1 [Nephila clavipes]	330	1e-113	Cell cycle checkpoint protein RAD1 OS=Pongo abelii OX=9601 GN=RAD1 PE=2 SV=1	PF02144(Repair protein Rad1/Rec1/Rad17)	Repair protein Rad1/Rec1/Rad17	OG0005413	Rad1	1	1	Rad1	Radiation insensitive 1	Dmel_CG3240	2.15e-32	Rad1	Rad1		No
evm.TU.CTG-1086.44	MEGF6	1234.6	0	multiple epidermal growth factor-like domains protein 6 [Parasteatoda tepidariorum]	486	1e-148	Multiple epidermal growth factor-like domains protein 6 OS=Rattus norvegicus OX=10116 GN=Megf6 PE=1 SV=1	NA	NA	OG0000295	NimA, drpr	2	11	NA	NA	NA	NA	MEGF6	MEGF6_S1		No
evm.TU.CTG-1203.11	PSMD6	733.4	4.9e-208	26S proteasome non-ATPase regulatory subunit 6, partial [Stegodyphus mimosarum]	593	0	26S proteasome non-ATPase regulatory subunit 6 OS=Drosophila melanogaster OX=7227 GN=Rpn7 PE=2 SV=1	PF01399(PCI domain)	PCI domain	OG0005397	Rpn7	1	1	Rpn7	Regulatory particle non-ATPase 7	Dmel_CG5378	0	Rpn7	Rpn7		No
evm.TU.CTG-1203.12	NA	74.3	2.7e-10	hypothetical protein X975_02893, partial [Stegodyphus mimosarum]	NA	NA	NA	NA	NA	OG0012052	CG31360	1	1	NA	NA	NA	NA	NA	NA		No
evm.TU.CTG-1203.4	DNJC2	932.9	6.5e-268	DnaJ-like protein subfamily C member 2, partial [Stegodyphus mimosarum]	565	0	DnaJ homolog subfamily C member 2 OS=Rattus norvegicus OX=10116 GN=Dnajc2 PE=1 SV=1	PF00226(DnaJ domain)	DnaJ domain	OG0005710	CG10565	1	1	CG10565	None	Dmel_CG10565	1.05e-108	DNJC2	DNJC2		Yes
evm.TU.CTG-1086.50	GRP3	1072.4	8.2e-310	ras guanyl-releasing protein 3 [Parasteatoda tepidariorum]	503	1e-168	Ras guanyl-releasing protein 3 OS=Homo sapiens OX=9606 GN=RASGRP3 PE=1 SV=1	PF00618(RasGEF N-terminal motif)	RasGEF N-terminal motif	OG0008410	0	0	1	NA	NA	NA	NA	GRP3	GRP3		No
evm.TU.CTG-1203.6	NUSAP	218	1.2e-52	nucleolar and spindle-associated protein 1-like [Parasteatoda tepidariorum]	71.2	9e-12	Nucleolar and spindle-associated protein 1 OS=Gallus gallus OX=9031 GN=NUSAP1 PE=2 SV=1	PF16006(Nucleolar and spindle-associated protein)	Nucleolar and spindle-associated protein	OG0009865	Mink	1	1	NA	NA	NA	NA	Mink	Mink		No
evm.TU.CTG-1203.8	RPC10	190.7	3.3e-45	polymerase (RNA) III (DNA directed) polypeptide K, 12.3 kDa S homeolog [Xenopus laevis]	169	4e-55	DNA-directed RNA polymerase III subunit RPC10 OS=Homo sapiens OX=9606 GN=POLR3K PE=1 SV=2	PF01096(Transcription factor S-II (TFIIS))	Transcription factor S-II (TFIIS)	OG0007827	CG33785	1	1	CG33785	None	Dmel_CG33785	1.09e-53	RPC10	RPC10		No
evm.TU.CTG-1209.17	PDCL3	408.7	1.7e-110	Phosducin-like protein 3, partial [Stegodyphus mimosarum]	259	2e-86	Phosducin-like protein 3 OS=Pongo abelii OX=9601 GN=PDCL3 PE=2 SV=1	PF02114(Phosducin)	Phosducin	OG0007252	viaf	1	1	viaf	viral IAP-associated factor	Dmel_CG18593	4.94e-85	viaf	viaf		No
evm.TU.CTG-1086.54	NA	NA	NA	NA	NA	NA	NA	NA	NA	OG0012643	0	0	2	NA	NA	NA	NA	NA	NA		No
evm.TU.CTG-1086.55	MLRP1	1291.2	0	MAM and LDL-receptor class A domain-containing protein 1-like [Parasteatoda tepidariorum]	283	3e-79	MAM and LDL-receptor class A domain-containing protein 1 (Fragment) OS=Acropora millepora OX=45264 PE=1 SV=1	PF00629(MAM domain, meprin/A5/mu)	MAM domain, meprin/A5/mu	OG0001078	0	0	4	NA	NA	NA	NA	MLRP1	MLRP1_S1		No
evm.TU.CTG-1209.18	KPRB	696	7.9e-197	Phosphoribosyl pyrophosphate synthase-associated protein 2, partial [Stegodyphus mimosarum]	502	1e-178	Phosphoribosyl pyrophosphate synthase-associated protein 2 OS=Gallus gallus OX=9031 GN=PRPSAP2 PE=2 SV=1	NA	NA	OG0007251	CG2246	1	1	CG2246	None	Dmel_CG2246	1.31e-87	KPRB	KPRB		No
evm.TU.CTG-1211.1	CB042	588.2	3.6e-164	uncharacterized protein C2orf42 [Parasteatoda tepidariorum]	474	1e-161	Uncharacterized protein C2orf42 OS=Homo sapiens OX=9606 GN=C2orf42 PE=1 SV=1	PF14952(Putative treble-clef, zinc-finger, Zn-binding)	Putative treble-clef, zinc-finger, Zn-binding	OG0009192	CG2321	1	1	CG2321	None	Dmel_CG2321	2.99e-12	CB042	CB042		No
evm.TU.CTG-1211.14	FYV1	2730.3	0	1-phosphatidylinositol 3-phosphate 5-kinase-like [Parasteatoda tepidariorum]	461	1e-131	1-phosphatidylinositol 3-phosphate 5-kinase OS=Homo sapiens OX=9606 GN=PIKFYVE PE=1 SV=3	PF00118(TCP-1/cpn60 chaperonin family)	TCP-1/cpn60 chaperonin family	OG0002383	fab1	1	1	fab1	fab1 kinase	Dmel_CG6355	7.61e-74	fab1	fab1		No
evm.TU.CTG-1086.59	TICRR	322	8.6e-84	treslin-like [Parasteatoda tepidariorum]	62	2e-08	Treslin OS=Xenopus laevis OX=8355 GN=ticrr PE=1 SV=1	PF15292(Treslin N-terminus)	Treslin N-terminus	OG0005350	0	0	5	NA	NA	NA	NA	TICRR	TICRR_S1		No
evm.TU.CTG-1211.15	PK3C3	1512.7	0	phosphatidylinositol 3-kinase catalytic subunit type 3-like [Parasteatoda tepidariorum]	1152	0	Phosphatidylinositol 3-kinase catalytic subunit type 3 OS=Xenopus laevis OX=8355 GN=pik3c3 PE=2 SV=1	PF00792(Phosphoinositide 3-kinase C2)	Phosphoinositide 3-kinase C2	OG0006016	Pi3K59F	1	1	Pi3K59F	Phosphatidylinositol 3-kinase 59F	Dmel_CG5373	0	Pi3K59F	Pi3K59F		No
evm.TU.CTG-1211.3	NA	253.8	4.3e-64	hypothetical protein NCL1_31231 [Nephila clavipes]	NA	NA	NA	NA	NA	OG0005209	CG6583	1	1	CG6583	None	Dmel_CG6583	1.23e-48	NA	NA		No
evm.TU.CTG-1212.1	CUL5	774.6	2.2e-220	Cullin-5, partial [Stegodyphus mimosarum]	651	0	Cullin-5 OS=Homo sapiens OX=9606 GN=CUL5 PE=1 SV=4	NA	NA	OG0004824	Cul5	1	1	Cul5	Cullin 5	Dmel_CG1401	3.74e-131	Cul5	Cul5		No
evm.TU.CTG-1086.63	OPSO	719.5	7.6e-204	Ocellar opsin, partial [Stegodyphus mimosarum]	599	0	Ocellar opsin OS=Limulus polyphemus OX=6850 PE=1 SV=1	PF00001(7 transmembrane receptor (rhodopsin family))	7 transmembrane receptor (rhodopsin family)	OG0001854	Rh2, Rh6, ninaE	3	3	ninaE	neither inactivation nor afterpotential E	Dmel_CG4550	7.8e-139	ninaE	ninaE		No
evm.TU.CTG-1212.14	LEMD1	178.7	2.4e-41	LEM domain-containing protein 2-like [Parasteatoda tepidariorum]	52	1e-07	LEM domain-containing protein 1 OS=Mus musculus OX=10090 GN=Lemd1 PE=2 SV=1	NA	NA	OG0008546	CG3748	1	1	NA	NA	NA	NA	LEMD1	LEMD1		No
evm.TU.CTG-1212.18	SPT5H	1834.7	0	transcription elongation factor SPT5-like [Parasteatoda tepidariorum]	1139	0	Transcription elongation factor SPT5 OS=Pongo abelii OX=9601 GN=SUPT5H PE=2 SV=1	PF03439(Early transcription elongation factor of RNA pol II, NGN section)	Early transcription elongation factor of RNA pol II, NGN section	OG0007317	Spt5	1	1	Spt5	Spt5	Dmel_CG7626	0	Spt5	Spt5		Yes
evm.TU.CTG-1212.19	ZC3H8	750.4	1.7e-212	zinc finger CCCH domain-containing protein 4 [Parasteatoda tepidariorum]	123	2e-29	Zinc finger CCCH domain-containing protein 8 OS=Homo sapiens OX=9606 GN=ZC3H8 PE=1 SV=2	NA	NA	OG0003735	su_sable_	1	1	su(sable)	suppressor of sable	Dmel_CG6222	1.3e-14	su_sable_	su_sable_		No
evm.TU.CTG-1086.7	FNDC5	372.1	2.2e-99	uncharacterized protein LOC107457052 [Parasteatoda tepidariorum]	50.4	3e-06	Fibronectin type III domain-containing protein 5 OS=Danio rerio OX=7955 GN=fndc5 PE=3 SV=1	PF16066(Domain of unknown function (DUF4808))	Domain of unknown function (DUF4808)	OG0002251	CG12541, CG33143	2	1	CG33143	None	Dmel_CG33143	7.64e-11	FNDC5	FNDC5		No
evm.TU.CTG-1086.8	WRP73	293.1	1.9e-75	WD repeat-containing protein WRAP73-like [Parasteatoda tepidariorum]	263	6e-82	WD repeat-containing protein WRAP73 OS=Homo sapiens OX=9606 GN=WRAP73 PE=1 SV=1	NA	NA	OG0007908	0	0	1	NA	NA	NA	NA	WRP73	WRP73		No
evm.TU.CTG-1087.1	NA	NA	NA	NA	NA	NA	NA	NA	NA	OG0012467	0	0	5	NA	NA	NA	NA	NA	NA		No
evm.TU.CTG-1212.26-evm.TU.CTG-1212.27	RPAB1	384	3.9e-103	DNA-directed RNA polymerases I, II, and III subunit RPABC1 [Parasteatoda tepidariorum]	358	1e-126	DNA-directed RNA polymerases I, II, and III subunit RPABC1 OS=Pongo abelii OX=9601 GN=POLR2E PE=2 SV=1	PF03871(RNA polymerase Rpb5, N-terminal domain)	RNA polymerase Rpb5, N-terminal domain	OG0005657	Rpb5	1	1	Rpb5	Rpb5	Dmel_CG11979	1.9e-128	Rpb5	Rpb5		Yes
evm.TU.CTG-1087.11	NA	535.4	2.8e-148	hypothetical protein X975_16987, partial [Stegodyphus mimosarum]	NA	NA	NA	NA	NA	OG0000200	0	0	13	NA	NA	NA	NA	NA	NA		No
evm.TU.CTG-1087.12	NA	435.3	2.9e-118	uncharacterized protein LOC107454750 [Parasteatoda tepidariorum]	NA	NA	NA	NA	NA	OG0006647	0	0	1	NA	NA	NA	NA	NA	NA		No
evm.TU.CTG-1212.29	NA	159.5	1.1e-35	NADH dehydrogenase [ubiquinone] 1 beta subcomplex subunit 4, partial [Stegodyphus mimosarum]	NA	NA	NA	PF07225(NADH-ubiquinone oxidoreductase B15 subunit (NDUFB4))	NADH-ubiquinone oxidoreductase B15 subunit (NDUFB4)	OG0003732	ND-B15	1	1	ND-B15	NADH dehydrogenase (ubiquinone) B15 subunit	Dmel_CG12859	3.16e-12	ND-B15	ND-B15		No
evm.TU.CTG-1212.3	ALKB8	615.1	2.5e-172	alkbh8 [Nephila clavipes]	461	1e-156	Alkylated DNA repair protein alkB homolog 8 OS=Xenopus tropicalis OX=8364 GN=alkbh8 PE=2 SV=2	PF08241(Methyltransferase domain)	Methyltransferase domain	OG0003364	CG17807	1	1	CG17807	None	Dmel_CG17807	1.09e-136	ALKB8	ALKB8		No
evm.TU.CTG-1212.32	ULK2	1220.7	0	Serine/threonine-protein kinase ULK2, partial [Stegodyphus mimosarum]	353	1e-105	Serine/threonine-protein kinase ULK2 OS=Mus musculus OX=10090 GN=Ulk2 PE=1 SV=1	PF12063(Domain of unknown function (DUF3543))	Domain of unknown function (DUF3543)	OG0002512	Atg1	1	1	Atg1	Autophagy-related 1	Dmel_CG10967	7.45e-37	Atg1	Atg1		No
evm.TU.CTG-1212.33	SCYL1	1160.2	0	scyl1 [Nephila clavipes]	662	0	N-terminal kinase-like protein OS=Xenopus tropicalis OX=8364 GN=scyl1 PE=2 SV=1	PF12717(non-SMC mitotic condensation complex subunit 1)	non-SMC mitotic condensation complex subunit 1	OG0006537	yata	1	1	yata	yata	Dmel_CG1973	3.67e-152	yata	yata		No
evm.TU.CTG-1087.17	KLF8	187.6	7.4e-44	Krueppel-like factor 7 isoform X1 [Anoplophora glabripennis]	174	7e-51	Krueppel-like factor 8 OS=Homo sapiens OX=9606 GN=KLF8 PE=1 SV=2	PF00096(Zinc finger, C2H2 type)	Zinc finger, C2H2 type	OG0000147	CG42741, Klf15, dar1, luna	4	9	NA	NA	NA	NA	KLF8	KLF8_S1		Yes
evm.TU.CTG-1087.18	NA	NA	NA	NA	NA	NA	NA	NA	NA	NA	NA	NA	NA	NA	NA	NA	NA	NA	NA		No
evm.TU.CTG-1212.36	RPF2	451.1	3.8e-123	Ribosome production factor 2-like protein, partial [Stegodyphus mimosarum]	327	1e-111	Ribosome production factor 2 homolog OS=Mus musculus OX=10090 GN=Rpf2 PE=2 SV=2	PF04427(Brix domain)	Brix domain	OG0005652	Non3	1	1	Non3	Novel nucleolar protein 3	Dmel_CG7993	1.04e-76	Non3	Non3		No
evm.TU.CTG-1087.2	NA	NA	NA	NA	NA	NA	NA	NA	NA	OG0019172	0	0	2	NA	NA	NA	NA	NA	NA		No
evm.TU.CTG-1212.37	ATG5	446	1.1e-121	autophagy protein 5 isoform X1 [Parasteatoda tepidariorum]	292	2e-98	Autophagy protein 5 OS=Bos taurus OX=9913 GN=ATG5 PE=2 SV=2	PF04106(Autophagy protein Apg5)	Autophagy protein Apg5	OG0006542	Atg5	1	1	Atg5	Autophagy-related 5	Dmel_CG1643	1.51e-81	Atg5	Atg5		No
evm.TU.CTG-1087.21	PRDX1	371.3	2.6e-99	peroxiredoxin 1 isoform X2 [Parasteatoda tepidariorum]	310	1e-107	Peroxiredoxin 1 OS=Drosophila melanogaster OX=7227 GN=Jafrac1 PE=1 SV=1	PF00578(AhpC/TSA family)	AhpC/TSA family	OG0000487	CG6888, Jafrac1, Jafrac2, Prx3	4	5	NA	NA	NA	NA	PRDX1	PRDX1		No
evm.TU.CTG-1087.22	PEAMT	297.4	6.4e-77	phosphomethylethanolamine N-methyltransferase [Parasteatoda tepidariorum]	213	9e-65	Phosphoethanolamine N-methyltransferase OS=Spinacia oleracea OX=3562 GN=PEAMT PE=1 SV=1	NA	NA	OG0007840	0	0	2	NA	NA	NA	NA	PEAMT	PEAMT		No
evm.TU.CTG-1212.4	RL27	177.2	4.9e-41	uncharacterized protein LOC107449584 [Parasteatoda tepidariorum]	57	2e-10	50S ribosomal protein L27 OS=Clostridium cellulolyticum (strain ATCC 35319 / DSM 5812 / JCM 6584 / H10) OX=394503 GN=rpmA PE=3 SV=1	PF01016(Ribosomal L27 protein)	Ribosomal L27 protein	OG0007306	mRpL27	1	1	mRpL27	mitochondrial ribosomal protein L27	Dmel_CG33002	1.82e-17	mRpL27	mRpL27		No
evm.TU.CTG-1087.24	MRM1	133.7	1.3e-27	rRNA methyltransferase 1, mitochondrial, partial [Stegodyphus mimosarum]	105	4e-25	rRNA methyltransferase 1, mitochondrial OS=Homo sapiens OX=9606 GN=MRM1 PE=1 SV=1	PF00588(SpoU rRNA Methylase family)	SpoU rRNA Methylase family	OG0008728	0	0	1	NA	NA	NA	NA	MRM1	MRM1		No
evm.TU.CTG-1212.42	PEX5	963	5.9e-277	Pex5 [Nephila clavipes]	507	1e-172	Peroxisomal targeting signal 1 receptor OS=Mus musculus OX=10090 GN=Pex5 PE=1 SV=2	PF13181(Tetratricopeptide repeat)	Tetratricopeptide repeat	OG0005656	Pex5	1	1	Pex5	Peroxin 5	Dmel_CG14815	2.41e-105	Pex5	Pex5		No
evm.TU.CTG-1217.1	RL32	255.4	1.3e-64	60S ribosomal protein L32 [Parasteatoda tepidariorum]	217	4e-73	60S ribosomal protein L32 OS=Spodoptera frugiperda OX=7108 GN=RpL32 PE=2 SV=1	NA	NA	OG0005210	RpL32	1	1	RpL32	Ribosomal protein L32	Dmel_CG7939	1.47e-59	RpL32	RpL32		No
evm.TU.CTG-1217.2	LIAS	586.6	7.5e-164	Lipoyl synthase, mitochondrial, partial [Stegodyphus mimosarum]	513	0	Lipoyl synthase, mitochondrial OS=Rattus norvegicus OX=10116 GN=Lias PE=2 SV=1	PF16881(N-terminal domain of lipoyl synthase of Radical_SAM family)	N-terminal domain of lipoyl synthase of Radical_SAM family	OG0006927	Las	1	1	Las	Lipoic acid synthase	Dmel_CG5231	1.28e-160	Las	Las		No
evm.TU.CTG-1224.1	SEN2	406	1.6e-109	tRNA-splicing endonuclease subunit Sen2-like [Parasteatoda tepidariorum]	171	4e-48	tRNA-splicing endonuclease subunit Sen2 OS=Rattus norvegicus OX=10116 GN=Tsen2 PE=1 SV=1	PF02778(tRNA intron endonuclease, N-terminal domain)	tRNA intron endonuclease, N-terminal domain	OG0004675	Tsen2	1	1	Tsen2	tRNA splicing endonuclease subunit 2	Dmel_CG31812	9.38e-11	Tsen2	Tsen2		No
evm.TU.CTG-1224.2	GBX2	241.1	3.7e-60	Homeobox protein B-H1, partial [Stegodyphus mimosarum]	95.9	1e-22	Homeobox protein GBX-2 OS=Mus musculus OX=10090 GN=Gbx2 PE=2 SV=1	PF00046(Homeodomain)	Homeobox domain	OG0008465	lms	1	1	lms	lateral muscles scarcer	Dmel_CG13424	6.95e-46	lms	lms		Yes
evm.TU.CTG-1224.3	TAF2	2165.2	0	Taf2 [Nephila clavipes]	1243	0	Transcription initiation factor TFIID subunit 2 OS=Drosophila melanogaster OX=7227 GN=Taf2 PE=1 SV=2	PF01433(Peptidase family M1 domain)	Peptidase family M1 domain	OG0006360	Taf2	1	1	Taf2	TBP-associated factor 2	Dmel_CG6711	0	Taf2	Taf2		No
evm.TU.CTG-1224.4	COX16	139.8	6.4e-30	Cytochrome c oxidase assembly protein COX16-like protein, mitochondrial, partial [Stegodyphus mimosarum]	75.9	4e-18	Cytochrome c oxidase assembly protein COX16 homolog, mitochondrial OS=Pongo abelii OX=9601 GN=COX16 PE=3 SV=1	PF14138(Cytochrome c oxidase assembly protein COX16)	Cytochrome c oxidase assembly protein COX16	OG0009692	l_3_neo43	1	1	l(3)neo43	lethal (3) neo43	Dmel_CG14865	1.6e-12	l_3_neo43	l_3_neo43		No
evm.TU.CTG-1225.4	DJB11	659.4	8.4e-186	DnaJ-like protein subfamily B member 11, partial [Stegodyphus mimosarum]	478	1e-169	DnaJ homolog subfamily B member 11 OS=Pongo abelii OX=9601 GN=DNAJB11 PE=2 SV=1	PF00226(DnaJ domain)	DnaJ domain	OG0005839	shv	1	1	shv	shriveled	Dmel_CG4164	1.94e-167	shv	shv		No
evm.TU.CTG-1225.5	MCRS1	627.5	4.7e-176	microspherule protein 1 [Parasteatoda tepidariorum]	415	1e-140	Microspherule protein 1 OS=Homo sapiens OX=9606 GN=MCRS1 PE=1 SV=1	PF00498(FHA domain)	FHA domain	OG0002583	Rcd5	1	1	Rcd5	Reduction in Cnn dots 5	Dmel_CG1135	7.05e-127	Rcd5	Rcd5		No
evm.TU.CTG-1227.5	PRC2A	3475.6	0	protein PRRC2C isoform X1 [Parasteatoda tepidariorum]	187	6e-46	Protein PRRC2A OS=Mus musculus OX=10090 GN=Prrc2a PE=1 SV=1	PF07001(BAT2 N-terminus)	BAT2 N-terminus	OG0001538	nocte	1	1	nocte	no circadian temperature entrainment	Dmel_CG17255	2.55e-07	nocte	nocte		No
evm.TU.CTG-1227.6	TM268	660.6	4.6e-186	uncharacterized protein LOC107445113 [Parasteatoda tepidariorum]	53.1	2e-06	Transmembrane protein 268 OS=Mus musculus OX=10090 GN=Tmem268 PE=2 SV=2	PF14800(Domain of unknown function (DUF4481))	Domain of unknown function (DUF4481)	OG0006597	CG18507	1	1	CG18507	None	Dmel_CG18507	4e-82	TM268	TM268		No
evm.TU.CTG-1087.38	ZCHC9	271.9	4e-69	Zinc finger CCHC domain-containing protein 9, partial [Stegodyphus mimosarum]	132	6e-35	Zinc finger CCHC domain-containing protein 9 OS=Homo sapiens OX=9606 GN=ZCCHC9 PE=1 SV=2	PF00098(Zinc knuckle)	Zinc knuckle	OG0007610	0	0	1	NA	NA	NA	NA	ZCHC9	ZCHC9		Yes
evm.TU.CTG-1227.9	SUCO	1162.9	0	SUN domain-containing ossification factor [Nephila clavipes]	233	2e-61	SUN domain-containing ossification factor OS=Rattus norvegicus OX=10116 GN=Suco PE=2 SV=1	PF07738(Sad1 / UNC-like C-terminal)	Sad1 / UNC-like C-terminal	OG0003075	CG31678	1	1	CG31678	None	Dmel_CG31678	5.45e-53	SUCO	SUCO		No
evm.TU.CTG-1229.12	PEX7	499.6	9.6e-138	peroxisomal targeting signal 2 receptor [Parasteatoda tepidariorum]	266	9e-87	Peroxisomal targeting signal 2 receptor OS=Mus musculus OX=10090 GN=Pex7 PE=1 SV=1	PF00400(WD domain, G-beta repeat)	WD domain, G-beta repeat	OG0005695	Pex7	1	1	NA	NA	NA	NA	Pex7	Pex7		No
evm.TU.CTG-1087.5	ELAV2	666	8.6e-188	ELAV-like protein 3 isoform X9 [Parasteatoda tepidariorum]	445	1e-156	ELAV-like protein 2 OS=Pongo abelii OX=9601 GN=ELAVL2 PE=2 SV=1	NA	NA	OG0000674	Rbp9, elav, fne	3	4	NA	NA	NA	NA	ELAV2	ELAV2_S1		No
evm.TU.CTG-123.10	IN80B	437.6	4.3e-119	INO80 complex subunit B [Nephila clavipes]	86.7	4e-18	INO80 complex subunit B OS=Homo sapiens OX=9606 GN=INO80B PE=1 SV=2	NA	NA	OG0008478	CG10395	1	1	CG10395	None	Dmel_CG10395	3.5e-46	IN80B	IN80B		No
evm.TU.CTG-1087.7	OVCH1	611.7	2.5e-171	Transmembrane protease serine 6 [Nephila clavipes]	167	1e-43	Ovochymase-1 OS=Homo sapiens OX=9606 GN=OVCH1 PE=2 SV=2	PF00057(Low-density lipoprotein receptor domain class A)	Low-density lipoprotein receptor domain class A	OG0000160	0	0	6	NA	NA	NA	NA	OVCH1	OVCH1		No
evm.TU.CTG-123.11	UBA1	1810.4	0	Ubiquitin-like modifier-activating enzyme [Nephila clavipes]	1445	0	Ubiquitin-like modifier-activating enzyme 1 OS=Rattus norvegicus OX=10116 GN=Uba1 PE=1 SV=1	PF16190(Ubiquitin-activating enzyme E1 FCCH domain)	Ubiquitin-activating enzyme E1 FCCH domain	OG0002470	Uba1	1	1	Uba1	Ubiquitin activating enzyme 1	Dmel_CG1782	0	Uba1	Uba1		No
evm.TU.CTG-1232.1	SPF30	368.2	2.7e-98	survival of motor neuron-related-splicing factor 30 [Parasteatoda tepidariorum]	209	2e-66	Survival of motor neuron-related-splicing factor 30 OS=Danio rerio OX=7955 GN=smndc1 PE=2 SV=1	NA	NA	OG0006771	CG17454	1	1	CG17454	None	Dmel_CG17454	1.01e-24	SPF30	SPF30		No
evm.TU.CTG-1088.1	NA	105.1	1.6e-19	uncharacterized protein LOC107457258 [Parasteatoda tepidariorum]	NA	NA	NA	NA	NA	OG0000829	0	0	2	NA	NA	NA	NA	NA	NA		No
evm.TU.CTG-1088.10	NA	142.9	9.8e-31	uncharacterized protein LOC111028504 [Myzus persicae]	NA	NA	NA	NA	NA	OG0000046	CG32095, CG7492	2	28	NA	NA	NA	NA	NA	NA		No
evm.TU.CTG-1088.11	NA	161	4.1e-36	hypothetical protein X975_17131, partial [Stegodyphus mimosarum]	NA	NA	NA	NA	NA	OG0000077	0	0	20	NA	NA	NA	NA	NA	NA		No
evm.TU.CTG-1088.12	NA	106.3	8.2e-20	uncharacterized protein LOC110448879 [Mizuhopecten yessoensis]	NA	NA	NA	NA	NA	OG0000077	0	0	20	NA	NA	NA	NA	NA	NA		No
evm.TU.CTG-1088.13	NA	162.2	4.6e-36	hypothetical protein X975_10844, partial [Stegodyphus mimosarum]	NA	NA	NA	NA	NA	OG0012841	0	0	2	NA	NA	NA	NA	NA	NA		No
evm.TU.CTG-1088.14	NA	62.4	7.2e-07	uncharacterized protein LOC114326779 [Diabrotica virgifera virgifera]	NA	NA	NA	NA	NA	OG0011150	0	0	2	NA	NA	NA	NA	NA	NA		No
evm.TU.CTG-1088.2	NA	NA	NA	NA	NA	NA	NA	NA	NA	OG0019236	0	0	2	NA	NA	NA	NA	NA	NA		No
evm.TU.CTG-1088.24	SRK2G	158.3	5.7e-35	cyclin-dependent kinase-like 3 [Parasteatoda tepidariorum]	81.3	6e-16	Serine/threonine-protein kinase SRK2G OS=Arabidopsis thaliana OX=3702 GN=SRK2G PE=1 SV=2	PF00069(Protein kinase domain)	Protein kinase domain	OG0019235	0	0	2	NA	NA	NA	NA	SRK2G	SRK2G_S1		No
evm.TU.CTG-1088.25	TCB2	110.9	5.3e-21	Protein CBG08763 [Caenorhabditis briggsae]	104	2e-26	Transposable element Tcb2 transposase OS=Caenorhabditis briggsae OX=6238 PE=3 SV=1	PF01498(Transposase)	Transposase	OG0000003	CG14478, Tdrd3	2	12	NA	NA	NA	NA	TCB2	TCB2_S1		No
evm.TU.CTG-1088.27	TCB2	178.7	3.7e-41	transposable element tc1 transposase, putative [Ixodes scapularis]	139	5e-38	Transposable element Tcb2 transposase OS=Caenorhabditis briggsae OX=6238 PE=3 SV=1	PF01498(Transposase)	Transposase	OG0000003	CG14478, Tdrd3	2	12	NA	NA	NA	NA	TCB2	TCB2_S2		No
evm.TU.CTG-1088.30	NA	81.3	7.5e-12	uncharacterized protein LOC114340520 [Diabrotica virgifera virgifera]	NA	NA	NA	NA	NA	OG0006665	0	0	2	NA	NA	NA	NA	NA	NA		No
evm.TU.CTG-1232.10	FKRP	766.9	5.4e-218	Fkrp [Nephila clavipes]	461	1e-157	Fukutin-related protein OS=Mus musculus OX=10090 GN=Fkrp PE=1 SV=1	NA	NA	OG0008112	CG15651	1	1	CG15651	None	Dmel_CG15651	3.3e-53	FKRP	FKRP		No
evm.TU.CTG-1088.38	HXK2	662.5	1.3e-186	Hexokinase type 2, partial [Stegodyphus mimosarum]	311	1e-100	Hexokinase type 2 OS=Drosophila melanogaster OX=7227 GN=Hex-t2 PE=2 SV=4	NA	NA	OG0000565	Hex-A, Hex-C, Hex-t1, Hex-t2	4	4	NA	NA	NA	NA	HXK2	HXK2_S1		No
evm.TU.CTG-1088.39	NA	NA	NA	NA	NA	NA	NA	NA	NA	OG0013669	0	0	3	NA	NA	NA	NA	NA	NA		No
evm.TU.CTG-1088.40	SENP1	191	1.1e-44	sentrin-specific protease 1-like [Carassius auratus]	184	3e-50	Sentrin-specific protease 1 OS=Mus musculus OX=10090 GN=Senp1 PE=1 SV=1	NA	NA	OG0001101	CG32110, Ulp1	2	3	NA	NA	NA	NA	SENP1	SENP1_S3		No
evm.TU.CTG-1088.41	SENP7	286.6	2.2e-73	uncharacterized protein LOC107438926 isoform X1 [Parasteatoda tepidariorum]	188	7e-50	Sentrin-specific protease 7 OS=Mus musculus OX=10090 GN=Senp7 PE=1 SV=1	PF02902(Ulp1 protease family, C-terminal catalytic domain)	Ulp1 protease family, C-terminal catalytic domain	OG0002295	CG12717, velo	2	3	CG12717	None	Dmel_CG12717	9.23e-45	SENP7	SENP7		No
evm.TU.CTG-1088.42	NA	NA	NA	NA	NA	NA	NA	NA	NA	OG0004708	0	0	2	NA	NA	NA	NA	NA	NA		No
evm.TU.CTG-1088.43	SALM	2586.6	0	salm [Nephila clavipes]	228	6e-59	Homeotic protein spalt-major OS=Drosophila melanogaster OX=7227 GN=salm PE=1 SV=3	PF12874(Zinc-finger of C2H2 type)	Zinc-finger of C2H2 type	OG0001492	CG4360, salm, salr	3	2	salm	spalt major	Dmel_CG6464	2.28e-59	salm	salm		Yes
evm.TU.CTG-1088.9	NA	61.2	3.9e-06	PREDICTED: uncharacterized protein LOC100206724 isoform X1 [Hydra vulgaris]	NA	NA	NA	NA	NA	NA	NA	NA	NA	NA	NA	NA	NA	NA	NA		No
evm.TU.CTG-1232.13	FOPNL	174.5	3e-40	lisH domain-containing protein FOPNL [Parasteatoda tepidariorum]	141	1e-42	LisH domain-containing protein FOPNL OS=Gallus gallus OX=9031 GN=FOPNL PE=2 SV=1	NA	NA	OG0007501	CG5614	1	1	NA	NA	NA	NA	FOPNL	FOPNL		No
evm.TU.CTG-1232.14	ADAS	998.8	9.7e-288	alkyldihydroxyacetonephosphate synthase, peroxisomal-like [Parasteatoda tepidariorum]	801	0	Alkyldihydroxyacetonephosphate synthase, peroxisomal OS=Cavia porcellus OX=10141 GN=AGPS PE=1 SV=1	PF02913(FAD linked oxidases, C-terminal domain)	FAD linked oxidases, C-terminal domain	OG0002865	ADPS	1	1	ADPS	Alkyldihydroxyacetonephosphate synthase	Dmel_CG10253	9.76e-162	ADPS	ADPS		No
evm.TU.CTG-109.12	NA	NA	NA	NA	NA	NA	NA	NA	NA	OG0014099	0	0	1	NA	NA	NA	NA	NA	NA		No
evm.TU.CTG-109.13	NA	NA	NA	NA	NA	NA	NA	NA	NA	NA	NA	NA	NA	NA	NA	NA	NA	NA	NA		No
evm.TU.CTG-1232.15	DYH1	556.6	2.3e-154	dynein heavy chain 1, axonemal-like [Parasteatoda tepidariorum]	321	1e-89	Dynein heavy chain 1, axonemal OS=Mus musculus OX=10090 GN=Dnah1 PE=1 SV=1	NA	NA	OG0009131	CG14651	1	1	CG14651	None	Dmel_CG14651	2.13e-45	DYH1	DYH1		No
evm.TU.CTG-1232.16	CP072	388.3	2.6e-104	UPF0472 protein C16orf72 homolog [Parasteatoda tepidariorum]	186	5e-57	UPF0472 protein C16orf72 homolog OS=Xenopus laevis OX=8355 PE=2 SV=1	NA	NA	OG0006772	CG4768	1	1	NA	NA	NA	NA	CP072	CP072		No
evm.TU.CTG-109.5	PRDM9	436	2.1e-118	Zinc finger protein 721 [Anabarilius grahami]	368	1e-117	Histone-lysine N-methyltransferase PRDM9 OS=Mus musculus OX=10090 GN=Prdm9 PE=1 SV=2	PF00096(Zinc finger, C2H2 type)	Zinc finger, C2H2 type	OG0000000	Aef1, CG10431, CG11247, CG12744, CG12942, CG14711, CG15436, CG17328, CG17359, CG17385, CG17612, CG17801, CG18262, CG2116, CG2120, CG2678, CG2712, CG3407, CG42726, CG43248, CG4374, CG44002, CG4424, CG4854, CG5245, CG6654, CG8944, CG9215, CTCF, Clamp, Kr-h1, Meics, Neu2, Phs, ZIPIC, crol, dwg, erm, gl, ich, pita, prg, pzg, su_Hw_, wdn, zld	46	120	NA	NA	NA	NA	PRDM9	PRDM9_S1		Yes
evm.TU.CTG-1232.17	UBP7	1946	0	ubiquitin carboxyl-terminal hydrolase 7 isoform X1 [Parasteatoda tepidariorum]	1448	0	Ubiquitin carboxyl-terminal hydrolase 7 OS=Homo sapiens OX=9606 GN=USP7 PE=1 SV=2	PF12436(ICP0-binding domain of Ubiquitin-specific protease 7)	ICP0-binding domain of Ubiquitin-specific protease 7	OG0002597	Usp7	1	1	Usp7	Ubiquitin-specific protease 7	Dmel_CG1490	0	Usp7	Usp7		No
evm.TU.CTG-1232.4	RPAB3	211.5	2e-51	DNA-directed RNA polymerases I, II, and III subunit RPABC3 [Parasteatoda tepidariorum]	171	8e-55	DNA-directed RNA polymerases I, II, and III subunit RPABC3 OS=Mus musculus OX=10090 GN=Polr2h PE=1 SV=3	PF03870(RNA polymerase Rpb8)	RNA polymerase Rpb8	OG0005049	Rpb8	1	1	Rpb8	Rpb8	Dmel_CG11246	2.53e-56	Rpb8	Rpb8		No
evm.TU.CTG-1232.5	TM50A	326.2	7.4e-86	transmembrane protein 50A-like [Parasteatoda tepidariorum]	203	5e-67	Transmembrane protein 50A OS=Mus musculus OX=10090 GN=Tmem50a PE=1 SV=1	PF05255(Uncharacterised protein family (UPF0220))	Uncharacterised protein family (UPF0220)	OG0004388	CG15012	1	1	CG15012	None	Dmel_CG15012	6.75e-27	TM50A	TM50A		No
evm.TU.CTG-1233.1	PUR6	700.7	3.8e-198	Multifunctional protein ADE2 [Nephila clavipes]	518	0	Multifunctional protein ADE2 OS=Gallus gallus OX=9031 GN=AIRC PE=2 SV=1	PF00731(AIR carboxylase)	AIR carboxylase	OG0006630	Paics	1	1	Paics	PAICS bifunctional enzyme	Dmel_CG3989	3.89e-91	Paics	Paics		No
evm.TU.CTG-1233.10	RO60	584.3	4.9e-163	60 kDa SS-A/Ro ribonucleoprotein-like [Parasteatoda tepidariorum]	237	3e-70	60 kDa SS-A/Ro ribonucleoprotein OS=Xenopus laevis OX=8355 GN=ro60 PE=1 SV=1	PF05731(TROVE domain)	TROVE domain	OG0005708	CG10803	1	1	NA	NA	NA	NA	RO60	RO60		No
evm.TU.CTG-1233.22	NA	966.8	1.9e-277	putative leucine-rich repeat-containing protein DDB_G0290503 [Parasteatoda tepidariorum]	NA	NA	NA	NA	NA	OG0003793	lva	1	1	NA	NA	NA	NA	lva	lva		No
evm.TU.CTG-1233.23	SVIP	108.2	1.6e-20	hypothetical protein X975_16103, partial [Stegodyphus mimosarum]	48.5	4e-08	Small VCP/p97-interacting protein OS=Pongo abelii OX=9601 GN=SVIP PE=3 SV=1	NA	NA	OG0009669	CG32039	1	1	CG32039	None	Dmel_CG32039	1.46e-08	SVIP	SVIP		No
evm.TU.CTG-1233.24	MXT	661.8	2.7e-186	eukaryotic translation initiation factor 4E-binding protein Mextli [Parasteatoda tepidariorum]	217	3e-61	Eukaryotic translation initiation factor 4E-binding protein Mextli OS=Drosophila melanogaster OX=7227 GN=mxt PE=1 SV=1	PF00013(KH domain)	KH domain	OG0002821	mxt	1	1	mxt	mextli	Dmel_CG2950	1.23e-25	mxt	mxt		No
evm.TU.CTG-1233.3	RHDF1	1434.5	0	Inactive rhomboid protein 1, partial [Stegodyphus mimosarum]	593	0	Inactive rhomboid protein 1 OS=Danio rerio OX=7955 GN=rhbdf1 PE=2 SV=1	NA	NA	OG0003392	rho-5	1	1	rho-5	rhomboid-5	Dmel_CG33304	8.95e-158	rho-5	rho-5		No
evm.TU.CTG-1092.5	Y4757	273.1	1.8e-69	uncharacterized protein LOC113507506 [Trichoplusia ni]	52.8	3e-06	OTU domain-containing protein DDB_G0284757 OS=Dictyostelium discoideum OX=44689 GN=DDB_G0284757 PE=4 SV=2	PF02338(OTU-like cysteine protease)	OTU-like cysteine protease	OG0002261	0	0	7	NA	NA	NA	NA	Y4757	Y4757_S1		No
evm.TU.CTG-1093.1	NA	292.4	4.4e-75	uncharacterized protein LOC107438799 [Parasteatoda tepidariorum]	NA	NA	NA	NA	NA	OG0000664	0	0	5	NA	NA	NA	NA	NA	NA		No
evm.TU.CTG-1093.2	NA	128.3	5.6e-26	uncharacterized protein LOC107438799 [Parasteatoda tepidariorum]	NA	NA	NA	NA	NA	OG0000664	0	0	5	NA	NA	NA	NA	NA	NA		No
evm.TU.CTG-1233.30	OPLA	2100.9	0	5-oxoprolinase [Parasteatoda tepidariorum]	1610	0	5-oxoprolinase OS=Homo sapiens OX=9606 GN=OPLAH PE=1 SV=3	NA	NA	OG0003792	CG4752	1	1	CG4752	None	Dmel_CG4752	0	OPLA	OPLA		No
evm.TU.CTG-1233.38	PIGT	836.6	6.1e-239	GPI transamidase component PIG-T, partial [Stegodyphus mimosarum]	465	1e-157	GPI transamidase component PIG-T OS=Homo sapiens OX=9606 GN=PIGT PE=1 SV=1	PF04113(Gpi16 subunit, GPI transamidase component)	Gpi16 subunit, GPI transamidase component	OG0006634	PIG-T	1	1	PIG-T	Phosphatidylinositol glycan anchor biosynthesis class T	Dmel_CG11190	7.9e-135	PIG-T	PIG-T		No
evm.TU.CTG-1094.1	A1M	102.8	7.7e-19	hypothetical protein WR25_06818 isoform D [Diploscapter pachys]	93.2	2e-22	Alpha-1-macroglobulin OS=Rattus norvegicus OX=10116 GN=A1m PE=1 SV=1	PF07678(A-macroglobulin TED domain)	A-macroglobulin complement component	OG0019192	0	0	1	NA	NA	NA	NA	A1M	A1M		No
evm.TU.CTG-1095.1	LRFN4	326.6	8.1e-86	Flrt3 [Nephila clavipes]	76.3	1e-14	Leucine-rich repeat and fibronectin type-III domain-containing protein 4 OS=Mus musculus OX=10090 GN=Lrfn4 PE=1 SV=1	PF13855(Leucine rich repeat)	Leucine rich repeat	OG0000027	0	0	42	NA	NA	NA	NA	LRFN4	LRFN4		No
evm.TU.CTG-1233.5	SYYM	307.4	6.6e-80	tyrosine--tRNA ligase, mitochondrial [Parasteatoda tepidariorum]	242	4e-76	Tyrosine--tRNA ligase, mitochondrial OS=Drosophila melanogaster OX=7227 GN=TyrRS-m PE=2 SV=1	PF00579(tRNA synthetases class I (W and Y))	tRNA synthetases class I (W and Y)	OG0005707	TyrRS-m	1	1	TyrRS-m	Tyrosyl-tRNA synthetase, mitochondrial	Dmel_CG16912	9.43e-77	TyrRS-m	TyrRS-m		No
evm.TU.CTG-1233.6	NAA60	459.1	1.1e-125	hypothetical protein X975_24298, partial [Stegodyphus mimosarum]	276	2e-93	N-alpha-acetyltransferase 60 OS=Bos taurus OX=9913 GN=NAA60 PE=2 SV=1	NA	NA	OG0007352	Naa60	1	1	Naa60	N(alpha)-acetyltransferase 60	Dmel_CG18177	2.5e-48	Naa60	Naa60		No
evm.TU.CTG-1095.12	H17B6	386.3	1.4e-103	retinol dehydrogenase 7 [Parasteatoda tepidariorum]	174	2e-50	17-beta-hydroxysteroid dehydrogenase type 6 OS=Homo sapiens OX=9606 GN=HSD17B6 PE=1 SV=1	PF00106(short chain dehydrogenase)	short chain dehydrogenase	OG0000109	CG8888, sro	2	12	NA	NA	NA	NA	H17B6	H17B6_S1		No
evm.TU.CTG-1095.13	DR9C7	379.4	1.7e-101	retinol dehydrogenase 3-like [Parasteatoda tepidariorum]	184	1e-54	Short-chain dehydrogenase/reductase family 9C member 7 OS=Bos taurus OX=9913 GN=SDR9C7 PE=2 SV=1	PF00106(short chain dehydrogenase)	short chain dehydrogenase	OG0000109	CG8888, sro	2	12	NA	NA	NA	NA	DR9C7	DR9C7_S1		No
evm.TU.CTG-1095.2	NA	NA	NA	NA	NA	NA	NA	NA	NA	NA	NA	NA	NA	NA	NA	NA	NA	NA	NA		No
evm.TU.CTG-1095.3	NA	95.5	3.5e-16	PREDICTED: uncharacterized protein LOC108360255 [Rhagoletis zephyria]	NA	NA	NA	PF13873(Myb/SANT-like DNA-binding domain)	Myb/SANT-like DNA-binding domain	OG0000449	CG15107, CG30428, prod	3	2	CG15107	None	Dmel_CG15107	5.34e-06	NA	NA		No
evm.TU.CTG-1095.4	SPOP	154.5	7.9e-34	spopl [Nephila clavipes]	117	5e-29	Speckle-type POZ protein OS=Xenopus tropicalis OX=8364 GN=spop PE=2 SV=1	PF00651(BTB/POZ domain)	BTB/POZ domain	OG0010330	0	0	8	NA	NA	NA	NA	SPOP	SPOP_S3		No
evm.TU.CTG-1233.9	SURF6	352.1	2.7e-93	surfeit locus protein 6 homolog [Parasteatoda tepidariorum]	82	3e-16	Surfeit locus protein 6 OS=Mus musculus OX=10090 GN=Surf6 PE=1 SV=1	PF04935(Surfeit locus protein 6)	Surfeit locus protein 6	OG0004891	Surf6	1	1	Surf6	Surfeit 6	Dmel_CG4510	3.87e-17	Surf6	Surf6		No
evm.TU.CTG-1234.12	RBBP5	739.2	8.8e-210	retinoblastoma-binding protein 5 homolog isoform X1 [Parasteatoda tepidariorum]	639	0	Retinoblastoma-binding protein 5 homolog OS=Drosophila melanogaster OX=7227 GN=Rbbp5 PE=1 SV=2	PF00400(WD domain, G-beta repeat)	WD domain, G-beta repeat	OG0005443	Rbbp5	1	1	Rbbp5	Retinoblastoma binding protein 5	Dmel_CG5585	0	Rbbp5	Rbbp5_S1		No
evm.TU.CTG-1095.7	NDUB2	108.2	1.8e-20	NADH dehydrogenase [ubiquinone] 1 beta subcomplex subunit 2, mitochondrial, partial [Stegodyphus mimosarum]	50.4	2e-08	NADH dehydrogenase [ubiquinone] 1 beta subcomplex subunit 2, mitochondrial OS=Pongo pygmaeus OX=9600 GN=NDUFB2 PE=3 SV=1	PF14813(NADH dehydrogenase 1 beta subcomplex subunit 2)	NADH dehydrogenase 1 beta subcomplex subunit 2	OG0008203	CG40472, ND-AGGG	2	1	CG40472	None	Dmel_CG40472	6.82e-15	NDUB2	NDUB2		No
evm.TU.CTG-1234.14	ZN830	206.8	1e-49	zinc finger protein 830 [Parasteatoda tepidariorum]	99.4	5e-23	Zinc finger protein 830 OS=Xenopus laevis OX=8355 GN=znf830 PE=2 SV=1	NA	NA	OG0005408	CG11839	1	1	CG11839	None	Dmel_CG11839	5.96e-12	ZN830	ZN830		No
evm.TU.CTG-1234.27	ADRO	538.5	2.8e-149	NADPH:adrenodoxin oxidoreductase, mitochondrial, partial [Stegodyphus mimosarum]	416	1e-140	NADPH:adrenodoxin oxidoreductase, mitochondrial OS=Salvelinus fontinalis OX=8038 GN=fdxr PE=2 SV=1	NA	NA	OG0005449	dare	1	1	dare	defective in the avoidance of repellents	Dmel_CG12390	1.89e-109	dare	dare		No
evm.TU.CTG-1096.1	DYN1	336.7	1.4e-88	Dynamin-1, partial [Stegodyphus mimosarum]	99.4	3e-21	Dynamin-1 OS=Bos taurus OX=9913 GN=DNM1 PE=2 SV=1	PF02212(Dynamin GTPase effector domain)	Dynamin GTPase effector domain	OG0002993	0	0	5	NA	NA	NA	NA	DYN1	DYN1_S1		No
evm.TU.CTG-1234.28	GDIR2	357.8	2.8e-95	rho GDP-dissociation inhibitor 2 [Parasteatoda tepidariorum]	204	5e-66	Rho GDP-dissociation inhibitor 2 OS=Mus musculus OX=10090 GN=Arhgdib PE=1 SV=3	PF02115(RHO protein GDP dissociation inhibitor)	RHO protein GDP dissociation inhibitor	OG0002991	RhoGDI	1	1	RhoGDI	RhoGDI	Dmel_CG7823	2.83e-27	RhoGDI	RhoGDI		No
evm.TU.CTG-1234.8	TM192	424.1	4.4e-115	transmembrane protein 192 [Parasteatoda tepidariorum]	110	1e-27	Transmembrane protein 192 OS=Danio rerio OX=7955 GN=tmem192 PE=2 SV=1	NA	NA	OG0007885	CG7523	1	1	CG7523	None	Dmel_CG7523	1.43e-17	TM192	TM192		No
evm.TU.CTG-1096.2-evm.TU.CTG-1096.3	DYN1	478.8	3.8e-131	dynamin-1-like [Parasteatoda tepidariorum]	310	4e-93	Dynamin-1 OS=Bos taurus OX=9913 GN=DNM1 PE=2 SV=1	PF00350(Dynamin family)	Dynamin family	OG0012471	0	0	4	NA	NA	NA	NA	DYN1	DYN1_S2		No
evm.TU.CTG-1239.1	ATG12	199.9	6.3e-48	Ubiquitin-like protein ATG12, partial [Stegodyphus mimosarum]	116	2e-33	Ubiquitin-like protein ATG12 OS=Homo sapiens OX=9606 GN=ATG12 PE=1 SV=1	NA	NA	OG0005884	Atg12	1	1	Atg12	Autophagy-related 12	Dmel_CG10861	2.81e-29	Atg12	Atg12		No
evm.TU.CTG-1096.6	CALU	559.3	1.1e-155	calub [Nephila clavipes]	163	1e-46	Calumenin OS=Pongo abelii OX=9601 GN=CALU PE=2 SV=1	PF13499(EF-hand domain pair)	EF-hand domain pair	OG0006442	0	0	2	NA	NA	NA	NA	CALU	CALU		No
evm.TU.CTG-1239.2	CL004	890.6	3.3e-255	protein C12orf4 [Parasteatoda tepidariorum]	478	1e-163	Protein C12orf4 homolog OS=Mus musculus OX=10090 GN=D6Wsu163e PE=1 SV=1	PF10154(Uncharacterized conserved protein (DUF2362))	Uncharacterized conserved protein (DUF2362)	OG0005043	CG9986	1	1	CG9986	None	Dmel_CG9986	1.43e-109	CL004	CL004		No
evm.TU.CTG-1239.3	MFS11	640.6	4.9e-180	UNC93-like protein MFSD11, partial [Stegodyphus mimosarum]	401	1e-136	UNC93-like protein MFSD11 OS=Homo sapiens OX=9606 GN=MFSD11 PE=2 SV=2	NA	NA	OG0001649	CG18549	1	1	CG18549	None	Dmel_CG18549	9.22e-135	MFS11	MFS11		No
evm.TU.CTG-1097.2	ZFY1	115.5	2.3e-22	zinc finger protein, putative [Ixodes scapularis]	57.8	7e-09	Zinc finger Y-chromosomal protein 1 OS=Xenopus laevis OX=8355 GN=zfy1 PE=2 SV=1	PF00096(Zinc finger, C2H2 type)	Zinc finger, C2H2 type	OG0001922	CG10979, CG11398	2	2	NA	NA	NA	NA	ZFY1	ZFY1		Yes
evm.TU.CTG-1239.4	SUZ12	1045	1.2e-301	polycomb protein suz12-like isoform X2 [Parasteatoda tepidariorum]	585	0	Polycomb protein suz12 OS=Xenopus tropicalis OX=8364 GN=suz12 PE=2 SV=1	NA	NA	OG0007499	Su_z_12	1	1	Su(z)12	Su(z)12	Dmel_CG8013	6.21e-14	Su_z_12	Su_z_12		No
evm.TU.CTG-1097.6	NA	317	1e-82	hypothetical protein [Wolbachia endosymbiont of Cylisticus convexus]	NA	NA	NA	NA	NA	OG0000280	0	0	6	NA	NA	NA	NA	NA	NA		No
evm.TU.CTG-124.13	GMDS	650.2	5.1e-183	GDP-mannose 4,6 dehydratase-like [Parasteatoda tepidariorum]	591	0	GDP-mannose 4,6 dehydratase OS=Mus musculus OX=10090 GN=Gmds PE=1 SV=1	NA	NA	OG0005861	Gmd	1	1	Gmd	GDP-mannose 4,6-dehydratase	Dmel_CG8890	0	Gmd	Gmd		No
evm.TU.CTG-124.18	RIC8A	764.6	2.8e-217	synembryn-A-like [Parasteatoda tepidariorum]	405	1e-134	Synembryn-A OS=Danio rerio OX=7955 GN=ric8a PE=2 SV=1	PF10165(Guanine nucleotide exchange factor synembryn)	Guanine nucleotide exchange factor synembryn	OG0006120	ric8a	1	1	ric8a	ric8a	Dmel_CG15797	1.21e-83	ric8a	ric8a		No
evm.TU.CTG-1097.9	SH2D5	271.2	4e-69	uncharacterized protein LOC107439278 [Parasteatoda tepidariorum]	94	4e-21	SH2 domain-containing protein 5 OS=Homo sapiens OX=9606 GN=SH2D5 PE=1 SV=2	PF00640(Phosphotyrosine interaction domain (PTB/PID))	Phosphotyrosine interaction domain (PTB/PID)	OG0000935	CG10479, CG33993, PVRAP	3	4	NA	NA	NA	NA	SH2D5	SH2D5		No
evm.TU.CTG-1098.10	CFB	252.3	6.9e-63	uncharacterized protein LOC107438028 isoform X1 [Parasteatoda tepidariorum]	125	2e-29	Clotting factor B OS=Tachypleus tridentatus OX=6853 PE=1 SV=1	PF00089(Trypsin)	Trypsin	OG0000073	CG11670, CG17572, CG31326, CG3355, CG43179, CG43291, CG4613, CG5909, CG7432, CG9616, CG9631, CG9649, Sp212, gd, snk	15	17	NA	NA	NA	NA	CFB	CFB_S1		No
evm.TU.CTG-1098.11	NA	205.3	5e-49	hypothetical protein X975_21473, partial [Stegodyphus mimosarum]	NA	NA	NA	NA	NA	OG0000195	0	0	1	NA	NA	NA	NA	NA	NA		Yes
evm.TU.CTG-1098.12	OPSX	508.4	1.9e-140	visual pigment-like receptor peropsin isoform X1 [Parasteatoda tepidariorum]	239	1e-76	Visual pigment-like receptor peropsin OS=Mus musculus OX=10090 GN=Rrh PE=1 SV=1	NA	NA	OG0008016	0	0	1	NA	NA	NA	NA	OPSX	OPSX		No
evm.TU.CTG-1098.13	VATA2	122.5	7.5e-25	Vha68-2 [Nephila clavipes]	107	7e-28	V-type proton ATPase catalytic subunit A isoform 2 OS=Drosophila melanogaster OX=7227 GN=Vha68-2 PE=1 SV=2	NA	NA	OG0003902	Vha68-1, Vha68-2, Vha68-3	3	2	NA	NA	NA	NA	VATA2	VATA2		No
evm.TU.CTG-1098.14	KLHL1	346.3	2.5e-91	Kelch-like protein 10, partial [Stegodyphus mimosarum]	132	5e-31	Kelch-like protein 1 OS=Homo sapiens OX=9606 GN=KLHL1 PE=2 SV=1	NA	NA	OG0006545	0	0	6	NA	NA	NA	NA	KLHL1	KLHL1_S2		No
evm.TU.CTG-1098.2	CLIP3	1055.8	6.9e-305	CAP-Gly domain-containing linker protein 4-like [Parasteatoda tepidariorum]	419	1e-139	CAP-Gly domain-containing linker protein 3 OS=Mus musculus OX=10090 GN=Clip3 PE=1 SV=1	PF01302(CAP-Gly domain)	CAP-Gly domain	OG0002307	0	0	2	NA	NA	NA	NA	CLIP3	CLIP3		No
evm.TU.CTG-1247.15	DAAF4	307.4	8.3e-80	dynein assembly factor 4, axonemal-like isoform X1 [Limulus polyphemus]	229	2e-70	Dynein assembly factor 4, axonemal OS=Gorilla gorilla gorilla OX=9595 GN=DNAAF4 PE=3 SV=1	NA	NA	OG0008582	CG14921	1	1	CG14921	None	Dmel_CG14921	1.02e-08	DAAF4	DAAF4		No
evm.TU.CTG-1247.19	HEAT3	686.4	1.1e-193	HEAT repeat-containing protein 3, partial [Stegodyphus mimosarum]	229	7e-65	HEAT repeat-containing protein 3 OS=Homo sapiens OX=9606 GN=HEATR3 PE=1 SV=2	NA	NA	OG0009505	CG10286	1	1	CG10286	None	Dmel_CG10286	1.65e-63	HEAT3	HEAT3		No
evm.TU.CTG-1098.5	KLH10	336.3	1.6e-88	kelch-like protein 10 [Parasteatoda tepidariorum]	224	5e-67	Kelch-like protein 10 OS=Rattus norvegicus OX=10116 GN=Klhl10 PE=1 SV=1	NA	NA	OG0014181	0	0	1	NA	NA	NA	NA	KLH10	KLH10_S1		No
evm.TU.CTG-1098.9	CSMD1	1981.8	0	CUB and sushi domain-containing protein 3, partial [Stegodyphus mimosarum]	290	3e-79	CUB and sushi domain-containing protein 1 OS=Mus musculus OX=10090 GN=Csmd1 PE=1 SV=2	PF00754(F5/8 type C domain)	F5/8 type C domain	OG0000520	CG9095, fw	2	3	NA	NA	NA	NA	CSMD1	CSMD1_S1		No
evm.TU.CTG-1099.1	DUS7	174.9	1.9e-40	dual specificity protein phosphatase 7-like [Centruroides sculpturatus]	117	2e-31	Dual specificity protein phosphatase 7 OS=Rattus norvegicus OX=10116 GN=Dusp7 PE=1 SV=2	PF00782(Dual specificity phosphatase, catalytic domain)	Dual specificity phosphatase, catalytic domain	OG0000706	Mkp3, puc	2	4	NA	NA	NA	NA	DUS7	DUS7_S1		No
evm.TU.CTG-1099.2	ACT	1284.6	0	Actin, cytoplasmic, partial [Stegodyphus mimosarum]	169	2e-44	Actin OS=Cyanidioschyzon merolae (strain 10D) OX=280699 GN=CYME_CMM237C PE=3 SV=1	PF00022(Actin)	Actin	OG0003870	0	0	2	NA	NA	NA	NA	ACT	ACT_S1		No
evm.TU.CTG-1248.10	NA	69.3	1.8e-08	uncharacterized protein LOC107455035 [Parasteatoda tepidariorum]	NA	NA	NA	NA	NA	OG0008572	CG16753	1	1	NA	NA	NA	NA	NA	NA		No
evm.TU.CTG-1248.11	LZTR1	1415.6	0	leucine-zipper-like transcriptional regulator 1 [Parasteatoda tepidariorum]	1048	0	Leucine-zipper-like transcriptional regulator 1 OS=Homo sapiens OX=9606 GN=LZTR1 PE=1 SV=2	NA	NA	OG0007371	Lztr1	1	1	Lztr1	Leucine zipper like transcription regulator 1	Dmel_CG3711	2.07e-64	Lztr1	Lztr1		No
evm.TU.CTG-1248.14	XFIN	1535.8	0	zinc finger protein Xfin-like [Parasteatoda tepidariorum]	80.5	1e-13	Zinc finger protein Xfin OS=Xenopus laevis OX=8355 PE=1 SV=1	NA	NA	OG0001783	CG4730	1	1	NA	NA	NA	NA	XFIN	XFIN_S1		No
evm.TU.CTG-1099.6	NA	NA	NA	NA	NA	NA	NA	NA	NA	OG0004298	0	0	3	NA	NA	NA	NA	NA	NA		No
evm.TU.CTG-1099.7	ANK2	298.1	3.1e-76	O-antigen acetylase [Legionella anisa]	78.2	1e-12	Ankyrin-2 OS=Homo sapiens OX=9606 GN=ANK2 PE=1 SV=4	NA	NA	NA	NA	NA	NA	NA	NA	NA	NA	ANK2	ANK2_S1		No
evm.TU.CTG-1099.8	YL093	154.1	1.7e-33	uncharacterized protein LOC110674855 [Aedes aegypti]	134	5e-33	Putative ankyrin repeat protein L93 OS=Acanthamoeba polyphaga mimivirus OX=212035 GN=MIMI_L93 PE=4 SV=1	PF12796(Ankyrin repeats (3 copies))	Ankyrin repeats (3 copies)	OG0015555	0	0	3	NA	NA	NA	NA	YL093	YL093_S1		No
evm.TU.CTG-1248.16	NA	324.7	6.8e-85	uncharacterized protein LOC107455965 [Parasteatoda tepidariorum]	NA	NA	NA	NA	NA	OG0009231	CG7991	1	1	CG7991	None	Dmel_CG7991	2.6e-09	NA	NA		Yes
evm.TU.CTG-1248.17	THOC6	523.9	5.1e-145	THO complex subunit 6-like protein, partial [Stegodyphus mimosarum]	256	3e-82	THO complex subunit 6 homolog OS=Mus musculus OX=10090 GN=Thoc6 PE=1 SV=1	NA	NA	OG0005758	thoc6	1	1	thoc6	thoc6	Dmel_CG5632	5.9e-39	thoc6	thoc6		No
evm.TU.CTG-11.12	TCF23	162.5	1.6e-36	transcription factor 21-like [Parasteatoda tepidariorum]	105	1e-27	Transcription factor 23 OS=Homo sapiens OX=9606 GN=TCF23 PE=2 SV=1	PF00010(Helix-loop-helix DNA-binding domain)	Helix-loop-helix DNA-binding domain	OG0009058	0	0	1	NA	NA	NA	NA	TCF23	TCF23		Yes
evm.TU.CTG-11.13	VIT	1574.3	0	vitellogenin-4-like isoform X1 [Parasteatoda tepidariorum]	84.3	1e-14	Vitellogenin OS=Apis mellifera OX=7460 GN=Vg PE=1 SV=1	PF00094(von Willebrand factor type D domain)	von Willebrand factor type D domain	OG0002539	0	0	1	NA	NA	NA	NA	VIT	VIT_S1		No
evm.TU.CTG-11.14	ISOC2	343.6	5.8e-91	Isochorismatase domain-containing protein 2, mitochondrial, partial [Stegodyphus mimosarum]	245	6e-82	Isochorismatase domain-containing protein 2 OS=Xenopus laevis OX=8355 GN=isoc2 PE=2 SV=1	NA	NA	OG0003769	CG11333, CG3663	2	1	CG3663	None	Dmel_CG3663	2.31e-39	ISOC2	ISOC2		No
evm.TU.CTG-11.15	NA	NA	NA	NA	NA	NA	NA	NA	NA	OG0016352	0	0	1	NA	NA	NA	NA	NA	NA		No
evm.TU.CTG-1248.18	SRRM2	209.5	2.1e-50	serine/arginine repetitive matrix protein 2 isoform X2 [Parasteatoda tepidariorum]	119	3e-28	Serine/arginine repetitive matrix protein 2 OS=Homo sapiens OX=9606 GN=SRRM2 PE=1 SV=2	NA	NA	OG0008810	Srrm234	1	1	Srrm234	Serine-arginine repetitive matrix 2/3/4	Dmel_CG7971	1.21e-24	Srrm234	Srrm234		No
evm.TU.CTG-1248.7	FBLN1	1355.9	0	fibulin-1 isoform X1 [Parasteatoda tepidariorum]	345	1e-103	Fibulin-1 OS=Homo sapiens OX=9606 GN=FBLN1 PE=1 SV=4	NA	NA	OG0001193	CG31999	1	1	NA	NA	NA	NA	FBLN1	FBLN1		No
evm.TU.CTG-11.19	HAUS3	315.1	6.2e-82	HAUS augmin-like complex subunit 3 [Parasteatoda tepidariorum]	52.8	6e-06	HAUS augmin-like complex subunit 3 OS=Mus musculus OX=10090 GN=Haus3 PE=1 SV=1	NA	NA	OG0009979	0	0	1	NA	NA	NA	NA	HAUS3	HAUS3		No
evm.TU.CTG-11.2	PTGR3	447.2	6.2e-122	prostaglandin reductase 3-like [Parasteatoda tepidariorum]	282	7e-92	Prostaglandin reductase-3 OS=Bos taurus OX=9913 GN=ZADH2 PE=2 SV=1	PF08240(Alcohol dehydrogenase GroES-like domain)	Alcohol dehydrogenase GroES-like domain	OG0001319	0	0	7	NA	NA	NA	NA	PTGR3	PTGR3_S1		No
evm.TU.CTG-1249.1	SNX12	336.3	7.5e-89	Sorting nexin-12 [Nephila clavipes]	244	1e-82	Sorting nexin-12 OS=Homo sapiens OX=9606 GN=SNX12 PE=1 SV=3	NA	NA	OG0003748	Snx3	1	1	Snx3	Sorting nexin 3	Dmel_CG6359	2.51e-87	Snx3	Snx3_S1		No
evm.TU.CTG-1249.10	SEN34	344.4	5.5e-91	tRNA-splicing endonuclease subunit Sen34-like isoform X1 [Parasteatoda tepidariorum]	173	2e-50	tRNA-splicing endonuclease subunit Sen34 OS=Homo sapiens OX=9606 GN=TSEN34 PE=1 SV=1	NA	NA	OG0005686	Tsen34	1	1	Tsen34	tRNA splicing endonuclease subunit 34	Dmel_CG33260	2.63e-19	Tsen34	Tsen34		No
evm.TU.CTG-1249.11	ATAD5	697.6	1.3e-196	Atad5 [Nephila clavipes]	126	1e-27	ATPase family AAA domain-containing protein 5 OS=Mus musculus OX=10090 GN=Atad5 PE=1 SV=1	PF00004(ATPase family associated with various cellular activities (AAA))	ATPase family associated with various cellular activities (AAA)	OG0003755	elg1	1	1	NA	NA	NA	NA	elg1	elg1		No
evm.TU.CTG-1249.12	FBX43	123.6	1.7e-24	F-box only protein 43-like [Parasteatoda tepidariorum]	77	5e-14	F-box only protein 43 OS=Xenopus laevis OX=8355 GN=fbxo43 PE=1 SV=1	PF01485(IBR domain, a half RING-finger domain)	IBR domain, a half RING-finger domain	OG0007927	Rca1	1	1	NA	NA	NA	NA	Rca1	Rca1		No
evm.TU.CTG-11.25	MMEL1	305.8	4.9e-79	membrane metallo-endopeptidase-like 1 [Parasteatoda tepidariorum]	211	7e-57	Membrane metallo-endopeptidase-like 1 OS=Rattus norvegicus OX=10116 GN=Mmel1 PE=1 SV=1	PF05649(Peptidase family M13)	Peptidase family M13	OG0010473	0	0	1	NA	NA	NA	NA	MMEL1	MMEL1_S2		No
evm.TU.CTG-1249.13	RRP12	1347	0	RRP12-like protein, partial [Stegodyphus mimosarum]	835	0	RRP12-like protein OS=Gallus gallus OX=9031 GN=RRP12 PE=2 SV=1	NA	NA	OG0005687	CG2691	1	1	CG2691	None	Dmel_CG2691	1.22e-40	RRP12	RRP12		No
evm.TU.CTG-11.27	GGCT	160.2	7.1e-36	gamma-glutamylcyclotransferase-like [Parasteatoda tepidariorum]	118	5e-33	Gamma-glutamylcyclotransferase OS=Bos taurus OX=9913 GN=GGCT PE=2 SV=1	NA	NA	OG0003371	CG32196, CG4306	2	1	CG4306	None	Dmel_CG4306	1.19e-18	GGCT	GGCT		No
evm.TU.CTG-11.28	RREB1	438.7	9.2e-119	ras-responsive element-binding protein 1-like [Centruroides sculpturatus]	132	2e-29	Ras-responsive element-binding protein 1 OS=Gallus gallus OX=9031 GN=RREB1 PE=2 SV=2	NA	NA	OG0003682	0	0	2	NA	NA	NA	NA	RREB1	RREB1		Yes
evm.TU.CTG-11.3	NA	NA	NA	NA	NA	NA	NA	NA	NA	OG0013647	0	0	4	NA	NA	NA	NA	NA	NA		No
evm.TU.CTG-1249.14	BL1S5	290.4	4.6e-75	biogenesis of lysosome-related organelles complex 1 subunit 5 isoform X1 [Parasteatoda tepidariorum]	75.9	2e-16	Biogenesis of lysosome-related organelles complex 1 subunit 5 OS=Xenopus laevis OX=8355 GN=bloc1s5 PE=2 SV=1	PF14942(Organelle biogenesis, Muted-like protein)	Organelle biogenesis, Muted-like protein	OG0004874	Muted	1	1	NA	NA	NA	NA	Muted	Muted		No
evm.TU.CTG-1249.19	PSDE	606.7	5.5e-170	26S proteasome non-ATPase regulatory subunit 14 [Parasteatoda tepidariorum]	574	0	26S proteasome non-ATPase regulatory subunit 14 OS=Drosophila melanogaster OX=7227 GN=Rpn11 PE=1 SV=1	PF01398(JAB1/Mov34/MPN/PAD-1 ubiquitin protease)	JAB1/Mov34/MPN/PAD-1 ubiquitin protease	OG0004875	Rpn11	1	1	Rpn11	Regulatory particle non-ATPase 11	Dmel_CG18174	0	Rpn11	Rpn11		No
evm.TU.CTG-1249.2	RM04	403.7	6.8e-109	39S ribosomal protein L4 [Nephila clavipes]	236	1e-75	39S ribosomal protein L4, mitochondrial OS=Homo sapiens OX=9606 GN=MRPL4 PE=1 SV=1	NA	NA	OG0007009	mRpL4	1	1	mRpL4	mitochondrial ribosomal protein L4	Dmel_CG5818	3.52e-88	mRpL4	mRpL4		No
evm.TU.CTG-1249.20	STAM1	565.1	3.9e-157	signal transducing adapter molecule 2 [Parasteatoda tepidariorum]	310	1e-96	Signal transducing adapter molecule 1 OS=Homo sapiens OX=9606 GN=STAM PE=1 SV=3	PF00790(VHS domain)	VHS domain	OG0002839	Stam	1	1	NA	NA	NA	NA	Stam	Stam		No
evm.TU.CTG-1249.4	DYM	1094.7	0	Dymeclin [Nephila clavipes]	583	0	Dymeclin OS=Gallus gallus OX=9031 GN=DYM PE=2 SV=1	PF09742(Dyggve-Melchior-Clausen syndrome protein)	Dyggve-Melchior-Clausen syndrome protein	OG0005774	CG8230	1	1	CG8230	None	Dmel_CG8230	2.83e-167	DYM	DYM		No
evm.TU.CTG-1249.6	SERIC	725.7	1.1e-205	serinc [Nephila clavipes]	446	1e-154	Probable serine incorporator OS=Nematostella vectensis OX=45351 GN=serinc PE=3 SV=1	PF03348(Serine incorporator (Serinc))	Serine incorporator (Serinc)	OG0004247	TMS1	1	1	TMS1	TMS1	Dmel_CG4672	1.34e-54	TMS1	TMS1		No
evm.TU.CTG-11.37	EFC4A	458.8	2.5e-125	ras and EF-hand domain-containing protein [Parasteatoda tepidariorum]	153	4e-41	EF-hand calcium-binding domain-containing protein 4A OS=Danio rerio OX=7955 GN=cracr2b PE=2 SV=2	NA	NA	OG0007348	0	0	1	NA	NA	NA	NA	EFC4A	EFC4A		No
evm.TU.CTG-11.5	PTGR3	428.7	2.3e-116	prostaglandin reductase 3-like [Parasteatoda tepidariorum]	274	1e-88	Prostaglandin reductase-3 OS=Bos taurus OX=9913 GN=ZADH2 PE=2 SV=1	PF00107(Zinc-binding dehydrogenase)	Zinc-binding dehydrogenase	OG0001319	0	0	7	NA	NA	NA	NA	PTGR3	PTGR3_S2		No
evm.TU.CTG-1249.9	RS8	414.5	2.7e-112	40S ribosomal protein S8 [Parasteatoda tepidariorum]	360	1e-127	40S ribosomal protein S8 OS=Spodoptera frugiperda OX=7108 GN=RpS8 PE=2 SV=1	PF01201(Ribosomal protein S8e)	Ribosomal protein S8e	OG0004873	RpS8	1	1	RpS8	Ribosomal protein S8	Dmel_CG7808	1.36e-77	RpS8	RpS8		No
evm.TU.CTG-1250.11	TSSC4	136.7	1.3e-28	Protein TSSC4, partial [Stegodyphus mimosarum]	58.5	8e-09	Protein TSSC4 OS=Danio rerio OX=7955 GN=tssc4 PE=2 SV=1	PF15264(Tumour suppressing sub-chromosomal transferable candidate 4)	Tumour suppressing sub-chromosomal transferable candidate 4	OG0010043	CG6674	1	1	CG6674	None	Dmel_CG6674	1.76e-06	TSSC4	TSSC4		No
evm.TU.CTG-1251.16	GNPTA	1172.9	0	N-acetylglucosamine-1-phosphotransferase subunits alpha/beta-like isoform X2 [Parasteatoda tepidariorum]	786	0	N-acetylglucosamine-1-phosphotransferase subunits alpha/beta OS=Mus musculus OX=10090 GN=Gnptab PE=2 SV=2	PF00066(LNR domain)	LNR domain	OG0005221	CG8027	1	1	CG8027	None	Dmel_CG8027	1.59e-64	GNPTA	GNPTA		No
evm.TU.CTG-11.9	SVEP1	5777.6	0	Svep1 [Nephila clavipes]	2187	0	Sushi, von Willebrand factor type A, EGF and pentraxin domain-containing protein 1 OS=Mus musculus OX=10090 GN=Svep1 PE=1 SV=1	NA	NA	OG0005713	0	0	1	hig	hikaru genki	Dmel_CG2040	1.23e-63	hig	hig_S2		No
evm.TU.CTG-1251.18-evm.TU.CTG-1251.19	RAB2A	420.6	3.8e-114	Ras-related protein Rab-2A, partial [Stegodyphus mimosarum]	393	1e-140	Ras-related protein Rab-2A OS=Gallus gallus OX=9031 GN=RAB2A PE=2 SV=1	NA	NA	OG0004369	Rab2	1	1	Rab2	Rab2	Dmel_CG3269	1.51e-86	Rab2	Rab2		No
evm.TU.CTG-110.10	ACES	201.1	1.4e-47	AChE4 [Pardosa pseudoannulata]	176	7e-47	Acetylcholinesterase-1 OS=Trittame loki OX=1295018 PE=1 SV=1	PF00135(Carboxylesterase family)	Carboxylesterase family	OG0007070	0	0	14	NA	NA	NA	NA	ACES	ACES_S4		No
evm.TU.CTG-110.11	NA	68.2	2.4e-07	CIC11C00000004150 [ [Candida] intermedia]	NA	NA	NA	NA	NA	NA	NA	NA	NA	NA	NA	NA	NA	NA	NA		No
evm.TU.CTG-110.12	NA	166	1.1e-36	LPXTG cell wall anchor domain-containing protein [Staphylococcus chromogenes]	NA	NA	NA	NA	NA	NA	NA	NA	NA	NA	NA	NA	NA	NA	NA		No
evm.TU.CTG-110.13	NA	NA	NA	NA	NA	NA	NA	NA	NA	NA	NA	NA	NA	NA	NA	NA	NA	NA	NA		No
evm.TU.CTG-110.3	SO74D	573.9	8.7e-160	Solute carrier organic anion transporter family member 4C1, partial [Stegodyphus mimosarum]	279	7e-82	Solute carrier organic anion transporter family member 74D OS=Drosophila melanogaster OX=7227 GN=Oatp74D PE=2 SV=2	PF03137(Organic Anion Transporter Polypeptide (OATP) family)	Organic Anion Transporter Polypeptide (OATP) family	OG0000221	Oatp33Ea, Oatp58Da, Oatp58Db, Oatp58Dc	4	14	NA	NA	NA	NA	SO74D	SO74D_S1		No
evm.TU.CTG-1251.21	MGMT	159.1	1.8e-35	methylated-DNA--protein-cysteine methyltransferase-like [Parasteatoda tepidariorum]	111	7e-30	Methylated-DNA--protein-cysteine methyltransferase OS=Mus musculus OX=10090 GN=Mgmt PE=1 SV=3	NA	NA	OG0007735	agt	1	1	agt	O-6-alkylguanine-DNA alkyltransferase	Dmel_CG1303	4e-08	agt	agt		No
evm.TU.CTG-1251.24	IPO7	1712.6	0	Importin-7, partial [Stegodyphus mimosarum]	1182	0	Importin-7 OS=Homo sapiens OX=9606 GN=IPO7 PE=1 SV=1	NA	NA	OG0007673	msk	1	1	msk	moleskin	Dmel_CG7935	0	msk	msk		No
evm.TU.CTG-1251.7	LIPB2	855.1	2.7e-244	liprin-beta-2-like isoform X1 [Parasteatoda tepidariorum]	384	1e-118	Liprin-beta-2 OS=Homo sapiens OX=9606 GN=PPFIBP2 PE=1 SV=3	PF00536(SAM domain (Sterile alpha motif))	SAM domain (Sterile alpha motif)	OG0002163	Liprin-beta	1	1	Liprin-beta	Liprin-beta	Dmel_CG10743	3.36e-70	Liprin-beta	Liprin-beta		No
evm.TU.CTG-110.8	NA	NA	NA	NA	NA	NA	NA	NA	NA	OG0010332	0	0	8	NA	NA	NA	NA	NA	NA		No
evm.TU.CTG-1252.19	RL18	324.7	2.5e-85	60S ribosomal protein L18 [Parasteatoda tepidariorum]	285	3e-98	60S ribosomal protein L18 OS=Ixodes scapularis OX=6945 GN=RpL18 PE=2 SV=1	NA	NA	OG0005530	RpL18	1	1	RpL18	Ribosomal protein L18	Dmel_CG8615	6.2e-93	RpL18	RpL18		No
evm.TU.CTG-1252.21	PHF20	652.9	2.8e-183	uncharacterized protein LOC107443581 [Parasteatoda tepidariorum]	65.5	3e-09	PHD finger protein 20 OS=Homo sapiens OX=9606 GN=PHF20 PE=1 SV=2	NA	NA	OG0005529	MBD-R2	1	1	NA	NA	NA	NA	MBD-R2	MBD-R2_S1		No
evm.TU.CTG-1100.12	ST1D1	148.7	1.5e-32	estrogen sulfotransferase [Parasteatoda tepidariorum]	80.9	3e-18	Sulfotransferase 1 family member D1 OS=Rattus norvegicus OX=10116 GN=Sult1d1 PE=2 SV=1	NA	NA	OG0015569	0	0	3	NA	NA	NA	NA	ST1D1	ST1D1		No
evm.TU.CTG-1100.13	ST2S2	145.6	1.6e-31	Sult1d1 [Nephila clavipes]	54.7	2e-08	Cytosolic sulfotransferase 2 OS=Danio rerio OX=7955 GN=sult1st2 PE=1 SV=1	PF00685(Sulfotransferase domain)	Sulfotransferase domain	OG0011176	0	0	1	NA	NA	NA	NA	ST2S2	ST2S2		No
evm.TU.CTG-1252.23	SRP68	964.1	2.6e-277	Signal recognition particle protein, partial [Stegodyphus mimosarum]	587	0	Signal recognition particle subunit SRP68 OS=Mus musculus OX=10090 GN=Srp68 PE=1 SV=2	PF16969(RNA-binding signal recognition particle 68)	RNA-binding signal recognition particle 68	OG0006439	Srp68	1	1	Srp68	Signal recognition particle 68	Dmel_CG5064	5.22e-179	Srp68	Srp68		No
evm.TU.CTG-1100.15	AQP4	499.6	9.4e-138	Aquaporin-4, partial [Stegodyphus mimosarum]	216	2e-67	Aquaporin-4 OS=Mus musculus OX=10090 GN=Aqp4 PE=1 SV=2	PF00230(Major intrinsic protein)	Major intrinsic protein	OG0000321	Drip, Eglp1, Eglp2, Eglp3, Eglp4, Prip, bib	7	6	NA	NA	NA	NA	AQP4	AQP4		No
evm.TU.CTG-1252.24	SYF2	393.7	5.3e-106	syf2 [Nephila clavipes]	270	7e-91	Pre-mRNA-splicing factor syf2 OS=Danio rerio OX=7955 GN=syf2 PE=2 SV=1	PF08231(SYF2 splicing factor)	SYF2 splicing factor	OG0007254	CG12343	1	1	CG12343	None	Dmel_CG12343	1.27e-68	SYF2	SYF2		No
evm.TU.CTG-1100.17	ABHDB	127.5	4.4e-26	Abhydrolase domain-containing protein 11, partial [Stegodyphus mimosarum]	63.9	1e-11	Protein ABHD11 OS=Homo sapiens OX=9606 GN=ABHD11 PE=1 SV=1	NA	NA	OG0003918	0	0	4	NA	NA	NA	NA	ABHDB	ABHDB_S1		No
evm.TU.CTG-1100.18	DHR11	285	2.9e-73	Dehydrogenase/reductase SDR family member 11, partial [Stegodyphus mimosarum]	257	3e-85	Dehydrogenase/reductase SDR family member 11 OS=Gallus gallus OX=9031 GN=DHRS11 PE=2 SV=1	PF00106(short chain dehydrogenase)	short chain dehydrogenase	OG0000839	CG10962, CG3301, CG40485, CG40486, CG8757, CG9150, CG9360, antdh, rdhB	9	3	NA	NA	NA	NA	DHR11	DHR11_S1		No
evm.TU.CTG-1100.19	NA	128.3	2.5e-26	Abhydrolase domain-containing protein 11, partial [Stegodyphus mimosarum]	NA	NA	NA	NA	NA	OG0003918	0	0	4	NA	NA	NA	NA	NA	NA		No
evm.TU.CTG-1252.25	DPH7	382.1	2.5e-102	diphthine methyltransferase-like [Parasteatoda tepidariorum]	222	3e-67	Diphthine methyltransferase OS=Mus musculus OX=10090 GN=Dph7 PE=2 SV=1	NA	NA	OG0008816	CG3184	1	1	CG3184	None	Dmel_CG3184	1.46e-56	DPH7	DPH7		No
evm.TU.CTG-1100.20	KCTD2	91.7	3.9e-15	BTB/POZ domain-containing protein KCTD5 [Nephila clavipes]	54.7	6e-08	BTB/POZ domain-containing protein KCTD2 OS=Homo sapiens OX=9606 GN=KCTD2 PE=1 SV=3	NA	NA	OG0015563	0	0	3	NA	NA	NA	NA	KCTD2	KCTD2		No
evm.TU.CTG-1252.26	CDKA1	210.7	3.3e-51	cyclin-dependent kinase 2-associated protein 1 [Parasteatoda tepidariorum]	100	2e-27	Cyclin-dependent kinase 2-associated protein 1 OS=Mus musculus OX=10090 GN=Cdk2ap1 PE=1 SV=2	PF09806(Cyclin-dependent kinase 2-associated protein)	Cyclin-dependent kinase 2-associated protein	OG0006153	CDK2AP1	1	1	CDK2AP1	CDK2-associated protein 1	Dmel_CG18292	6.95e-26	CDK2AP1	CDK2AP1		No
evm.TU.CTG-1252.27	PGPS1	748	2.5e-212	CDP-diacylglycerol--glycerol-3-phosphate 3-phosphatidyltransferase, mitochondrial isoform X1 [Parasteatoda tepidariorum]	447	1e-151	CDP-diacylglycerol--glycerol-3-phosphate 3-phosphatidyltransferase, mitochondrial OS=Homo sapiens OX=9606 GN=PGS1 PE=2 SV=1	NA	NA	OG0003695	CG7718	1	1	CG7718	None	Dmel_CG7718	9.21e-146	PGPS1	PGPS1		No
evm.TU.CTG-1253.24	RNH2C	164.1	4.5e-37	ribonuclease H2 subunit C-like [Parasteatoda tepidariorum]	83.6	7e-20	Ribonuclease H2 subunit C OS=Bos taurus OX=9913 GN=RNASEH2C PE=2 SV=1	NA	NA	OG0006646	CG30105	1	1	CG30105	None	Dmel_CG30105	5.49e-25	RNH2C	RNH2C		No
evm.TU.CTG-1253.26	METL5	233.8	6.7e-58	methyltransferase-like protein 5 isoform X2 [Parasteatoda tepidariorum]	224	2e-73	Methyltransferase-like protein 5 OS=Mus musculus OX=10090 GN=Mettl5 PE=2 SV=2	NA	NA	OG0004943	CG9666	1	1	CG9666	None	Dmel_CG9666	1.99e-46	METL5	METL5		No
evm.TU.CTG-1253.36	OCAD1	228	4.6e-56	OCIA domain-containing protein 1, partial [Stegodyphus mimosarum]	161	2e-47	OCIA domain-containing protein 1 OS=Drosophila melanogaster OX=7227 GN=asrij PE=1 SV=1	PF07051(Ovarian carcinoma immunoreactive antigen (OCIA))	Ovarian carcinoma immunoreactive antigen (OCIA)	OG0008583	asrij	1	1	asrij	asrij	Dmel_CG13533	1.37e-32	asrij	asrij		No
evm.TU.CTG-1253.37	RTF2	432.6	1.5e-117	Protein RTF2-like protein [Nephila clavipes]	240	6e-77	Replication termination factor 2 OS=Sus scrofa OX=9823 GN=RTF2 PE=3 SV=1	PF04641(Rtf2 RING-finger)	Rtf2 RING-finger	OG0006618	CG6443	1	1	CG6443	None	Dmel_CG6443	1.3e-83	RTF2	RTF2		No
evm.TU.CTG-1100.27-evm.TU.CTG-1100.28	NLGN1	729.2	1.2e-206	neuroligin-4, X-linked isoform X2 [Parasteatoda tepidariorum]	284	1e-85	Neuroligin-1 OS=Homo sapiens OX=9606 GN=NLGN1 PE=1 SV=2	NA	NA	OG0000202	Nlg1, Nlg2, Nlg3, Nlg4	4	11	NA	NA	NA	NA	NLGN1	NLGN1_S1		No
evm.TU.CTG-1253.38	FCL	562.8	9.5e-157	GDP-L-fucose synthase [Nephila clavipes]	481	1e-171	GDP-L-fucose synthase OS=Cricetulus griseus OX=10029 GN=TSTA3 PE=2 SV=1	NA	NA	OG0006619	Gmer	1	1	Gmer	GDP-4-keto-6-deoxy-D-mannose 3,5-epimerase/4-reductase	Dmel_CG3495	1.98e-146	Gmer	Gmer		No
evm.TU.CTG-1100.6	DHB2	432.2	2.2e-117	D-beta-hydroxybutyrate dehydrogenase, mitochondrial-like [Parasteatoda tepidariorum]	217	2e-66	Estradiol 17-beta-dehydrogenase 2 OS=Mus musculus OX=10090 GN=Hsd17b2 PE=1 SV=2	PF00106(short chain dehydrogenase)	short chain dehydrogenase	OG0000109	CG8888, sro	2	12	NA	NA	NA	NA	DHB2	DHB2_S1		No
evm.TU.CTG-1100.7	BDH	344	1.2e-90	uncharacterized protein LOC111629167 [Centruroides sculpturatus]	191	1e-54	D-beta-hydroxybutyrate dehydrogenase, mitochondrial OS=Mus musculus OX=10090 GN=Bdh1 PE=1 SV=2	NA	NA	OG0000109	CG8888, sro	2	12	NA	NA	NA	NA	BDH	BDH_S1		No
evm.TU.CTG-1100.8	H17B6	352.8	1.7e-93	Estradiol 17-beta-dehydrogenase 2, partial [Stegodyphus mimosarum]	204	7e-62	17-beta-hydroxysteroid dehydrogenase type 6 OS=Homo sapiens OX=9606 GN=HSD17B6 PE=1 SV=1	PF00106(short chain dehydrogenase)	short chain dehydrogenase	OG0000109	CG8888, sro	2	12	NA	NA	NA	NA	H17B6	H17B6_S2		No
evm.TU.CTG-1253.40	MICA3	2068.1	0	uncharacterized protein LOC107453849 [Parasteatoda tepidariorum]	892	0	[F-actin]-monooxygenase MICAL3 OS=Homo sapiens OX=9606 GN=MICAL3 PE=1 SV=2	NA	NA	OG0003416	Mical	1	1	Mical	Molecule interacting with CasL	Dmel_CG33208	0	Mical	Mical		No
evm.TU.CTG-1101.1	BETB	110.5	6.3e-21	aldehyde dehydrogenase family 9 member A1-A [Parasteatoda tepidariorum]	96.3	1e-22	NAD/NADP-dependent betaine aldehyde dehydrogenase OS=Acinetobacter baumannii (strain AYE) OX=509173 GN=betB PE=3 SV=1	PF00171(Aldehyde dehydrogenase family)	Aldehyde dehydrogenase family	NA	NA	NA	NA	NA	NA	NA	NA	BETB	BETB		No
evm.TU.CTG-1254.17	DNLI1	1166	0	DNA ligase 1-like [Parasteatoda tepidariorum]	976	0	DNA ligase 1 OS=Xenopus laevis OX=8355 GN=lig1 PE=2 SV=1	PF04679(ATP dependent DNA ligase C terminal region)	ATP dependent DNA ligase C terminal region	OG0005437	DNAlig1	1	1	DNAlig1	DNA ligase 1	Dmel_CG5602	0	DNAlig1	DNAlig1		No
evm.TU.CTG-1254.19	XYLT	1573.9	0	xylosyltransferase oxt-like [Parasteatoda tepidariorum]	748	0	Xylosyltransferase oxt OS=Drosophila melanogaster OX=7227 GN=oxt PE=2 SV=1	PF02485(Core-2/I-Branching enzyme)	Core-2/I-Branching enzyme	OG0004700	oxt	1	1	oxt	peptide O-xylosyltransferase	Dmel_CG32300	0	oxt	oxt		No
evm.TU.CTG-1254.20	PSA3	470.3	5e-129	Psma3 [Nephila clavipes]	378	1e-133	Proteasome subunit alpha type-3 OS=Bos taurus OX=9913 GN=PSMA3 PE=1 SV=3	PF00227(Proteasome subunit)	Proteasome subunit	OG0004701	Prosalpha7	1	1	Prosalpha7	Proteasome alpha7 subunit	Dmel_CG1519	1.45e-106	Prosalpha7	Prosalpha7		No
evm.TU.CTG-1101.26	MMAB	318.2	2.8e-83	cob(I)yrinic acid a,c-diamide adenosyltransferase, mitochondrial [Parasteatoda tepidariorum]	234	6e-77	Corrinoid adenosyltransferase OS=Mus musculus OX=10090 GN=Mmab PE=1 SV=1	NA	NA	OG0007907	0	0	2	NA	NA	NA	NA	MMAB	MMAB_S1		No
evm.TU.CTG-1101.27	LRC47	720.7	4.4e-204	leucine-rich repeat-containing protein 47-like [Parasteatoda tepidariorum]	335	1e-107	Leucine-rich repeat-containing protein 47 OS=Mus musculus OX=10090 GN=Lrrc47 PE=1 SV=1	PF13855(Leucine rich repeat)	Leucine rich repeat	OG0007213	0	0	2	NA	NA	NA	NA	LRC47	LRC47_S1		No
evm.TU.CTG-1254.5	S12A8	1091.3	0	solute carrier family 12 member 8 [Parasteatoda tepidariorum]	531	1e-179	Solute carrier family 12 member 8 OS=Xenopus laevis OX=8355 GN=slc12a8 PE=2 SV=1	PF00324(Amino acid permease)	Amino acid permease	OG0004098	CG12773	1	1	CG12773	None	Dmel_CG12773	1.14e-66	S12A8	S12A8		No
evm.TU.CTG-1101.29	NA	264.2	3.4e-67	hypothetical protein NCL1_24898 [Nephila clavipes]	NA	NA	NA	NA	NA	OG0010619	0	0	2	NA	NA	NA	NA	NA	NA		No
evm.TU.CTG-1254.8	RCC1L	666	1.1e-187	RCC1-like G exchanging factor-like protein [Parasteatoda tepidariorum]	391	1e-132	RCC1-like G exchanging factor-like protein OS=Mus musculus OX=10090 GN=Rcc1l PE=1 SV=1	PF00415(Regulator of chromosome condensation (RCC1) repeat)	Regulator of chromosome condensation (RCC1) repeat	OG0006335	CG3862	1	1	CG3862	None	Dmel_CG3862	9e-113	RCC1L	RCC1L		No
evm.TU.CTG-1258.1	SULF1	1524.6	0	extracellular sulfatase Sulf-1 [Parasteatoda tepidariorum]	705	0	Extracellular sulfatase Sulf-1 OS=Coturnix coturnix OX=9091 GN=SULF1 PE=1 SV=1	PF12548(Sulfatase protein)	Sulfatase protein	OG0003848	Sulf1	1	1	Sulf1	Sulfated	Dmel_CG6725	4.59e-103	Sulf1	Sulf1		No
evm.TU.CTG-1101.6	NA	75.1	1.3e-10	hypothetical protein X975_10114, partial [Stegodyphus mimosarum]	NA	NA	NA	PF01462(Leucine rich repeat N-terminal domain)	Leucine rich repeat N-terminal domain	NA	NA	NA	NA	NA	NA	NA	NA	NA	NA		No
evm.TU.CTG-1102.1	UBIQP	120.9	3.7e-24	PREDICTED: polyubiquitin-B isoform X4 [Poecilia formosa]	118	7e-34	Polyubiquitin (Fragment) OS=Xenopus laevis OX=8355 PE=1 SV=2	NA	NA	NA	NA	NA	NA	NA	NA	NA	NA	UBIQP	UBIQP_S1		No
evm.TU.CTG-1102.10	UBIQP	325.9	2.1e-85	Polyubiquitin-A [Orchesella cincta]	326	1e-108	Polyubiquitin OS=Geodia cydonium OX=6047 PE=2 SV=2	PF00240(Ubiquitin family)	Ubiquitin family	OG0012475	0	0	5	NA	NA	NA	NA	UBIQP	UBIQP_S2		No
evm.TU.CTG-1102.11	UBC	368.6	2.7e-98	PREDICTED: polyubiquitin isoform X1 [Musca domestica]	372	1e-125	Polyubiquitin-C OS=Sus scrofa OX=9823 GN=UBC PE=2 SV=1	PF00240(Ubiquitin family)	Ubiquitin family	OG0012475	0	0	5	NA	NA	NA	NA	UBC	UBC_S1		No
evm.TU.CTG-1259.2	WDR44	926	8.6e-266	WD repeat-containing protein 44-like [Parasteatoda tepidariorum]	645	0	WD repeat-containing protein 44 OS=Bos taurus OX=9913 GN=WDR44 PE=1 SV=1	PF00400(WD domain, G-beta repeat)	WD domain, G-beta repeat	OG0005429	CG34133	1	1	CG34133	None	Dmel_CG34133	0	WDR44	WDR44		No
evm.TU.CTG-126.4	DCAF5	844.7	2.9e-241	Dcaf5 [Nephila clavipes]	525	1e-173	DDB1- and CUL4-associated factor 5 OS=Mus musculus OX=10090 GN=Dcaf5 PE=1 SV=2	PF00400(WD domain, G-beta repeat)	WD domain, G-beta repeat	OG0007232	CG42233	1	1	CG42233	None	Dmel_CG42233	7.19e-114	DCAF5	DCAF5		No
evm.TU.CTG-126.5	KIF11	838.6	3e-239	Kinesin-like protein KIF11, partial [Stegodyphus mimosarum]	616	0	Kinesin-like protein KIF11 OS=Xenopus tropicalis OX=8364 GN=kif11 PE=2 SV=1	PF00225(Kinesin motor domain)	Kinesin motor domain	OG0002067	Klp61F	1	1	Klp61F	Kinesin-like protein at 61F	Dmel_CG9191	1.36e-170	Klp61F	Klp61F		No
evm.TU.CTG-126.7	SUV3	1223	0	ATP-dependent RNA helicase SUV3-like protein [Nephila clavipes]	923	0	ATP-dependent RNA helicase SUV3 homolog, mitochondrial OS=Drosophila melanogaster OX=7227 GN=Suv3 PE=2 SV=3	PF00271(Helicase conserved C-terminal domain)	Helicase conserved C-terminal domain	OG0006412	Suv3	1	1	Suv3	Suv3 helicase	Dmel_CG9791	1.68e-19	Suv3	Suv3		No
evm.TU.CTG-1102.16	NA	91.7	1.9e-15	hypothetical protein NCL1_23694 [Nephila clavipes]	NA	NA	NA	PF16020(Deltamethrin resistance)	Deltamethrin resistance	OG0009244	CG7630, gom	2	2	NA	NA	NA	NA	NA	NA		No
evm.TU.CTG-1102.17	NA	722.2	2.3e-204	uncharacterized protein LOC107454538 isoform X2 [Parasteatoda tepidariorum]	NA	NA	NA	NA	NA	OG0011081	0	0	1	NA	NA	NA	NA	NA	NA		No
evm.TU.CTG-1261.1	B9D1	300.8	3.8e-78	B9 domain-containing protein 1, partial [Stegodyphus mimosarum]	273	2e-93	B9 domain-containing protein 1 OS=Danio rerio OX=7955 GN=b9d1 PE=2 SV=1	PF07162(Ciliary basal body-associated, B9 protein)	Ciliary basal body-associated, B9 protein	OG0007364	B9d1	1	1	B9d1	B9d1	Dmel_CG14870	2.96e-30	B9d1	B9d1		No
evm.TU.CTG-1263.4	EMC4	327	4.7e-86	emc4 [Nephila clavipes]	180	2e-57	ER membrane protein complex subunit 4 OS=Xenopus tropicalis OX=8364 GN=emc4 PE=2 SV=1	PF06417(Protein of unknown function (DUF1077))	Protein of unknown function (DUF1077)	OG0007477	EMC4	1	1	EMC4	ER membrane protein complex subunit 4	Dmel_CG11137	6.12e-60	EMC4	EMC4		No
evm.TU.CTG-1264.12	RAB14	432.2	1.3e-117	ras-related protein Rab-14 [Parasteatoda tepidariorum]	402	1e-144	Ras-related protein Rab-14 OS=Pongo abelii OX=9601 GN=RAB14 PE=2 SV=3	NA	NA	OG0002956	Rab14	1	1	NA	NA	NA	NA	Rab14	Rab14_S1		No
evm.TU.CTG-1264.14	SWI5	134.8	2.4e-28	DNA repair protein SWI5 homolog isoform X2 [Parasteatoda tepidariorum]	72.8	3e-16	DNA repair protein SWI5 homolog OS=Anoplopoma fimbria OX=229290 GN=swi5 PE=2 SV=1	PF07061(Swi5)	Swi5	OG0007877	CG14104	1	1	NA	NA	NA	NA	SWI5	SWI5		No
evm.TU.CTG-1102.22	BIB	578.9	1.6e-161	neurogenic protein big brain-like [Parasteatoda tepidariorum]	249	6e-75	Neurogenic protein big brain OS=Drosophila melanogaster OX=7227 GN=bib PE=1 SV=2	NA	NA	OG0000321	Drip, Eglp1, Eglp2, Eglp3, Eglp4, Prip, bib	7	6	NA	NA	NA	NA	BIB	BIB		No
evm.TU.CTG-1264.4	SR140	1468.8	0	U2 snRNP-associated SURP motif-containing protein, partial [Stegodyphus mimosarum]	801	0	U2 snRNP-associated SURP motif-containing protein OS=Pongo abelii OX=9601 GN=U2SURP PE=2 SV=1	NA	NA	OG0003651	CG9346	1	1	CG9346	None	Dmel_CG9346	0	SR140	SR140		No
evm.TU.CTG-1102.25	RTBS	262.3	3.6e-66	hypothetical protein EGW08_023309 [Elysia chlorotica]	136	3e-33	Probable RNA-directed DNA polymerase from transposon BS OS=Drosophila melanogaster OX=7227 GN=RTase PE=2 SV=1	NA	NA	OG0000065	0	0	44	NA	NA	NA	NA	RTBS	RTBS_S1		No
evm.TU.CTG-1264.7	TPPC2	145.2	1.3e-31	Trafficking protein particle complex subunit 2, partial [Stegodyphus mimosarum]	114	2e-33	Trafficking protein particle complex subunit 2 OS=Sus scrofa OX=9823 GN=TRAPPC2 PE=2 SV=2	PF04628(Sedlin, N-terminal conserved region)	Sedlin, N-terminal conserved region	OG0006986	Trs20	1	1	Trs20	TRAPP subunit 20	Dmel_CG5161	1.57e-29	Trs20	Trs20		No
evm.TU.CTG-1265.1	RFC4	634	3.8e-178	replication factor C subunit 4 [Parasteatoda tepidariorum]	456	1e-160	Replication factor C subunit 4 OS=Mus musculus OX=10090 GN=Rfc4 PE=1 SV=1	PF00004(ATPase family associated with various cellular activities (AAA))	ATPase family associated with various cellular activities (AAA)	OG0005853	CG8142	1	1	CG8142	None	Dmel_CG8142	5.07e-147	RFC4	RFC4_S1		No
evm.TU.CTG-1265.11	INE	836.3	1.1e-238	Sodium- and chloride-dependent GABA transporter ine, partial [Stegodyphus mimosarum]	400	1e-124	Sodium- and chloride-dependent GABA transporter ine OS=Drosophila melanogaster OX=7227 GN=ine PE=1 SV=1	PF00209(Sodium:neurotransmitter symporter family)	Sodium:neurotransmitter symporter family	OG0006749	ine	1	1	NA	NA	NA	NA	ine	ine		No
evm.TU.CTG-1265.17	HM13	578.2	2.5e-161	minor histocompatibility antigen H13-like [Parasteatoda tepidariorum]	448	1e-157	Minor histocompatibility antigen H13 OS=Homo sapiens OX=9606 GN=HM13 PE=1 SV=1	PF04258(Signal peptide peptidase)	Signal peptide peptidase	OG0004357	Spp	1	1	Spp	Signal peptide peptidase	Dmel_CG11840	5.29e-151	Spp	Spp		No
evm.TU.CTG-1102.3	TX14A	837	5e-239	Ggt1 [Nephila clavipes]	484	1e-164	Scoloptoxin SSD14 OS=Scolopendra subspinipes dehaani OX=984701 PE=1 SV=1	PF01019(Gamma-glutamyltranspeptidase)	Gamma-glutamyltranspeptidase	OG0000890	CG1492, CG17636, CG4829, Ggt-1	4	2	CG17636	None	Dmel_CG17636	2.23e-60	TX14A	TX14A_S1		No
evm.TU.CTG-1102.30	NA	NA	NA	NA	NA	NA	NA	NA	NA	NA	NA	NA	NA	NA	NA	NA	NA	NA	NA		No
evm.TU.CTG-1265.18	SQSTM	243.4	1.9e-60	sequestosome-1-like [Parasteatoda tepidariorum]	110	5e-25	Sequestosome-1 OS=Mus musculus OX=10090 GN=Sqstm1 PE=1 SV=1	NA	NA	OG0002138	ref_2_P	1	1	NA	NA	NA	NA	ref_2_P	ref_2_P		No
evm.TU.CTG-1102.32	FUT1	400.2	6.9e-108	galactoside 2-alpha-L-fucosyltransferase 3-like [Parasteatoda tepidariorum]	164	3e-47	Galactoside 2-alpha-L-fucosyltransferase 1 OS=Pan troglodytes OX=9598 GN=FUT1 PE=3 SV=1	PF01531(Glycosyl transferase family 11)	Glycosyl transferase family 11	OG0001474	0	0	4	NA	NA	NA	NA	FUT1	FUT1_S1		No
evm.TU.CTG-1102.34	CD63	302	2.1e-78	BLTX356 [Nephila pilipes]	134	2e-37	CD63 antigen OS=Rattus norvegicus OX=10116 GN=Cd63 PE=1 SV=2	PF00335(Tetraspanin family)	Tetraspanin family	OG0000711	Tsp29Fa, Tsp39D, Tsp42Ed, Tsp42Ek, Tsp42El, Tsp42En, Tsp47F, lbm	8	2	Tsp39D	Tetraspanin 39D	Dmel_CG8666	1.66e-46	Tsp39D	Tsp39D		No
evm.TU.CTG-1102.35	FZD1	1073.9	2.1e-310	frizzled-7-B-like [Parasteatoda tepidariorum]	664	0	Frizzled-1 OS=Gallus gallus OX=9031 GN=FZD1 PE=2 SV=1	PF01392(Fz domain)	Fz domain	OG0000517	fz, fz2	2	3	NA	NA	NA	NA	FZD1	FZD1		No
evm.TU.CTG-1102.36	KLH10	240	1.7e-59	Kelch-like protein 10, partial [Stegodyphus mimosarum]	85.5	8e-17	Kelch-like protein 10 OS=Mus musculus OX=10090 GN=Klhl10 PE=1 SV=1	PF01344(Kelch motif)	Kelch motif	OG0006545	0	0	6	NA	NA	NA	NA	KLH10	KLH10_S2		No
evm.TU.CTG-1102.37	IPP	375.6	3.8e-100	Kelch-like protein 10, partial [Stegodyphus mimosarum]	136	8e-33	Actin-binding protein IPP OS=Mus musculus OX=10090 GN=Ipp PE=2 SV=3	PF00651(BTB/POZ domain)	BTB/POZ domain	OG0006545	0	0	6	NA	NA	NA	NA	IPP	IPP_S1		No
evm.TU.CTG-1265.2	ACK1	1416	0	activated CDC42 kinase 1 [Parasteatoda tepidariorum]	630	0	Activated CDC42 kinase 1 OS=Homo sapiens OX=9606 GN=TNK2 PE=1 SV=3	NA	NA	OG0006740	Ack	1	1	Ack	Activated Cdc42 kinase	Dmel_CG14992	0	Ack	Ack		No
evm.TU.CTG-1102.40	NA	86.3	1.3e-13	Homeobox protein AKR [Nephila clavipes]	NA	NA	NA	NA	NA	OG0001923	achi, vis	2	2	NA	NA	NA	NA	NA	NA		No
evm.TU.CTG-1102.41	FZD5	1118.2	0	fzd5 [Nephila clavipes]	649	0	Frizzled-5 OS=Xenopus laevis OX=8355 GN=fzd5 PE=2 SV=1	PF01534(Frizzled/Smoothened family membrane region)	Frizzled/Smoothened family membrane region	OG0000517	fz, fz2	2	3	fz2	frizzled 2	Dmel_CG9739	0	fz2	fz2		No
evm.TU.CTG-1102.5	NA	498.8	2.4e-137	hypothetical protein X975_00263, partial [Stegodyphus mimosarum]	NA	NA	NA	NA	NA	OG0016337	0	0	1	NA	NA	NA	NA	NA	NA		Yes
evm.TU.CTG-1102.6	NA	60.5	9.6e-06	hypothetical protein, partial [Latrodectus hesperus]	NA	NA	NA	NA	NA	OG0014150	0	0	1	NA	NA	NA	NA	NA	NA		No
evm.TU.CTG-1102.7	AGO2	396.7	1.3e-106	Ago2 [Nephila clavipes]	278	1e-83	Protein argonaute-2 OS=Rattus norvegicus OX=10116 GN=Ago2 PE=2 SV=2	PF02171(Piwi domain)	Piwi domain	NA	NA	NA	NA	NA	NA	NA	NA	AGO2	AGO2_S1		No
evm.TU.CTG-1102.8	DDI1	226.5	1.2e-55	Nuclear receptor-interacting protein 3, partial [Stegodyphus mimosarum]	49.7	7e-06	Protein DNA-DAMAGE INDUCIBLE 1 OS=Arabidopsis thaliana OX=3702 GN=DDI1 PE=1 SV=1	PF09668(Aspartyl protease)	Aspartyl protease	OG0006939	0	0	1	NA	NA	NA	NA	DDI1	DDI1		No
evm.TU.CTG-1102.9	NA	81.6	1.4e-11	LPXTG cell wall anchor domain-containing protein [Lactobacillus aviarius]	NA	NA	NA	NA	NA	NA	NA	NA	NA	NA	NA	NA	NA	NA	NA		No
evm.TU.CTG-1103.1	REXO3	115.2	2.5e-22	RNA exonuclease 1-like protein, partial [Stegodyphus mimosarum]	88.2	8e-20	RNA exonuclease 3 OS=Yarrowia lipolytica (strain CLIB 122 / E 150) OX=284591 GN=REX3 PE=3 SV=1	NA	NA	OG0000469	CG12877, prage	2	7	NA	NA	NA	NA	REXO3	REXO3		No
evm.TU.CTG-1103.10	NA	152.9	6.6e-34	Hemicentin-2, partial [Stegodyphus mimosarum]	NA	NA	NA	NA	NA	OG0016288	0	0	1	NA	NA	NA	NA	NA	NA		No
evm.TU.CTG-1103.12	CADM4	336.7	9.4e-89	uncharacterized protein LOC107441971 [Parasteatoda tepidariorum]	51.6	3e-06	Cell adhesion molecule 4 OS=Xenopus laevis OX=8355 GN=cadm4 PE=2 SV=1	PF08205(CD80-like C2-set immunoglobulin domain)	CD80-like C2-set immunoglobulin domain	OG0006462	0	0	2	NA	NA	NA	NA	CADM4	CADM4		No
evm.TU.CTG-1103.13	NA	NA	NA	NA	NA	NA	NA	NA	NA	NA	NA	NA	NA	NA	NA	NA	NA	NA	NA		No
evm.TU.CTG-1103.16	P20D2	447.6	5.3e-122	Peptidase M20 domain-containing protein 2, partial [Stegodyphus mimosarum]	301	3e-98	Peptidase M20 domain-containing protein 2 OS=Mus musculus OX=10090 GN=Pm20d2 PE=1 SV=1	NA	NA	OG0000751	0	0	3	NA	NA	NA	NA	P20D2	P20D2_S1		No
evm.TU.CTG-1103.17	TIA1	129.8	2.7e-26	PREDICTED: nucleolysin TIAR-like isoform X4 [Octopus bimaculoides]	119	2e-28	Nucleolysin TIA-1 OS=Mus musculus OX=10090 GN=Tia1 PE=1 SV=1	PF00076(RNA recognition motif. (a.k.a. RRM, RBD, or RNP domain))	RNA recognition motif. (a.k.a. RRM, RBD, or RNP domain)	OG0007799	0	0	13	NA	NA	NA	NA	TIA1	TIA1_S1		No
evm.TU.CTG-1103.18	RD23B	97.4	1.2e-16	UV excision repair protein RAD23 homolog B [Parasteatoda tepidariorum]	63.5	6e-10	UV excision repair protein RAD23 homolog B OS=Mus musculus OX=10090 GN=Rad23b PE=1 SV=2	PF09280(XPC-binding domain)	XPC-binding domain	OG0007799	0	0	13	NA	NA	NA	NA	RD23B	RD23B		No
evm.TU.CTG-1103.19	DIAP2	80.9	9.8e-12	uncharacterized protein LOC111122639 isoform X1 [Crassostrea virginica]	73.6	2e-13	Death-associated inhibitor of apoptosis 2 OS=Drosophila melanogaster OX=7227 GN=Diap2 PE=1 SV=3	NA	NA	OG0007799	0	0	13	NA	NA	NA	NA	DIAP2	DIAP2_S1		No
evm.TU.CTG-1103.2	NA	87.4	1e-13	RNA exonuclease 1-like protein, partial [Stegodyphus mimosarum]	NA	NA	NA	NA	NA	OG0019286	0	0	2	NA	NA	NA	NA	NA	NA		No
[truncated: 17,653 more rows]

## Sheet: Supplementary data 2 
Supplementary data2. Gene expression (TPM) in different tissuses and tissue specific index for each gene
[truncated: 19,159 more rows]

[truncated: 17 more sheets: Supplementary data 3, Supplementary data 4, Supplementary data 5, Supplementary data 6, Supplementary data 7, Supplementary data 8, Supplementary data 9, Supplementary data 10, Supplementary data 11, Supplementary data 12, Supplementary data 13, Supplementary data 14, Supplementary data 15, Supplementary data 16, Supplementary data 17, Supplementary data 18, Supplementary data 19]
