# Supplementary material for: Single-cell transcriptomics reveals the brain evolution of web-building spiders
Source: Nat Ecol Evol. 2023 Nov 2;7(12):2125–42. doi: 10.1038/s41559-023-02238-y (PMC10697844; doi:10.1038/s41559-023-02238-y)
Supplement: Supplementary file 6 — Supplementary code. [file 41559_2023_2238_MOESM6_ESM.zip]

Archive with 10 entries (10 files):
- 1.wtdbg2
- 10.silk_length_count.py
- 2.repeatmodler
- 3.STAR
- 4.braker
- 5.Reference genome-based RNA-Seq expression.sh
- 6.differential expression analyses.R
- 7.singlecellQC_and_cluster.R
- 8.gene evolution analysis.sh
- 9.Figure.R
