# Supplementary material for: Single-cell transcriptomics reveals the brain evolution of web-building spiders
Source: Nat Ecol Evol. 2023 Nov 2;7(12):2125–42. doi: 10.1038/s41559-023-02238-y (PMC10697844; doi:10.1038/s41559-023-02238-y)
Supplement: Supplementary file 6 — Supplementary code. [file 41559_2023_2238_MOESM6_ESM.zip › 1.wtdbg2]

#Preliminary assembly using wtdbg2
#Work Path: /home/spider/your_spc/wtdbg2

wtdbg2 -i you_hifi_data.fastq -t 200 -o your_spc -x ccs -g 1G & #Set the size parameter to 1g first.
nohup wtpoa-cns -t 200 -i your_spc.ctg.lay.gz -fo your_spc.ctg.fa &
#result size 1.8G

python quast.py -t 60 -o /home/spider/your_spc_/your_spc/quast/ /home/spider/your_spc_/your_spc/your_spc.ctg.fa #quast estimate
#change the size parameter and do it again.

#Using the second result.

#Polish
minimap2 -d ref1.mmi your_spc_2G.ctg.fa

minimap2 -ax map-pb -t 10 ref1.mmi you_hifi_data.fastq > map1.sam

racon -t 20 you_hifi_data.fastq  map1.sam your_spc_2G.ctg.fa > your_spc_1.fa

minimap2 -t 20 -x map-hifi -a your_spc_1.fa you_hifi_data.fastq | samtools view -Sb - >your_spc.ctg.lay.map.bam
samtools sort -@ 20 your_spc.ctg.lay.map.bam -o your_spc.ctg.lay.map.srt

samtools view -@ 10 your_spc.ctg.lay.map.srt| wtpoa-cns -t 10 -d your_spc_1.fa -i - -fo your_spc.ctg.lay.2nd.fa


bwa index your_spc.ctg.lay.2nd.fa

bwa mem -t 20 your_spc.ctg.lay.2nd.fa your_DNA-seq_data_R1.fasta your_DNA-seq_data_R2.fasta | samtools sort -O SAM | wtpoa-cns -t 20 -x sam-sr -d  your_spc.ctg.lay.2nd.fa -i - -fo your_spc.srp.fa
