# Supplementary material for: Single-cell transcriptomics reveals the brain evolution of web-building spiders
Source: Nat Ecol Evol. 2023 Nov 2;7(12):2125–42. doi: 10.1038/s41559-023-02238-y (PMC10697844; doi:10.1038/s41559-023-02238-y)
Supplement: Supplementary file 6 — Supplementary code. [file 41559_2023_2238_MOESM6_ESM.zip › 10.silk_length_count.py]

import cv2
import numpy as np
import matplotlib.pyplot as plt


# 读取图像并转换为灰度图像
img = cv2.imread('img.png')
shape = img.shape[0]
gray = cv2.cvtColor(img, cv2.COLOR_BGR2GRAY)


# 对灰度图像进行CLAHE增强
clahe = cv2.createCLAHE(clipLimit=2.0, tileGridSize=(8,8))
gray_clahe = clahe.apply(gray)

# # 使用高斯滤波器平滑图像
# blur = cv2.GaussianBlur(gray, (7, 7), 0)

# # 使用自适应阈值算法将图像二值化
# thresh = cv2.adaptiveThreshold(blur, 255, cv2.ADAPTIVE_THRESH_GAUSSIAN_C, cv2.THRESH_BINARY_INV, 11, 2)

# 使用Canny边缘检测算法检测图像中的边缘
edges = cv2.Canny(gray_clahe, 50, 150)

# 使用HoughLinesP函数检测线条并计算线条的长度
lines = cv2.HoughLinesP(edges, 1, np.pi/180, 100, minLineLength=50, maxLineGap=5)
length = 0

# 对线条进行去重
unique_lines = []
for line in lines:
    x1, y1, x2, y2 = line[0]
    is_unique = True
    for unique_line in unique_lines:
        ux1, uy1, ux2, uy2 = unique_line
        if abs(x1 - ux1) < 10 and abs(y1 - uy1) < 20 and abs(x2 - ux2) < 10 and abs(y2 - uy2) < 20:
            is_unique = False
            break
    if is_unique:
        unique_lines.append(line[0])

for line in unique_lines:
    x1, y1, x2, y2 = line
    length += ((x2 - x1) ** 2 + (y2 - y1) ** 2) ** 0.5

    # 在原图像上绘制线条
    cv2.line(img, (x1, y1), (x2, y2), (0, 255, 0), 3)

length = round(length * 5.5 / shape, 2)
# 将线条长度相加即可得到蜘蛛网的像素长度
print(f"蜘蛛网的长度为：{length} cm", )
plt.imshow(img)
