# Supplementary material for: Single-cell transcriptomics reveals the brain evolution of web-building spiders
Source: Nat Ecol Evol. 2023 Nov 2;7(12):2125–42. doi: 10.1038/s41559-023-02238-y (PMC10697844; doi:10.1038/s41559-023-02238-y)
Supplement: Supplementary file 6 — Supplementary code. [file 41559_2023_2238_MOESM6_ESM.zip › 2.repeatmodler]

###Repeating sequence annotation.
#Build Index
BuildDatabase -name your_spc -engine ncbi ../wtdbg2/your_spc.srp.fa

#Modeler
RepeatModeler -database your_spc -engine ncbi -pa 64

#Masker
~/bioapps/RepeatMasker/RepeatMasker -e rmblast -lib ~/Data/Genome/Spider/your_spc/repeat/Aty-families.fa -pa 150 ../wtdbg2/your_spc.srp.fa -xsmall

mv ../wtdbg2/your_spc.srp.fa.masked your_spc.masked.fa 
