# Supplementary material for: Single-cell transcriptomics reveals the brain evolution of web-building spiders
Source: Nat Ecol Evol. 2023 Nov 2;7(12):2125–42. doi: 10.1038/s41559-023-02238-y (PMC10697844; doi:10.1038/s41559-023-02238-y)
Supplement: Supplementary file 6 — Supplementary code. [file 41559_2023_2238_MOESM6_ESM.zip › 3.STAR]

#Using STAR to map transcriptome data into masked genomes


STAR --runThreadN 100 --runMode genomeGenerate --genomeDir STARdb.masked --genomeFastaFiles your_spc.masked.fa


STAR --genomeDir STARdb --runThreadN 20 --readFilesIn your_RNA-seq_1.fq your_RNA-seq_1.fq --readFilesCommand cat --outFileNamePrefix your_spc --outSAMtype BAM SortedByCoordinate --outBAMsortingThreadN 10 --outSAMstrandField intronMotif --outFilterIntronMotifs RemoveNoncanonical
