# Supplementary material for: Single-cell transcriptomics reveals the brain evolution of web-building spiders
Source: Nat Ecol Evol. 2023 Nov 2;7(12):2125–42. doi: 10.1038/s41559-023-02238-y (PMC10697844; doi:10.1038/s41559-023-02238-y)
Supplement: Supplementary file 6 — Supplementary code. [file 41559_2023_2238_MOESM6_ESM.zip › 4.braker]

###braker annotation


/bin/perl ../BRAKER-2.1.6/scripts/braker.pl --checkSoftware --AUGUSTUS_CONFIG_PATH=/home/manager/bioapps/augustus/config --AUGUSTUS_BIN_PATH=/bin --GENEMARK_PATH=/home/manager/bioapps/gmes_linux_64

/bin/perl ~/bioapps/BRAKER-2.1.6/scripts/braker.pl --AUGUSTUS_CONFIG_PATH=/home/manager/bioapps/augustus/config --AUGUSTUS_BIN_PATH=/bin --GENEMARK_PATH=/home/manager/bioapps/gmes_linux_64 --cores 48 --species=Aty1-braker --genome=your_spc.masked.fa --bam=../RNA/STAR/without_masked/Aligned.sortedByCoord.out.bam --gff3 --prot_seq=/home/spider/spider_reference_pep.fa --prg=gth --softmasking
