# Supplementary material for: Single-cell transcriptomics reveals the brain evolution of web-building spiders
Source: Nat Ecol Evol. 2023 Nov 2;7(12):2125–42. doi: 10.1038/s41559-023-02238-y (PMC10697844; doi:10.1038/s41559-023-02238-y)
Supplement: Supplementary file 6 — Supplementary code. [file 41559_2023_2238_MOESM6_ESM.zip › 5.Reference genome-based RNA-Seq expression.sh]

### aligned RNA-Seq data to genome. list: sample name list
#!/bin/bash
mkdir -p 02-read-align qc
cat list | while read i; do
        path="/home/zhuby/RNA/no_reference/01-clean-data/ptep"
        hisat2 -p 10 -x ./reference/Ptep/Ptep -1 ${path}/${i}_1.fastq.gz -2 ${path}/${i}_2.fastq.gz --new-summary --summary-file ./qc/${i}.ht2.txt | samtools sort -@ 4 > ./02-read-align/${i}.bam
done


### Obtain readcounts per gene
#!/bin/bash
mkdir -p 03-gene-count
cat list | while read id; do 
	htseq-count -f bam -r name -s no -a 10 -t exon -i gene_id -m intersection-nonempty ./02-read-align/${id}.bam ./reference/Ptep/Ptep.exon.gtf > ./03-gene-count/${id}.readcounts;
	perl /home/zhuby/myscript/rna_script/calRPKM.pl ./03-gene-count/${id}.readcounts /home/zhuby/RNA/have_reference/reference/Ptep/Ptep.exon.gtf ./03-gene-count/${id}.fpkm
done
