# Supplementary material for: Single-cell transcriptomics reveals the brain evolution of web-building spiders
Source: Nat Ecol Evol. 2023 Nov 2;7(12):2125–42. doi: 10.1038/s41559-023-02238-y (PMC10697844; doi:10.1038/s41559-023-02238-y)
Supplement: Supplementary file 6 — Supplementary code. [file 41559_2023_2238_MOESM6_ESM.zip › 6.differential expression analyses.R]

library(edgeR)

###### part1: read the Reference genome-based RNA-Seq expression matrix (readcount!!!)
data<-read.table("readcount_Ptep.txt",head=T,sep="\t",row.names=1)
dim(data)

# set the group of samples. VG: venom gland; SG: silk gland
group<-c(rep("brain",6),rep("ovary",7),rep("SG",6),rep("VG",6))

degs <- DGEList(counts = data, group = group)

# filter low-expressed genes 
countsPerMillion <- cpm(degs)
countCheck <- countsPerMillion > 1 
keep <- which(rowSums(countCheck) >= 2)
degs.keep <- degs[keep,] 
dim(degs.keep) 

# TMM normalization
degs.norm <- calcNormFactors(degs.keep, method = 'TMM')
# execute Multidimensional Scaling (MDS)
pdf("MDS.pdf",width=8,height = 8)
plotMDS(degs.norm, col=as.numeric(degs.norm$samples$group),cex=1)
legend("topleft",as.character(unique(degs.norm$samples$group)), col=1:3, pch=20)
dev.off()

# estimate the dispersion
design <- model.matrix(~0+group,degs$samples)
colnames(design)<-levels(degs$samples$group)
degs.norm<-estimateDisp(degs.norm, design=design, robust = T) 
pdf("dispertion.pdf",width=8,height = 8)
plotBCV(degs.norm)
dev.off()

#### Differential expression analysis
con2<-makeContrasts( VG-ova,
                     VG-brain,
					 VG-SG,
                     levels = design) 
					 
fit <- glmQLFit(degs.norm, design,robust=TRUE)	
anov<-glmQLFTest(fit, contrast = con2)
# View differentially expressed genes
topTags(anov)	
##### save the results 	
write.csv(topTags(anov,n=nrow(degs.norm$counts)),"ptep_VG_diffGene.csv",quote=F) 


###### part2: read the ortholog expression matrix of different species (readcount!!!)
# for example: read the ortholog expression matrix of the common house spider
rsem<-read.table("readcount_1983_ptep.txt",sep="\t",head=T,row.names=1)
rsem<-read.table("readcount_1983_honeybee.txt",sep="\t",head=T,row.names=1)
dim(rsem)
## sample three libraries for each tissue from each species and carried out differential gene expression analysis 100 times
for (i in 1:100) {
  new<-c()  
  
  # brain<-rsem[,1:6][,sample(ncol(rsem[,1:6]),3)]    # ptep_vg/silk
  # ovary<-rsem[,7:12][,sample(ncol(rsem[,7:12]),3)]
  # gland<-rsem[,13:29][,sample(ncol(rsem[,13:29]),3)]
  
  # brain<-rsem[,1:5][,sample(ncol(rsem[,1:5]),3)]    # honey bee
  # ovary<-rsem[,6:8][,sample(ncol(rsem[,6:8]),3)]
  # gland<-rsem[,13:16][,sample(ncol(rsem[,13:16]),3)]
  
  new<-cbind(brain,ovary,gland)
  group<-c(rep("brain",3),rep("ovary",3),rep("gland",3))
  degs <- DGEList(counts = new, group = group)
  countsPerMillion <- cpm(degs)
  countCheck <- countsPerMillion > 1 
  keep <- which(rowSums(countCheck) >= 1) 
  degs.keep <- degs[keep,] 
  degs.norm <- calcNormFactors(degs.keep, method = 'TMM')
  design <- model.matrix(~0+group,degs$samples)
  colnames(design)<-levels(degs$samples$group)
  degs.norm<-estimateDisp(degs.norm, design=design, robust = T) 
  con2<-makeContrasts( gland-brain,
                       gland-ovary,
                       levels = design) 
  fit <- glmQLFit(degs.norm, design,robust=TRUE)
  anov<-glmQLFTest(fit, contrast = con2)
  test<-as.data.frame(topTags(anov,n=nrow(degs.norm$counts)))
  DUGs<-test[which(test$logFC.gland...brain>=1 & test$logFC.gland...ovary>=1 & test$PValue<=0.05),]             
  write.csv(DUGs,file=paste("C:/Users/hp/Desktop/test/ptep_vg_dug",i,".csv"))
}

## read the DUG results from the last step
output <- vector("double", 100)
for (i in 1:100){
  DUG<- read.csv(paste("C:/Users/hp/Desktop/test/ptep_vg_dug_dug",i, ".csv"),sep=",")
  DUG<- DUG[,1]
  test<-read.csv(paste("C:/Users/hp/Desktop/test/honeybee_vg_dug",i, ".csv"),sep=",")
  test<-test[,1]
  intersect<-intersect(test,DUG)
  si<-1-sqrt((1-length(intersect)/length(test))*(1-length(intersect)/length(DUG)))
  output[[i]] <- si
}
res<-as.data.frame(output)
write.csv(res,file='ptep_vg_honeybee_vg.csv')

###### part3: attained the differentially expressed genes (DEGs) of spider venom glands by comparing them with spider silk glands and all salivary glands
data<-read.table("1.Ortholog_expression_matrice_TPM_value.txt",head=T,sep="\t",row.names=1)
dim(data)
test<-data[,c(84,85,89,90,102,121:126,133,134,136,63,65,103:107,109:111,135,144:152,26,54,57,58,59:62,66:68,174:178)]
group<-c(rep("VG",14),rep("silk",20),rep("saliva",16))
degs <- DGEList(counts = test, group = group)
#### Differential expression analysis
con2<-makeContrasts( VG-silk,
                     VG-saliva,
                     levels = design) 
					 
fit <- glmQLFit(degs.norm, design,robust=TRUE)	
anov<-glmQLFTest(fit, contrast = con2)
# View differentially expressed genes
topTags(anov)	
##### save the results 	
write.csv(topTags(anov,n=nrow(degs.norm$counts)),"VG compare to silk and saliva_diffGene.csv",quote=F) 
