# Supplementary material for: Single-cell transcriptomics reveals the brain evolution of web-building spiders
Source: Nat Ecol Evol. 2023 Nov 2;7(12):2125–42. doi: 10.1038/s41559-023-02238-y (PMC10697844; doi:10.1038/s41559-023-02238-y)
Supplement: Supplementary file 6 — Supplementary code. [file 41559_2023_2238_MOESM6_ESM.zip › 7.singlecellQC_and_cluster.R]

library(Seurat)
library(tidyverse)
library(Matrix)
library(scales)
library(cowplot)
library(RCurl)
library(dplyr) 
library(ggplot2)

### load dataset
setwd("~/spider_genome/singlecell")

for (file in c("F3_filtered_feature_bc_matrix",
               "F2_filtered_feature_bc_matrix",
               "M1_filtered_feature_bc_matrix",
               "M2_filtered_feature_bc_matrix",
               "F1_filtered_feature_bc_matrix"))
{
  seurat_data <- Read10X(data.dir = paste0("data/", file))
  seurat_obj <- CreateSeuratObject(counts = seurat_data,
                                   min.features = 0,
                                   min.cells = 0,
                                   project = file)
  assign(file, seurat_obj)}
##merge data
merged_seurat <- merge(x = F3_filtered_feature_bc_matrix,
                       y = c(F2_filtered_feature_bc_matrix,
                             M1_filtered_feature_bc_matrix,
                             M2_filtered_feature_bc_matrix,
                             F1_filtered_feature_bc_matrix),
                       add.cell.id = c("F3", "F2" ,"M1","M2","F1"))
head(merged_seurat@meta.data)
tail(merged_seurat@meta.data)
merged_seurat$log10GenesPerUMI <- log10(merged_seurat$nFeature_RNA)/log10(merged_seurat$nCount_RNA)
merged_seurat$mitoRatio <- PercentageFeatureSet(object = merged_seurat, pattern = "^MT-")
merged_seurat$mitoRatio <- merged_seurat@meta.data$mitoRatio / 100
metadata <- merged_seurat@meta.data
metadata$cells <- rownames(metadata)
metadata <- metadata %>%
  dplyr::rename(seq_folder = orig.ident,
                nUMI = nCount_RNA,
                nGene = nFeature_RNA)
metadata$sample <- NA
metadata$sample[which(str_detect(metadata$cells, "^F2"))] <- "F2"
metadata$sample[which(str_detect(metadata$cells, "^F3"))] <- "F3"
metadata$sample[which(str_detect(metadata$cells, "^M1"))] <- "M1"
metadata$sample[which(str_detect(metadata$cells, "^M2"))] <- "M2"
metadata$sample[which(str_detect(metadata$cells, "^F1"))] <- "F1"
metadata$sex <- NA
metadata$sex[which(str_detect(metadata$cells, "^F2"))] <- "female"
metadata$sex[which(str_detect(metadata$cells, "^F3"))] <- "female"
metadata$sex[which(str_detect(metadata$cells, "^M1_"))] <- "male"
metadata$sex[which(str_detect(metadata$cells, "^M2"))] <- "male"
metadata$sex[which(str_detect(metadata$cells, "^F1"))] <- "female"
merged_seurat@meta.data <- metadata

##QC
##Step1_using_all_cells
counts <- GetAssayData(object = filtered_seurat, slot = "counts")

  # Output a logical vector for every gene on whether the more than zero counts per cell
nonzero <- counts > 0

  # Sums all TRUE values and returns TRUE if more than0 TRUE values per gene
keep_genes <- Matrix::rowSums(nonzero) >= 0
  
  # Only keeping those genes expressed in more than 0 cells
filtered_counts <- counts[keep_genes, ]

  # Reassign to filtered Seurat object
filtered_seurat <- CreateSeuratObject(filtered_counts, meta.data = filtered_seurat@meta.data)
relax.list <- SplitObject(filtered_seurat, split.by = "sample")

relax.list <- lapply(X = relax.list, FUN = function(x) {
  x <- NormalizeData(x)
  x <- FindVariableFeatures(x, selection.method = "vst", nfeatures = 4000)
})

features <- SelectIntegrationFeatures(object.list = relax.list)
relax.list <- FindIntegrationAnchors(object.list = relax.list, anchor.features = features)
  # this command creates an 'integrated' data assay
relax.list <- IntegrateData(anchorset = relax.list)
  # specify that we will perform downstream analysis on the corrected data note that the
  # original unmodified data still resides in the 'RNA' assay
DefaultAssay(relax.list) <- "integrated"
relax.list<- ScaleData(relax.list, verbose = FALSE, vars.to.regress = "mitoRatio")
relax.list <- RunPCA(relax.list, npcs = 50, verbose = FALSE)
relax.list<- RunTSNE(relax.list, reduction = "pca", dims = 1:40)
relax.list <- FindNeighbors(relax.list, reduction = "pca", dims = 1:40)
relax.tsne.vst <- FindClusters(relax.list, 
                              resolution = c(0,0.4,0.8,1.2,1.6,2,3,4,5,6))
setwd("~/spider_genome/singlecell/QC/")
saveRDS(relax.tsne.vst,"VST_all_cells.rds")

##QC_step2_checkCheck whether there are clusters with high mt and low umi
DefaultAssay(VST_all_cells)<-"RNA"
Idents(VST_all_cells)<-"integrated_snn_res.2"
VlnPlot(VST_all_cells,features = "nUMI ",sort = "decreasing",pt.size = 0)
VlnPlot(VST_all_cells,features = "mitoRatio ",sort = "decreasing",pt.size = 0)
library(ggplot2)
library(dplyr)
stackData <- data.frame(sample=VST_all_cells$orig.ident,
                        Celltype=Idents(VST_all_cells),
                        umi=VST_all_cells$nUMI,
                        mitoRatio=VST_all_cells$mitoRatio,
                        ngene=VST_all_cells$nGene )
head(stackData)
gd <- stackData %>% 
  group_by(Celltype) %>% 
  summarise(
    umi = mean(umi),
    mitoRatio = mean(mitoRatio),
    ngene=mean(ngene))

ggplot(gd, aes(x = Celltype, y = mitoRatio)) +
  geom_bar(stat = "identity")

ggplot(gd, aes(x = Celltype, y = umi)) +
  geom_bar(stat = "identity")
## cluster 7 and 12 showed high mito percent
filtelted_1<-subset(VST_all_cells,idents=c(0,1,2,3,4,5,6,8,9,10,11,13,14,15,16,
                                           17,18,19,20,21,22,23,24,25,26,27,28,29,30,31,
                                           32,33,34,35,36,37,38,39,40,41,42,43))

outerliar_1<-subset(VST_all_cells,idents=c(7,12))

DimPlot(filtelted_1,label = TRUE)+DimPlot(outerliar_1,label = TRUE)
## step3: set different mitochondrial percentages: 20%, 30%, 40%, and 100%, to check if the remaining cells still can generate specific clusters with high mitochondrial percentages
filtelted_1=CreateSeuratObject(counts = filtelted_1@assays$RNA@counts,
                               meta.data = filtelted_1@meta.data) 

#mitoRatio < 0.2

# Reassign to filtered Seurat object
filtered_seurat <- subset(x = filtelted_1,
                          mitoRatio < 0.2)
relax.list <- SplitObject(filtered_seurat, split.by = "sample")
relax.list <- lapply(X = relax.list, FUN = function(x) {
  x <- NormalizeData(x)
  x <- FindVariableFeatures(x, selection.method = "vst", nfeatures = 4000)
})

features <- SelectIntegrationFeatures(object.list = relax.list)
relax.list <- FindIntegrationAnchors(object.list = relax.list, anchor.features = features)
# this command creates an 'integrated' data assay
relax.list <- IntegrateData(anchorset = relax.list)
# specify that we will perform downstream analysis on the corrected data note that the
# original unmodified data still resides in the 'RNA' assay
DefaultAssay(relax.list) <- "integrated"

relax.list<- ScaleData(relax.list, verbose = FALSE, vars.to.regress = "mitoRatio")
relax.list <- RunPCA(relax.list, npcs = 50, verbose = FALSE)
relax.list<- RunTSNE(relax.list, reduction = "pca", dims = 1:40)
relax.list <- FindNeighbors(relax.list, reduction = "pca", dims = 1:40)
relax.tsne.vst <- FindClusters(relax.list, 
                               resolution = c(0,0.4,0.8,1.2,1.6,2,3,4,5,6))
setwd("~/spider_genome/singlecell/QC/")
saveRDS(relax.tsne.vst,"VST_mt20.rds")


#mitoRatio < 0.3

# Reassign to filtered Seurat object
filtered_seurat <- subset(x = filtelted_1,
                          mitoRatio < 0.3)
relax.list <- SplitObject(filtered_seurat, split.by = "sample")
relax.list <- lapply(X = relax.list, FUN = function(x) {
  x <- NormalizeData(x)
  x <- FindVariableFeatures(x, selection.method = "vst", nfeatures = 4000)
})

features <- SelectIntegrationFeatures(object.list = relax.list)
relax.list <- FindIntegrationAnchors(object.list = relax.list, anchor.features = features)
# this command creates an 'integrated' data assay
relax.list <- IntegrateData(anchorset = relax.list)
# specify that we will perform downstream analysis on the corrected data note that the
# original unmodified data still resides in the 'RNA' assay
DefaultAssay(relax.list) <- "integrated"

relax.list<- ScaleData(relax.list, verbose = FALSE, vars.to.regress = "mitoRatio")
relax.list <- RunPCA(relax.list, npcs = 50, verbose = FALSE)
relax.list<- RunTSNE(relax.list, reduction = "pca", dims = 1:40)
relax.list <- FindNeighbors(relax.list, reduction = "pca", dims = 1:40)
relax.tsne.vst <- FindClusters(relax.list, 
                               resolution = c(0,0.4,0.8,1.2,1.6,2,3,4,5,6))
setwd("~/spider_genome/singlecell/QC/")
saveRDS(relax.tsne.vst,"VST_mt30.rds")


#mitoRatio < 0.4

# Reassign to filtered Seurat object
filtered_seurat <- subset(x = filtelted_1,
                          mitoRatio < 0.4)
relax.list <- SplitObject(filtered_seurat, split.by = "sample")
relax.list <- lapply(X = relax.list, FUN = function(x) {
  x <- NormalizeData(x)
  x <- FindVariableFeatures(x, selection.method = "vst", nfeatures = 4000)
})

features <- SelectIntegrationFeatures(object.list = relax.list)
relax.list <- FindIntegrationAnchors(object.list = relax.list, anchor.features = features)
# this command creates an 'integrated' data assay
relax.list <- IntegrateData(anchorset = relax.list)
# specify that we will perform downstream analysis on the corrected data note that the
# original unmodified data still resides in the 'RNA' assay
DefaultAssay(relax.list) <- "integrated"

relax.list<- ScaleData(relax.list, verbose = FALSE, vars.to.regress = "mitoRatio")
relax.list <- RunPCA(relax.list, npcs = 50, verbose = FALSE)
relax.list<- RunTSNE(relax.list, reduction = "pca", dims = 1:40)
relax.list <- FindNeighbors(relax.list, reduction = "pca", dims = 1:40)
relax.tsne.vst <- FindClusters(relax.list, 
                               resolution = c(0,0.4,0.8,1.2,1.6,2,3,4,5,6))
setwd("~/spider_genome/singlecell/QC/")
saveRDS(relax.tsne.vst,"VST_mt40.rds")


#mitoRatio < 0.5

# Reassign to filtered Seurat object
filtered_seurat <- subset(x = filtelted_1,
                          mitoRatio < 0.5)
relax.list <- SplitObject(filtered_seurat, split.by = "sample")
relax.list <- lapply(X = relax.list, FUN = function(x) {
  x <- NormalizeData(x)
  x <- FindVariableFeatures(x, selection.method = "vst", nfeatures = 4000)
})

features <- SelectIntegrationFeatures(object.list = relax.list)
relax.list <- FindIntegrationAnchors(object.list = relax.list, anchor.features = features)
# this command creates an 'integrated' data assay
relax.list <- IntegrateData(anchorset = relax.list)
# specify that we will perform downstream analysis on the corrected data note that the
# original unmodified data still resides in the 'RNA' assay
DefaultAssay(relax.list) <- "integrated"

relax.list<- ScaleData(relax.list, verbose = FALSE, vars.to.regress = "mitoRatio")
relax.list <- RunPCA(relax.list, npcs = 50, verbose = FALSE)
relax.list<- RunTSNE(relax.list, reduction = "pca", dims = 1:40)
relax.list <- FindNeighbors(relax.list, reduction = "pca", dims = 1:40)
relax.tsne.vst <- FindClusters(relax.list, 
                               resolution = c(0,0.4,0.8,1.2,1.6,2,3,4,5,6))
setwd("~/spider_genome/singlecell/QC/")
saveRDS(relax.tsne.vst,"VST_mt50.rds")


#mitoRatio < 0.6

# Reassign to filtered Seurat object
filtered_seurat <- subset(x = filtelted_1,
                          mitoRatio < 0.6)
relax.list <- SplitObject(filtered_seurat, split.by = "sample")
relax.list <- lapply(X = relax.list, FUN = function(x) {
  x <- NormalizeData(x)
  x <- FindVariableFeatures(x, selection.method = "vst", nfeatures = 4000)
})

features <- SelectIntegrationFeatures(object.list = relax.list)
relax.list <- FindIntegrationAnchors(object.list = relax.list, anchor.features = features)
# this command creates an 'integrated' data assay
relax.list <- IntegrateData(anchorset = relax.list)
# specify that we will perform downstream analysis on the corrected data note that the
# original unmodified data still resides in the 'RNA' assay
DefaultAssay(relax.list) <- "integrated"

relax.list<- ScaleData(relax.list, verbose = FALSE, vars.to.regress = "mitoRatio")
relax.list <- RunPCA(relax.list, npcs = 50, verbose = FALSE)
relax.list<- RunTSNE(relax.list, reduction = "pca", dims = 1:40)
relax.list <- FindNeighbors(relax.list, reduction = "pca", dims = 1:40)
relax.tsne.vst <- FindClusters(relax.list, 
                               resolution = c(0,0.4,0.8,1.2,1.6,2,3,4,5,6))
setwd("~/spider_genome/singlecell/QC/")
saveRDS(relax.tsne.vst,"VST_mt60.rds")


#mitoRatio < 1

# Reassign to filtered Seurat object
filtered_seurat <- subset(x = filtelted_1,
                          mitoRatio <1)
relax.list <- SplitObject(filtered_seurat, split.by = "sample")
relax.list <- lapply(X = relax.list, FUN = function(x) {
  x <- NormalizeData(x)
  x <- FindVariableFeatures(x, selection.method = "vst", nfeatures = 4000)
})

features <- SelectIntegrationFeatures(object.list = relax.list)
relax.list <- FindIntegrationAnchors(object.list = relax.list, anchor.features = features)
# this command creates an 'integrated' data assay
relax.list <- IntegrateData(anchorset = relax.list)
# specify that we will perform downstream analysis on the corrected data note that the
# original unmodified data still resides in the 'RNA' assay
DefaultAssay(relax.list) <- "integrated"

relax.list<- ScaleData(relax.list, verbose = FALSE, vars.to.regress = "mitoRatio")
relax.list <- RunPCA(relax.list, npcs = 50, verbose = FALSE)
relax.list<- RunTSNE(relax.list, reduction = "pca", dims = 1:40)
relax.list <- FindNeighbors(relax.list, reduction = "pca", dims = 1:40)
relax.tsne.vst <- FindClusters(relax.list, 
                               resolution = c(0,0.4,0.8,1.2,1.6,2,3,4,5,6))
setwd("~/spider_genome/singlecell/QC/")
saveRDS(relax.tsne.vst,"VST_mt100.rds")


DefaultAssay(VST_mt100)<-"RNA"
DefaultAssay(VST_mt60)<-"RNA"
DefaultAssay(VST_mt50)<-"RNA"
DefaultAssay(VST_mt40)<-"RNA"
DefaultAssay(VST_mt30)<-"RNA"
DefaultAssay(VST_mt20)<-"RNA"
Idents(VST_mt100)<-"integrated_snn_res.2"
Idents(VST_mt60)<-"integrated_snn_res.2"
Idents(VST_mt50)<-"integrated_snn_res.2"
Idents(VST_mt40)<-"integrated_snn_res.2"
Idents(VST_mt30)<-"integrated_snn_res.2"
Idents(VST_mt20)<-"integrated_snn_res.2"
VlnPlot(VST_mt100,features = "mitoRatio",sort = "decreasing",pt.size = 0)
VlnPlot(VST_mt60,features = "mitoRatio",sort = "decreasing",pt.size = 0)
VlnPlot(VST_mt50,features = "mitoRatio",sort = "decreasing",pt.size = 0)
VlnPlot(VST_mt40,features ="mitoRatio",sort = "decreasing",pt.size = 0)
VlnPlot(VST_mt30,features = "mitoRatio",sort = "decreasing",pt.size = 0)
VlnPlot(VST_mt20,features = "mitoRatio",sort = "decreasing",pt.size = 0)


##final parameters
filtelted_1=CreateSeuratObject(counts = filtelted_1@assays$RNA@counts,
                               meta.data = filtelted_1@meta.data) 


filtered_seurat <- subset(x = filtelted_1,
                          subset= (nUMI >= 500) &
                            (nUMI <= 60000)&
                            (nGene >= 200) &
                            (nGene <= 2500)&
                            (log10GenesPerUMI > 0.7) &
                            (mitoRatio < 0.4)&
                            (min.cells=3))
##Seurat Cell clustering
filtered_seurat <- NormalizeData(filtered_seurat) %>%
  FindVariableFeatures(selection.method = "vst", nfeatures = 2000) %>% 
  ScaleData(verbose = FALSE, vars.to.regress = c("mitoRatio","nUMI")) %>% 
  RunPCA(pc.genes = filtered_seurat@var.genes, npcs =40, verbose = FALSE)


options(repr.plot.height = 5, repr.plot.width = 12)
p1 <- DimPlot(object = filtered_seurat, reduction = "pca", pt.size = .1, group.by = "sample")
p2 <- VlnPlot(object = filtered_seurat, features = "PC_1", group.by = "sample", pt.size = .1)
plot_grid(p1,p2)
p1 <- DimPlot(object = filtered_seurat, reduction = "pca", pt.size = .1, split.by  = "sample")
p1
options(repr.plot.height = 2.5, repr.plot.width = 6)
filtered_seurat <- filtered_seurat %>% 
  RunHarmony("sample", plot_convergence = TRUE)

harmony_embeddings <- Embeddings(filtered_seurat, 'harmony')
harmony_embeddings[1:5, 1:5]
options(repr.plot.height = 5, repr.plot.width = 12)
p1 <- DimPlot(object = filtered_seurat, reduction = "pca", pt.size = .1, group.by = "sample")
p2 <- VlnPlot(object = filtered_seurat, features = "PC_1", group.by = "sample", pt.size = .1)
plot_grid(p1,p2)
p1 <- DimPlot(object = filtered_seurat, reduction = "pca", pt.size = .1, split.by = "sample")
p1
DimPlot(object = filtered_seurat, reduction = "pca", pt.size = .1, split.by = "sample")


filtered_seurat <- filtered_seurat %>% 
  RunUMAP(reduction = "harmony", dims = 1:40) %>% 
  FindNeighbors(reduction = "harmony", dims = 1:40) %>% 
  FindClusters(resolution = 2) %>% 
  identity()

options(repr.plot.height = 4, repr.plot.width = 10)
DimPlot(filtered_seurat, reduction = "umap", group.by = "sample", pt.size = .1, split.by = 'sample')


filtered_TSNE<- filtered_seurat %>% 
  RunTSNE(reduction = "harmony", dims = 1:40) %>% 
  FindNeighbors(reduction = "harmony", dims = 1:40) %>% 
  FindClusters(resolution = 1.6) %>% 
  identity()

DimPlot(filtered_TSNE, reduction = "tsne", group.by = "sample", pt.size = .1, split.by = 'sample')

DimPlot(filtered_TSNE,reduction = "tsne",label = TRUE)

saveRDS(filtered_TSNE,"Seurat.harmony.rds")

DimPlot(filtered_TSNE,reduction = "tsne")+DimPlot(filtered_TSNE,reduction = "umap")

## select resolution
library(clustree)
clus.tree.out <- clustree(filtered_TSNE) +
  theme(legend.position = "bottom") +
  scale_color_brewer(palette = "Set1") +
  scale_edge_color_continuous(low = "grey80", high = "red")
clus.tree.out

DefaultAssay(filtered_TSNE)<-"RNA"
Idents(filtered_TSNE)<-filtered_TSNE$RNA_snn_res.2
DimPlot(filtered_TSNE,reduction = "tsne",label = TRUE)


DimPlot(object = subset(filtered_TSNE,idents  = c(1,2,3,4,5)),reduction = "tsne",label = TRUE)
## find markers

DefaultAssay(Seurat.harmony)<-"RNA"
Idents(Seurat.harmony)<-Seurat.harmony$RNA_snn_res.2
DimPlot(Seurat.harmony,label = TRUE)
markers_all_wilcox<-FindAllMarkers(Seurat.harmony,only.pos = TRUE,min.pct = 0.2,test.use = "wilcox")
write.csv(markers_all_roc,"markers_all_roc.csv")
