# Supplementary material for: Single-cell transcriptomics reveals the brain evolution of web-building spiders
Source: Nat Ecol Evol. 2023 Nov 2;7(12):2125–42. doi: 10.1038/s41559-023-02238-y (PMC10697844; doi:10.1038/s41559-023-02238-y)
Supplement: Supplementary file 6 — Supplementary code. [file 41559_2023_2238_MOESM6_ESM.zip › 8.gene evolution analysis.sh]

### 1. positive selection analysis using MEME framework

#!/bin/bash
###################################################################
# @description : For postive or diveisity selection of sites, with mixed effected model
###################################################################
### Note: please examine your nucleotide seq, ensuring that no internal stop codon and nonmultiple 3 codons.
### conda activate hyphy
### test.tree example: 
### ((Amel,(Bmori,Dmel)),Centipedes,(Tur,(Has,(Scorpion,(Ptep,(Hgram, Tncv)){test})))); 
for fasta_file in `ls *.fasta`; do
	name_variable=$(basename $fasta_file | sed 's/\.fasta//');
	mkdir -p ${name_variable};
	wait;
	path=$(readlink -fz ${name_variable}); # to get full {path} to new dir
	cp $fasta_file ${path}/$fasta_file; # one fasta_file for single dir 
	cp test.tree ${path}/test.tree;
	cat ${path}/$fasta_file ${path}/test.tree > ${path}/${name_variable}.fna; #merge seq & tree 
	nohup hyphy meme  CPU=20 --alignment ${path}/${name_variable}.fna\
	--branches test --output ${path}/${name_variable}.MEME.json  \
	--save-fit /dev/null > ${path}/${name_variable}.output 2>&1 & 	
done


### MEME.genes.txt: final result file
for fasta_file in `ls *.fasta`; do
	name_variable=$(basename $fasta_file | sed 's/\.fasta//');
	path=$(readlink -fz ${name_variable}); # to get full {path} to new dir
	grep -h '>Loaded a multiple' ${path}/${name_variable}.output | sed 's/>.*\///g' | sed 's/\.fna`//g' > ${path}/genename;
	tail ${path}/${name_variable}.output -n 1 > ${path}/MEME.res
	paste ${path}/genename  ${path}/MEME.res > ${path}/${name_variable}.meme.list
	cp ${path}/${name_variable}.meme.list ./${name_variable}.meme.list
	cat *.meme.list > MEME.genes.txt
done


### 2. relax selection analysis using RELAX framework

#!/bin/bash
# This analysis did not detect any evidence of relaxed selection. 
# However, if it had, a significant K>1 would indicate intensified selection on test lineages
# and significant K<1 would indicate relaxed selection on test lineages
### Note: please examine your nucleotide seq, ensuring that no internal stop codon and nonmultiple 3 codons.
# conda activate hyphy
for fasta_file in `ls *.fasta`; do
	name_variable=$(basename $fasta_file | sed 's/\.fasta//');
	mkdir -p ${name_variable};
	wait;
	path=$(readlink -fz ${name_variable}); # to get full {path} to new dir
	cp $fasta_file ${path}/$fasta_file; # one fasta_file for single dir 
	cp test.tree ${path}/test.tree;
	cat ${path}/$fasta_file ${path}/test.tree > ${path}/${name_variable}.fna;
	nohup hyphy relax  CPU=20 --alignment ${path}/${name_variable}.fna\
	--test test --output ${path}/${name_variable}.relax.json --grid-size 250 --starting-points 1 \
	--rates 3 --models All --srv No  --reference-group Unlabeled branches --syn-rates 3 --save-fit /dev/null > ${path}/${name_variable}.output 2>&1 &
	# extract the K value & P value
#	grep -h '>Loaded a multiple' ${path}/${name_variable}.output | sed 's/>.*\///g' | sed 's/\.fna`//g' > ${path}/genename;
#	grep -h 'Relaxation/intensification parameter' ${path}/${name_variable}.output | awk '{print$6}'  > ${path}/Kvalue;
#	grep -h 'Likelihood ratio' ${path}/${name_variable}.output | awk '{print$6}'| sed 's/\*\*\.//g' > ${path}/Pvalue;
#	paste ${path}/genename ${path}/Kvalue ${path}/Pvalue > ${path}/${name_variable}.K_P.list;
#	cp ${path}/${name_variable}.K_P.list ./${name_variable}.K_P.list;
#	rm ${path}/genename ${path}/Kvalue ${path}/Pvalue;
#	cat *.K_P.list > relax.genes.txt
done
