# Supplementary material for: Single-cell transcriptomics reveals the brain evolution of web-building spiders
Source: Nat Ecol Evol. 2023 Nov 2;7(12):2125–42. doi: 10.1038/s41559-023-02238-y (PMC10697844; doi:10.1038/s41559-023-02238-y)
Supplement: Supplementary file 6 — Supplementary code. [file 41559_2023_2238_MOESM6_ESM.zip › 9.Figure.R]

#figure1
Seurat.harmony <- readRDS("F:/code/Seurat.harmony.rds")
##Figure1 tsne 
pdf("all_cell_tsne.pdf",height=6, width=6)
p1<-DimPlot(Seurat.harmony,reduction = "tsne",label = TRUE)+theme(legend.position = "none")
plot(p1)
dev.off()
dev.new()
##major cluster
my_levels <- c("0","1","2","3","4","5","6","7","8","9","10","11","12","13","14","15","17","18","19","20","22","23","26","30","31","32","33","37","38","39","40",
               "29",#unkonwn
               "21",#gila
               "28","34",#gila
               "25","36",#hml
               "16","27",#hml
               "24","35","41")#fatbody

Idents(Seurat.harmony) <- factor(Idents(Seurat.harmony), levels= my_levels)
##neuron markers
pdf("figures0507/vlnplot_neuron_markers.pdf",height=6, width=12)
p1<-VlnPlot(Seurat.harmony,features =c("evm.TU.CTG-1385.23",#
 "evm.TU.CTG-375.14",#
                                   "evm.TU.CTG-1020.15",#
                                   "evm.TU.CTG-1087.5",#
                                   "evm.TU.CTG-534.30",#
                                   "evm.TU.CTG-523.6"),#
stack = T,flip = T) & theme(legend.position = "none")
plot(p1)
dev.off()
dev.new()

##four major type
Neuron<- WhichCells(Seurat.harmony, idents = c("0","1","2","3","4","5","6","7","8","9","10","11",
"12","13","14","15","17","18","19","20","22","23","26","30","31","32","33","37","38","39","40"))
gila<- WhichCells(Seurat.harmony, idents = c("21","28","34"))#gila
fatbody<-WhichCells(Seurat.harmony,idents = c( "24","35","41"))#fatbody
hml<-WhichCells(Seurat.harmony, idents = c("25","36","16","27"))#hml

pdf("figures0507/cell_type_dim.pdf",height=6, width=6)
p1<-DimPlot(Seurat.harmony,  reduction = "tsne", cells.highlight= list(Neuron), cols.highlight = c("darkred"), cols= "grey60")+theme(legend.position = "none")+NoAxes()+ggtitle("neuron")
p2<-DimPlot(Seurat.harmony,  reduction = "tsne",cells.highlight= list(gila), cols.highlight = c("darkblue"), cols= "grey60")+theme(legend.position = "none")+NoAxes()+ggtitle("gila")
p3<-DimPlot(Seurat.harmony,  reduction = "tsne", cells.highlight= list(hml), cols.highlight = c("darkgreen"), cols= "grey60")+theme(legend.position = "none")+NoAxes()+ggtitle("hml")
p4<-DimPlot(Seurat.harmony,  reduction = "tsne",cells.highlight= list(fatbody), cols.highlight = c("purple"), cols= "grey60")+theme(legend.position = "none")+NoAxes()+ggtitle("fatbody")
plot(p1+p2+p3+p4)
dev.off()
dev.new()

##non_neuron_cluster_reculsters
gila<- subset(Seurat.harmony, idents = c( "29",#unkonwn
                                          "21",#gila
                                          "28","34",#gila
                                          "25","36",#hml
                                          "16","27",#hml
                                          "24","35","41")
)#gila


filtered_seurat=CreateSeuratObject(counts = gila@assays$RNA@counts,meta.data = gila@meta.data)
filtered_seurat <- NormalizeData(filtered_seurat) %>%
  FindVariableFeatures(selection.method = "vst", nfeatures = 2000) %>% 
  ScaleData(verbose = FALSE, vars.to.regress = c("mitoRatio","nUMI")) %>% 
  RunPCA(pc.genes = filtered_seurat@var.genes, npcs =15, verbose = FALSE)

filtered_seurat <- filtered_seurat %>% 
  RunHarmony("sample", plot_convergence = TRUE)

harmony_embeddings <- Embeddings(filtered_seurat, 'harmony')

filtered_seurat <- filtered_seurat %>% 
  RunUMAP(reduction = "harmony", dims = 1:15) %>% 
  FindNeighbors(reduction = "harmony", dims = 1:15) %>% 
  FindClusters(resolution = 0.4) %>% 
  identity()

Idents(filtered_seurat)<-filtered_seurat$RNA_snn_res.0.4
pdf("figures0507/non_neuron_umap.pdf",height=6, width=12)

p1<-DimPlot(filtered_seurat, reduction = "umap",label = T)+theme(legend.position = "none")

########add anotation for each markers

anntatoon_list <- read.csv("anotation_for_r.csv")
marker_list<-FindAllMarkers(filtered_seurat,logfc.threshold = 0.5,only.pos = T)
marker_list<-subset(marker_list,marker_list$p_val_adj<0.05)
top20<- marker_annotatation %>% group_by(cluster) %>% slice_max(n = 20, order_by = avg_log2FC)
p2<-DoHeatmap(subset(filtered_seurat,downsample=50), features = top20$gene) + NoLegend()+scale_fill_gradientn(colors = c("grey90", "white", "#0d98Ba"))+ theme(text = element_text(size = 1))

plot(p1+p2)
dev.off()
dev.new()

###marker plot for different cell cluster 
library(Seurat)
library(ggplot2)
non_neuron_level<-c(1,6,0,7,4,3,2,9,10,5,8)
Idents(filtered_seurat)<-filtered_seurat$RNA_snn_res.0.4
Idents(filtered_seurat) <- factor(Idents(filtered_seurat), levels= non_neuron_level)


p1<-VlnPlot(filtered_seurat,
            features = c(  
              "evm.TU.CTG-1385.23", "evm.TU.CTG-1020.15",
              
              "evm.TU.CTG-1136.3",#NATT4
              
              "evm.TU.CTG-932.3",#NATT4
              "evm.TU.CTG-710.3",#hml
              "evm.TU.CTG-989.1",#hml
              "evm.TU.CTG-453.27",#hml
              "evm.TU.CTG-1316.7",#Eaat2
              "evm.TU.CTG-937.23",#moody
              "evm.TU.CTG-357.8",#moody
              "evm.TU.CTG-1623.5",
              "evm.TU.CTG-813.18",#Gat
              "evm.TU.CTG-509.22-evm.TU.CTG-509.23",#SPARC
              "evm.TU.CTG-1041.15",#SPARC
              "evm.TU.CTG-353.24",#Tsf1
              "evm.TU.CTG-619.34",#Tsf1
              "evm.TU.CTG-450.16",#Lsd
              
              "evm.TU.CTG-160.7",
              "evm.TU.CTG-640.5",
              "evm.TU.CTG-1619.20-evm.TU.CTG-1619.21"Mcad
              
            ),stack  = TRUE,flip = TRUE)&theme(legend.position = "none")+theme(text = element_text(size = 8))         

pdf("figures0507/non_neuron_marker.pdf",height=6, width=6)
plot(p1)
dev.off()
dev.new()

##fatbody 
fasn<-subset(marker_annotatation,marker_annotatation$Gene_name=="FAS")
FeaturePlot(filtered_seurat,order = T,features =fasn$gene ,max.cutoff = 2)
AcCoAS<-subset(marker_annotatation,marker_annotatation$Gene_name=="ACSA")
FeaturePlot(filtered_seurat,order = T,features =AcCoAS$gene ,max.cutoff = 2)

pdf("figures0507/fatbody.pdf",height=6, width=12)
p1<-FeaturePlot(filtered_seurat,order = T,pt.size = 1,features = fasn$gene[1],max.cutoff = 2,cols = c("grey90",  "#e75480"))+NoAxes()+theme(text = element_text(size = 8))+theme(legend.position = "None")
p2<-FeaturePlot(filtered_seurat,order = T,pt.size = 1,features =fasn$gene[2],max.cutoff = 2 ,cols = c("grey90",  "#008080"))+NoAxes()+theme(text = element_text(size = 8))+theme(legend.position = "None") 
p3<-FeaturePlot(filtered_seurat,order = T,pt.size = 1,features =fasn$gene [3],max.cutoff = 2,cols = c("grey90",  "#008080"))+NoAxes()+theme(text = element_text(size = 8))+theme(legend.position = "None") 
p4<-FeaturePlot(filtered_seurat,order = T,pt.size = 1,features =fasn$gene [4],max.cutoff = 2,cols = c("grey90", "#008080"))+NoAxes()+theme(text = element_text(size = 8))+theme(legend.position = "None") 
p5<-FeaturePlot(filtered_seurat,order = T,pt.size = 1,features =AcCoAS$gene[1],max.cutoff = 2,cols = c("grey90",  "#e75480" ))+NoAxes()+theme(text = element_text(size =8))+theme(legend.position = "None") 
p6<-FeaturePlot(filtered_seurat,order = T,pt.size = 1,features =AcCoAS$gene [2],max.cutoff = 2,cols = c("grey90",  "#008080"))+NoAxes()+theme(text = element_text(size = 8))+theme(legend.position = "None")
p7<-FeaturePlot(filtered_seurat,order = T,pt.size = 1,features =AcCoAS$gene [3],max.cutoff = 2,cols = c("grey90", "#008080"))+NoAxes()+theme(text = element_text(size =8))+theme(legend.position = "None")
p8<-FeaturePlot(filtered_seurat,order = T,pt.size = 1,features =AcCoAS$gene [4],max.cutoff = 2,cols = c("grey90",  "#008080"))+NoAxes()+theme(text = element_text(size = 8))+theme(legend.position = "None") 

p1+p2+p3+p4+p5+p6+p7+p8+plot_layout(ncol = 4)
##code related to figure 2
##code for figure 2 
##re_cluster vmat_positive_cluster
library("harmony")
filtered_seurat=CreateSeuratObject(counts = vmat_positive@assays$RNA@counts,
                                   meta.data = vmat_positive@meta.data) 

filtered_seurat <- NormalizeData(filtered_seurat) %>%
  FindVariableFeatures(selection.method = "vst", nfeatures = 2000) %>% 
  ScaleData(verbose = FALSE, vars.to.regress = c("mitoRatio","nUMI")) %>% 
  RunPCA(pc.genes = filtered_seurat@var.genes, npcs =40, verbose = FALSE)

filtered_seurat <- filtered_seurat %>% 
  RunHarmony("sample", plot_convergence = TRUE)

harmony_embeddings <- Embeddings(filtered_seurat, 'harmony')

filtered_seurat <- filtered_seurat %>% 
  RunTSNE(reduction = "harmony", dims = 1:40) %>% 
  FindNeighbors(reduction = "harmony", dims = 1:40) %>% 
  FindClusters(resolution = 2) %>% 
  identity()
p2<-FeaturePlot(filtered_seurat,reduction = "tsne",order = T,pt.size = 1,features = "evm.TU.CTG-182.8" ,max.cutoff = 1,cols = c("grey90",  "#e75480"))+
  NoAxes()+theme(text = element_text(size = 8))+theme(legend.position = "None")
p3<-FeaturePlot(filtered_seurat,reduction = "tsne",order = T,pt.size = 1,features = "evm.TU.CTG-632.8" ,max.cutoff = 1,cols = c("grey90",  "#e75480"))+
  NoAxes()+theme(text = element_text(size = 8))+theme(legend.position = "None")
p4<-FeaturePlot(filtered_seurat,reduction = "tsne",order = T,pt.size = 1,features = "evm.TU.CTG-1462.1" ,max.cutoff = 1,cols = c("grey90",  "#e75480"))+
  NoAxes()+theme(text = element_text(size = 8))+theme(legend.position = "None")
pdf("figures0507/norepinephrine.pdf",height=6, width=2)
p2+p3+p4+plot_la
yout(ncol = 1)
p1<-DimPlot(filtered_seurat,reduction = "tsne",label = T,pt.size = 1)+theme(legend.position = "none")


myfactor<-c(11,0,8,7,10,3,12,1,2,4,5,6,9)
Idents(filtered_seurat) <- factor(Idents(filtered_seurat), levels= myfactor)

p5<-DotPlot(filtered_seurat,col.min = -1,col.max = 1, cols = c("grey90",  "#008080"),idents = c(11,0,8,7,3,10,12),features = c(
  "evm.TU.CTG-407.1",##
  "evm.TU.CTG-1462.1",##
  "evm.TU.CTG-632.8",##
  "evm.TU.CTG-182.8" ,##
  "evm.TU.CTG-6.13"##
))&
  theme(axis.text.x=element_text(size=10,  colour="black",angle=45,hjust=1),
        axis.text.y=element_text(size=10))
pdf("figures0507/monoamine.pdf",height=6, width=12)
p1+p5+plot_layout(ncol = 2)

##code related to figure 3
##peptidedot
genelist<-read.csv("markers_all_wilcox.csv")
genelist<-filter(genelist,genelist$cluster%in% c("0","1","2","3","4","5","6","7","8","9",
                                              "10","11","12","13","14","15","17","18",
                                              "19","20","22","23","26","30","31","32","33",
                                              "38","39","40"))
genelist<-subset(genelist,genelist$p_val_adj<0.05 & genelist$avg_log2FC>0.5&genelist$pct.1>0.5)
anntatoon_list <- read.csv("anotation_for_r.csv")
annotatation<-data.frame()

for (i in 1:length(genelist$gene)){
  marker<-genelist[i,]
  anotatation<-subset(anntatoon_list,anntatoon_list$geneID==marker$gene)
  anotation<-cbind(marker,anotatation)
  annotatation<-rbind(annotatation,anotation)
  print(i)
}
genelist<-annotatation
##genelist<-subset(genelist,genelist$p_val_adj<0.05 & genelist$avg_log2FC>0.5 &genelist$pct.1>0.5)
genelist<-data.frame(genelist$gene)
genelist <- genelist %>% filter (! duplicated(genelist.gene))
setwd("E:/单细胞结果/正文-20220314/flydata")
homglogpeptide<-read.csv("homlogpeptide.csv")
homglogpeptide<-intersect(genelist$genelist.gene,homglogpeptide$homlog)
setwd("F:/生信分析_代码")
all_peptide<-read.csv("single_peptide_0516.csv")
all_peptide<-intersect(genelist$genelist.gene,all_peptide$gene_ID)
peptide_annotatation<-data.frame()

for (i in 1:length(all_peptide)){
  marker<-all_peptide[i]
  anotatation<-subset(anntatoon_list,anntatoon_list$geneID==marker)
  anotation<-cbind(marker,anotatation)
  peptide_annotatation<-rbind(peptide_annotatation,anotation)
  print(i)
}
all_peptide<-peptide_annotatation
list <-which(rowSums(is.na(all_peptide)) > 0) # hafu数据集中有缺失值的行。
all_peptide_na <- all_peptide[list,]#
all_peptide_na<-subset(all_peptide_na,all_peptide_na$orthorfinder.1vs1.=="0")

finnal_peptide<-union(all_peptide_na$marker,homglogpeptide)

finnal_peptide<-intersect(genelist$genelist.gene,finnal_peptide)
write.csv(finnal_peptide,"peptide_for_dotplot.csv")
finnal_peptide<-read.csv("peptide_for_dotplot.csv")
pdf("figures0507/fig3.1_peptide.dot.pdf",width = 9,height = 7)
p1<-DotPlot(Seurat.harmony,cols  = c( "white", "#0d98Ba"),
                                  features = finnal_peptide$peptide_final,col.min = -0.5,col.max = 2,
        idents = c("0","1","2","3","4","5","6","7","8","9",
                   "10","11","12","13","14","15","17","18",
                   "19","20","22","23","26","30","31","32","33",
                   "37","38","39","40"))&
  theme(axis.text.x=element_text(size=8,  colour="black",angle=45,hjust=1),
        axis.text.y=element_text(size=8))
plot(p1)
dev.list()
graphics.off()

##peptide_features
genelist<-read.csv("markers_all_wilcox.csv")
genelist<-filter(genelist,genelist$cluster%in% c("0","1","2","3","4","5","6","7","8","9",
                                              "10","11","12","13","14","15","17","18",
                                              "19","20","22","23","26","30","31","32","33",
                                              "38","39","40"))
genelist<-subset(genelist,genelist$p_val_adj<0.05 & genelist$avg_log2FC>0.5&genelist$pct.1>0.5)
anntatoon_list <- read.csv("anotation_for_r.csv")
annotatation<-data.frame()

for (i in 1:length(genelist$gene)){
  marker<-genelist[i,]
  anotatation<-subset(anntatoon_list,anntatoon_list$geneID==marker$gene)
  anotation<-cbind(marker,anotatation)
  annotatation<-rbind(annotatation,anotation)
  print(i)
}
genelist<-annotatation
##genelist<-subset(genelist,genelist$p_val_adj<0.05 & genelist$avg_log2FC>0.5 &genelist$pct.1>0.5)
genelist<-data.frame(genelist$gene)
genelist <- genelist %>% filter (! duplicated(genelist.gene))
setwd("E:/单细胞结果/正文-20220314/flydata")
homglogpeptide<-read.csv("homlogpeptide.csv")
homglogpeptide<-intersect(genelist$genelist.gene,homglogpeptide$homlog)
setwd("F:/生信分析_代码")
all_peptide<-read.csv("single_peptide_0516.csv")
all_peptide<-intersect(genelist$genelist.gene,all_peptide$gene_ID)
peptide_annotatation<-data.frame()

for (i in 1:length(all_peptide)){
  marker<-all_peptide[i]
  anotatation<-subset(anntatoon_list,anntatoon_list$geneID==marker)
  anotation<-cbind(marker,anotatation)
  peptide_annotatation<-rbind(peptide_annotatation,anotation)
  print(i)
}
all_peptide<-peptide_annotatation
list <-which(rowSums(is.na(all_peptide)) > 0) # hafu数据集中有缺失值的行。
all_peptide_na <- all_peptide[list,]#
all_peptide_na<-subset(all_peptide_na,all_peptide_na$orthorfinder.1vs1.=="0")

finnal_peptide<-union(all_peptide_na$marker,homglogpeptide)

finnal_peptide<-intersect(genelist$genelist.gene,finnal_peptide)
write.csv(finnal_peptide,"peptide_for_dotplot.csv")
finnal_peptide<-read.csv("peptide_for_dotplot.csv")
pdf("figures0507/fig3.1_peptide.dot.pdf",width = 9,height = 6)
Idents(Seurat.harmony)<-Seurat.harmony$RNA_snn_res.2
p1<-DotPlot(Seurat.harmony,cols  = c("white","#008080"),scale=T,
                                  features = finnal_peptide$x,col.min = -0.5,col.max = 2,
        )&
  theme(axis.text.x=element_text(size=8,  colour="black",angle=45,hjust=1),
        axis.text.y=element_text(size=8))
plot(p1)
dev.list()
graphics.off()
##expression of major peptide gene
p1<-FeaturePlot(Seurat.harmony,cols = c("grey90","grey40",  "#d10056"),
            features = "evm.TU.CTG-1394.2",
            reduction = "tsne",min.cutoff = 0,keep.scale = "all",order = F,pt.size = 0)+NoAxes()+theme(text = element_text(size = 10))+theme(legend.position = "None")

p2<-FeaturePlot(Seurat.harmony,cols = c("grey90","grey40",  "#d10056"),
            features = "evm.TU.CTG-578.5",
            reduction = "tsne",max.cutoff = 3,order =  F,keep.scale = "all",min.cutoff = 0)+NoAxes()+theme(text = element_text(size = 10))+theme(legend.position = "None")
p4<-FeaturePlot(Seurat.harmony,cols = c("grey90","grey40",  "#d10056"),
            features = "evm.TU.CTG-147.17",
            reduction = "tsne",keep.scale = "all",order = F)+NoAxes()+theme(text = element_text(size = 10))+theme(legend.position = "None")
p3<-FeaturePlot(Seurat.harmony,cols = c("grey90","grey40",  "#d10056"),
                features = "evm.TU.CTG-1396.9",
                reduction = "tsne",keep.scale = "all",order =  F)+NoAxes()+theme(text = element_text(size = 10))+theme(legend.position = "None")
p5<-FeaturePlot(Seurat.harmony,cols = c("grey90","grey40",  "#d10056"),
            features = "evm.TU.CTG-1474.2",
            reduction = "tsne",,order = F,keep.scale = "all",)+NoAxes()+theme(text = element_text(size = 10))+theme(legend.position = "None")

p6<-FeaturePlot(Seurat.harmony,cols = c("grey90","grey40",  "#d10056"),
            features = "evm.TU.CTG-422.1",
            reduction = "tsne",order =  F,keep.scale = "all")+NoAxes()+theme(text = element_text(size = 10))+theme(legend.position = "None")
p7<-FeaturePlot(Seurat.harmony,cols = c("grey90","grey40",  "#d10056"),
            features = "evm.TU.CTG-508.11",
            reduction = "tsne",order =  F,keep.scale = "all")+NoAxes()+theme(text = element_text(size = 10))+theme(legend.position = "None")
p8<-FeaturePlot(Seurat.harmony,cols = c("grey90","grey40",  "#d10056"),
                features = "evm.TU.CTG-571.10",
                reduction = "tsne",order =  F,keep.scale = "all",)+NoAxes()+theme(text = element_text(size = 10))+theme(legend.position = "None")

pdf("figures0507/fig3.2_peptide.features.pdf",width = 8,height = 16)
p1+p2+p3+p4+p5+p6+p7+p8+plot_layout(ncol = 2)
dev.list()
graphics.off()

##sex_difference_peptide
setwd("~/spider_genome/singlecell/cellchat")

library(CellChat)
library(patchwork)
library(Seurat)
library(tidyverse)
library(Matrix)
library(scales)
library(cowplot)
library(RCurl)
library(dplyr) 
library(ggplot2)
Seurat.harmony <- readRDS("~/spider_genome/singlecell/QC/Seurat.harmony.rds")

spidercopy<-Seurat.harmony
interaction_input <- read.csv(file = 'interaction_input_CellChatDB.csv', row.names = 1)
complex_input <- read.csv(file = 'complex_input_CellChatDB.csv', row.names = 1)
cofactor_input <- read.csv(file = 'cofactor_input_CellChatDB.csv', row.names = 1)
geneInfo <- read.csv(file = 'geneInfo_input_CellChatDB.csv', row.names = 1)
CellChatDB <- list()
CellChatDB$interaction <- interaction_input
CellChatDB$complex <- complex_input
CellChatDB$cofactor <- cofactor_input
CellChatDB$geneInfo <- geneInfo

Idents(spidercopy)<-"sex"


male_spider<-subset(x=spidercopy,
                    idents="male")

female_spider<-subset(x=spidercopy,
                      idents="female")
Idents(male_spider)<-male_spider@meta.data$RNA_snn_res.2
Idents(female_spider)<-female_spider@meta.data$RNA_snn_res.2
male_spider$celltype.cellchat<-paste("S",Idents(male_spider),sep = "_")
male_spider$celltype<-Idents(male_spider)
Idents(male_spider)<-"celltype.cellchat"

female_spider$celltype.cellchat<-paste("S",Idents(female_spider),sep = "_")
female_spider$celltype<-Idents(female_spider)
Idents(female_spider)<-"celltype.cellchat"

cellchat.male <- createCellChat(object = male_spider, group.by = "ident", assay = "RNA")
cellchat.female<-createCellChat(object = female_spider, group.by = "ident", assay = "RNA")


dplyr::glimpse(CellChatDB$interaction)
CellChatDB.use <- subsetDB(CellChatDB, search = "Secreted Signaling")
cellchat.male@DB <- CellChatDB.use
cellchat.male <- subsetData(cellchat.male)
cellchat.male <- identifyOverExpressedGenes(cellchat.male)
cellchat.male <- identifyOverExpressedInteractions(cellchat.male)
cellchat.male <- projectData(cellchat.male, PPI.human)
cellchat.male <- computeCommunProb(cellchat.male)
# Filter out the cell-cell communication if there are only few number of cells in certain cell groups
cellchat.male <- filterCommunication(cellchat.male, min.cells = 10)

cellchat.male <- computeCommunProbPathway(cellchat.male)
cellchat.male <- aggregateNet(cellchat.male)
cellchat.male<-netAnalysis_computeCentrality(cellchat.male)

cellchat.female@DB <- CellChatDB.use
cellchat.female <- subsetData(cellchat.female)
cellchat.female <- identifyOverExpressedGenes(cellchat.female)
cellchat.female <- identifyOverExpressedInteractions(cellchat.female)
cellchat.female <- projectData(cellchat.female, PPI.human)
cellchat.female <- computeCommunProb(cellchat.female)
# Filter out the cell-cell communication if there are only few number of cells in certain cell groups
cellchat.female <- filterCommunication(cellchat.female, min.cells = 10)
cellchat.female <- computeCommunProbPathway(cellchat.female)
cellchat.female <- aggregateNet(cellchat.female)
cellchat.female<-netAnalysis_computeCentrality(cellchat.female)

object.list <- list(male = cellchat.male, female = cellchat.female)
cellchat <- mergeCellChat(object.list, add.names = names(object.list))

pdf("peptide_sex_numberofinteration.pdf",width = 8,height = 4)
gg1 <- compareInteractions(cellchat, show.legend = F, group = c(1,2))
gg2 <- compareInteractions(cellchat, show.legend = F, group = c(1,2), measure = "weight")
gg1+gg2+plot_layout(ncol =2)

dev.off()
dev.new()

pdf("peptide_sex_2networkdifferent.pdf",width = 16,height = 8)
par(mfrow = c(1,2), xpd=TRUE)
gg1<-netVisual_diffInteraction(cellchat, weight.scale = T)
gg2<-netVisual_diffInteraction(cellchat, weight.scale = T, measure = "weight")

dev.off()
dev.new()
pdf("peptide_sex_3netVisual_heatmap.pdf",width = 16,height = 8)
gg1 <- netVisual_heatmap(cellchat)
#> Do heatmap based on a merged object
gg2 <- netVisual_heatmap(cellchat, measure = "weight")
#> Do heatmap based on a merged object
gg1+gg2+plot_layout(ncol =2)
dev.off()
dev.new()
pdf("peptide_sex_4_male_female_interacitons_counts.pdf",width = 16,height = 8)
weight.max <- getMaxWeight(object.list, attribute = c("idents","count"))
par(mfrow = c(1,2), xpd=TRUE)
for (i in 1:length(object.list)) {
  netVisual_circle(object.list[[i]]@net$count, weight.scale = T, label.edge= F, edge.weight.max = weight.max[2], edge.width.max = 12, title.name = paste0("Number of interactions - ", names(object.list)[i]))
}

dev.off()
dev.new()


group.cellType <- c(rep("S_40", 1), rep("S_39", 1), rep("S_13", 1),
                    rep("S_32", 1), rep("S_11", 1), rep("S_26", 1),
                    rep("S_18", 1), rep("S_38", 1), rep("S_33", 1),
                    rep("S_16", 1))
group.cellType <- factor(group.cellType, levels = c("S_40", "S_39", "S_13",
                                                    "S_32", "S_11", "S_26",
                                                    "S_18", "S_38", "S_33",
                                                    "S_16"))


object.list <- lapply(object.list, function(x) {mergeInteractions(x, group.cellType)})
cellchat <- mergeCellChat(object.list, add.names = names(object.list))
pdf("peptide_sex_5_male_female_interacitons_counts_selected.pdf",width = 16,height = 8)
weight.max <- getMaxWeight(object.list, slot.name = c("idents", "net", "net"), attribute = c("idents","count", "count.merged"))
par(mfrow = c(1,2), xpd=TRUE)
for (i in 1:length(object.list)) {
  netVisual_circle(object.list[[i]]@net$count.merged, weight.scale = T, label.edge= T,, edge.width.max = 12, title.name = paste0("Number of interactions - ", names(object.list)[i]))
}
dev.off()
dev.new()

pdf("peptide_sex_6_male_female_interacitons_different_selected.pdf",width = 16,height = 8)

par(mfrow = c(1,2), xpd=TRUE)
netVisual_diffInteraction(cellchat, weight.scale = T, measure = "count.merged", label.edge = T)
netVisual_diffInteraction(cellchat, weight.scale = T, measure = "weight.merged", label.edge = T)
dev.off()
dev.new()

pdf("peptide_sex_7_male_female_interacitons_different_dotplot.pdf",width = 8,height = 4)
num.link <- sapply(object.list, function(x) {rowSums(x@net$count) + colSums(x@net$count)-diag(x@net$count)})
weight.MinMax <- c(min(num.link), max(num.link)) # control the dot size in the different datasets
gg <- list()
for (i in 1:length(object.list)) {
  gg[[i]] <- netAnalysis_signalingRole_scatter(object.list[[i]], title = names(object.list)[i], weight.MinMax = weight.MinMax)+ylim(0,1.5)
}
patchwork::wrap_plots(plots = gg)
dev.off()
dev.new()

cellchat <- computeNetSimilarityPairwise(cellchat, type = "structural")
#> Compute signaling network similarity for datasets 1 2
cellchat <- netEmbedding(cellchat, type = "structural")
#> Manifold learning of the signaling networks for datasets 1 2
cellchat <- netClustering(cellchat, type = "structural")
#> Classification learning of the signaling networks for datasets 1 2
# Visualization in 2D-space
pdf("peptide_sex_8_pca_of_pepitide.pdf",width = 5,height = 4)
netVisual_embeddingPairwise(cellchat, type = "structural", label.size = 3.5)
#> 2D visualization of signaling networks from datasets 1 2
dev.off()
dev.new()
rankSimilarity(cellchat, type = "functional")

pdf("peptide_sex_9_peptide_difference.pdf",width = 8,height = 4)
gg1 <- rankNet(cellchat, mode = "comparison", stacked = T, do.stat = TRUE)
gg2 <- rankNet(cellchat, mode = "comparison", stacked = F, do.stat = TRUE)
par(mfrow = c(2,1), xpd=TRUE)
plot(gg1+gg2)
dev.off()
dev.new()


pdf("peptide_sex_10_PK_burs.pdf",width = 8,height = 4)
par(mfrow = c(1,2), xpd=TRUE)
pathways.show <- c("PK") 
gg1 <- netVisual_aggregate(cellchat.male, signaling = pathways.show, layout = "circle",  vertex.receiver = vertex.receiver,remove.isolate = TRUE)
pathways.show <- c("Burs") 
gg2 <-netVisual_aggregate(cellchat.female, signaling = pathways.show,  layout = "circle", vertex.receiver = vertex.receiver,remove.isolate = TRUE)

dev.off()
dev.new()

##code related to figure 4
##SI between fly and spiders
spider_markers<-read.csv("spider_markers_all_0420.csv")
fly_markers<-read.csv("fly2018_markers_all_0420.csv")

spier_fly_commom_group_0617 <- read_csv("gene_group_0607.csv")
spider_markers<-subset(spider_markers,spider_markers$gene_ID %in% spier_fly_commom_group_0617$gene)
spider_markers_group<-data.frame()
for (i in  1 :length(spider_markers$Cluster_ID)){
  pair=spider_markers[i,]
  group=subset(spier_fly_commom_group_0617,spier_fly_commom_group_0617$gene==pair$gene_ID)
  group=group$genegroup
  pair=cbind(pair,group)
  spider_markers_group=rbind(spider_markers_group,pair)
  print(i)
}
spider_markers_group

fly_markers<-subset(fly_markers,fly_markers$Gene_Symbol %in% spier_fly_commom_group_0617$gene)
fly_markers_group<-data.frame()
for (i in  1 :length(fly_markers$Cluster_ID)){
  pair=fly_markers[i,]
  group=subset(spier_fly_commom_group_0617,spier_fly_commom_group_0617$gene==pair$Gene_Symbol)
  group=group$genegroup
  pair=cbind(pair,group)
  fly_markers_group=rbind(fly_markers_group,pair)
  print(i)
}


si_fly_spider <- data.frame()

for (i in 0:41){
  for(j in 0:86){
    sa<-subset(spider_markers_group,Cluster_ID == i)
    sb<-subset(fly_markers_group,Cluster_ID == j)
    ab<-intersect (sa$group,sb$group)
    print(i)
    print(j)
    ab_lenght<-length(ab)
    print(ab_lenght)
    list<-cbind(i,j,ab_lenght)
    si_fly_spider<-rbind(si_fly_spider,list)
  }
}

fly_spider_count<-data.frame()
for (i in 0:41){
  for(j in 0:86){
    sa<-subset(spider_markers_group,Cluster_ID == i)
    sb<-subset(fly_markers_group,Cluster_ID == j)
    a<-length(sa$group)
    b<-length(sb$group)
    list_2<-cbind(i,j,a,b)
    print(a)
    print(b)
    fly_spider_count<-rbind(fly_spider_count,list_2)
  }}

#####foxp2
FeaturePlot(cell_module_score,features =c("evm.TU.CTG-619.58"),cols = c("grey90","#eb0051"),order = T,reduction = "tsne",,min.cutoff = 0.5,max.cutoff = 1.5)
FeaturePlot(cell_module_score,features =c("evm.TU.CTG-619.58"),cols = c("grey90","#eb0051"),order = T,reduction = "tsne",,min.cutoff = 0.5,max.cutoff = 1.5)
pdf("foxp2.pdf",width = 10,height = 5)
p1<-VlnPlot(cell_module_score,features =c("evm.TU.CTG-619.58"),pt.size = 0,sort = F )&theme(legend.position = "none")+
  theme(axis.text.x=element_text(size=6,  colour="black",angle=45,hjust=1), axis.text.y=element_text(size=6))
P2<-VlnPlot(cell_module_score,features =c("evm.TU.CTG-915.1"))&theme(legend.position = "none")+
  theme(axis.text.x=element_text(size=6,  colour="black",angle=45,hjust=1), axis.text.y=element_text(size=6))
P3<-VlnPlot(seurat_data,features = "FoxP",pt.size = 0,sort = T)&theme(legend.position = "none")+
  theme(axis.text.x=element_text(size=6,  colour="black",angle=45,hjust=1),
        axis.text.y=element_text(size=6))
plot(p1+P2+P3)
dev.off()
dev.new()

###acj6嗅觉
FeaturePlot(cell_module_score,features =c("evm.TU.CTG-1356.5"),cols = c("grey90","#eb0051"),order = F,pt.size = 0.5,reduction = "tsne",,min.cutoff = 1,max.cutoff = 2)
DotPlot(seurat_data,features =c("acj6"),cols = c("grey90","#eb0051"))&
  theme(axis.text.x=element_text(size=6,  colour="black",angle=45,hjust=1),
        axis.text.y=element_text(size=6))
DotPlot(cell_module_score,features =c("evm.TU.CTG-1356.5"),cols = c("grey90","#eb0051"))&
  theme(axis.text.x=element_text(size=6,  colour="black",angle=45,hjust=1),
        axis.text.y=element_text(size=6))
VlnPlot(cell_module_score,features =c("evm.TU.CTG-1356.5"),split.by = "sex",idents = c(11,12))&
  theme(axis.text.x=element_text(size=6,  colour="black",angle=45,hjust=1),
        axis.text.y=element_text(size=6))

###视叶 18 22 33 20 
gene<-subset(anotation_for_r,anotation_for_r$RBH=="Vsx2")
DotPlot(cell_module_score,features =gene$geneID,cols = c("grey90","#eb0051"),col.min =0 )&
  theme(axis.text.x=element_text(size=6,  colour="black",angle=45,hjust=1),
        axis.text.y=element_text(size=6))
FeaturePlot(cell_module_score,features =c("evm.TU.CTG-262.25-evm.TU.CTG-262.24"),cols = c("grey90","#eb0051"),order = F,reduction = "tsne",,min.cutoff = 0,max.cutoff = 1.5)
DotPlot(seurat_data,features ="Vsx1",cols = c("grey90","#eb0051"))&
          theme(axis.text.x=element_text(size=6,  colour="black",angle=45,hjust=1),axis.text.y=element_text(size=6))

###味觉投射神经元fer2
###acj6嗅觉
peptide<-unique(anotation_for_r$peptide)
peptide<-data.frame(peptide)
gene<-subset(anotation_for_r,anotation_for_r$`orthorfinder(1vs2)`=="hth")
DotPlot(cell_module_score,features =gene$geneID,cols = c("grey90","#eb0051"),col.min =0 )&
  theme(axis.text.x=element_text(size=6,  colour="black",angle=45,hjust=1),
        axis.text.y=element_text(size=6))
FeaturePlot(cell_module_score,features =c("evm.TU.CTG-262.25-evm.TU.CTG-262.24"),cols = c("grey90","#eb0051"),order = F,reduction = "tsne",,min.cutoff = 0,max.cutoff = 1.5)
DotPlot(seurat_data,features ="Vsx1",cols = c("grey90","#eb0051"))&
  theme(axis.text.x=element_text(size=6,  colour="black",angle=45,hjust=1),axis.text.y=element_text(size=6))

FeaturePlot(cell_module_score,features =c( "evm.TU.CTG-894.22"),cols = c("grey90","#eb0051"),order = T,reduction = "tsne",,min.cutoff = 0,max.cutoff = 1.5)

DotPlot(seurat_data,features ="Fer2",cols = c("grey90","#eb0051"))&
  theme(axis.text.x=element_text(size=6,  colour="black",angle=45,hjust=1),axis.text.y=element_text(size=6))

DotPlot(cell_module_score,features =c(
                                      "evm.TU.CTG-894.21",
                                      "evm.TU.CTG-894.22"),cols = c("grey90","#eb0051"),col.min =0 )&
  theme(axis.text.x=element_text(size=6,  colour="black",angle=45,hjust=1),
        axis.text.y=element_text(size=6))
##TF_target_weight_of_duplicated gene
library(GENIE3)
library(Seurat)
library(tidyverse)
library(Matrix)
library(scales)
library(cowplot)
library(RCurl)
library(dplyr) 
library(ggplot2)
setwd("~/spider_genome/singlecell/genies_TF")
Seurat.harmony <- readRDS("~/spider_genome/singlecell/QC/Seurat.harmony.rds")
Seurat.harmony2=CreateSeuratObject(counts=Seurat.harmony@assays$RNA@counts,
                                   min.cells=25,
                                   meta.data = Seurat.harmony@meta.data) 
genelist<-Seurat.harmony2@assays[["RNA"]]@counts@Dimnames[[1]]
expr <- GetAssayData(object = Seurat.harmony2, assay= "RNA", slot = "counts") 
exprMatrix <- as.matrix(expr[,-1, with=FALSE])
Selected_TF<- read_csv("all_TF.csv")
Selected_target<-read_csv("dup_0919.csv")

TFlist<-intersect(genelist,Selected_TF$ALL_tf)
Tarlist<-intersect(genelist,Selected_target$dup_0919)
weightMatrix <-GENIE3(exprMatrix =exprMatrix ,
                      regulators = TFlist,
                      targets = Tarlist,
                      treeMethod = "RF",
                      K = "sqrt",
                      nTrees = 1000,
                      nCores = 36,
                      verbose = FALSE)
linkList <- getLinkList(weightMatrix)
write.csv(linkList,"linklist_dup_0919.csv")
##cor_test_for_duplicated_genes
exprMatrix2 <- as.matrix(expr)
TF_list_exp<-as.matrix(exprMatrix2[TFlist,])
target_list_exp<-as.matrix(exprMatrix2[Tarlist,])
TF_list_exp_2<-t(TF_list_exp)
target_list_exp2<-t(target_list_exp)
library(dplyr)
library(psych)
cor_test <- cor(target_list_exp2,target_list_exp2,method = "pearson")
write.csv(cor_test, "spider_dup_0920.csv")
library(reshape2)
gene_tf_tar_cor<-read.csv("spider_dup_0920.csv")
test<-melt(cor_test)
write.csv(test,"spider_dup_0920.csv")

##write.srulsts
cor_result_dup_final<-data.frame()
for  (i in 1:100){
  gene_pair=duplication_pattern_0919[i,]
  gene1_tf=subset(linklist_dup_0919,linklist_dup_0919$targetGene%in%gene_pair$gene1)
  gene2_tf=subset(linklist_dup_0919,linklist_dup_0919$targetGene%in%gene_pair$gene2)
  commob_tf=intersect(gene1_tf$regulatoryGene,gene2_tf$regulatoryGene)
  gene1_tf=subset(gene1_tf,gene1_tf$regulatoryGene%in%commob_tf)
  gene2_tf=subset(gene2_tf,gene2_tf$regulatoryGene%in%commob_tf)
  gene1_tf<-gene1_tf[order(gene1_tf$regulatoryGene),]
  gene2_tf<-gene2_tf[order(gene2_tf$regulatoryGene),]
  cor_result=corr.test(gene1_tf$weight, gene2_tf$weight,method = "pearson")
  cor_r<-cor_result$r
  cor_p<-cor_result$p.adj
  cor_result_dup=cbind(gene_pair,cor_r,cor_p)
  cor_result_dup_final=rbind(cor_result_dup_final,cor_result_dup)
  print(i)
}

write.csv(cor_result_dup_final,"TF_weigth_cor_dup_0920.csv")


cor_result_dup_final<-data.frame()
for  (i in 1:100){
  gene_pair=duplication_pattern_0919[i,]
  cor.r=subset(spider_dup_0920,spider_dup_0920$Var1%in%gene_pair$gene1&spider_dup_0920$Var2%in%gene_pair$gene2)
  cor.r=cor.r$value
  cor_result=cbind(gene_pair,cor.r)
  cor_result_dup_final=rbind(cor_result_dup_final,cor_result)
  print(i)
}

write.csv(cor_result_dup_final,"TF_exp_cor_dup_0920.csv")
##code related to figure 5
##expression pattern of selection gene
gene_list<-selection_list$protein_id
tissue_target<-subset(tissuestpm,tissuestpm$...1 %in%gene_list )
tissue_target<-tissue_target[,1:26]
library(dplyr)
library("psych")
library(Hmisc)

library(reshape2)
tissue_target_melt<-melt(tissue_target)
genelist<-unique(gene_list)
top_tissue<-data.frame()
for (i in 1 :length(genelist)){
  gene=genelist[i]
  list=subset(tissue_target_melt,tissue_target_melt$...1==gene)
  top<-as.character(top_n(list,3,wt=value) %>% .$variable)
  top_1<-top[1]
  top_2<-top[2]
  top_3<-top[3]
  top_list<-cbind(gene,top_1,top_2,top_3)
  top_tissue<-rbind(top_tissue,top_list)
}
brain=c("brain_1...6","brain_2...7","brain_3...8")
brain_enrcihment<-subset(top_tissue,top_tissue$top_1 %in%brain)
brain_enrcihment_gene=intersect(brain_enrcihment$gene,markers_anno_0707$...1)
p1<-DotPlot(cell_module_score,features = brain_enrcihment_gene,idents=c("0","1","2","3","4","5","6","7","8","9","10","11","12","13","14","15","17","18","19","20","22","23","26","30","31","32","33","37","38","39","40"),
            col.min = 0,cols  = c("white","#008080"))&
  theme(axis.text.x=element_text(size=8,  colour="black",angle=45,hjust=1),
        axis.text.y=element_text(size=8))
scaleed_gene<-p1$data
scaleed_gene<-subset(scaleed_gene,scaleed_gene$avg.exp.scaled>2)
scaleed_gene <- scaleed_gene[order(scaleed_gene$id, -abs(scaleed_gene$pct.exp)), ]
genelist<-unique(scaleed_gene$features.plot)
DotPlot(cell_module_score,features =genelist,idents=c("0","1","2","3","4","5","6","7","8","9","10","11","12","13","14","15","17","18","19","20","22","23","26","30","31","32","33","37","38","39","40"),
        col.min = 2,cols  = c("white","#008080"))&
  theme(axis.text.x=element_text(size=6,  colour="black",angle=45,hjust=1),
        axis.text.y=element_text(size=6))
##expression pattern of expanded gene in web_spiders
gene_list<-web_spider_specific$web_spider_specific
new=subset(anotation_for_r,anotation_for_r$geneID%in%gene_list)

tissue_target<-subset(tissuestpm,tissuestpm$...1 %in%gene_list )
tissue_target<-tissue_target[,1:26]
library(dplyr)
library("psych")
library(Hmisc)

library(reshape2)
tissue_target_melt<-melt(tissue_target)
genelist<-unique(gene_list)
top_tissue<-data.frame()
for (i in 1 :length(genelist)){
  gene=genelist[i]
  list=subset(tissue_target_melt,tissue_target_melt$...1==gene)
  top<-as.character(top_n(list,3,wt=value) %>% .$variable)
  top_1<-top[1]
  top_2<-top[2]
  top_3<-top[3]
  top_list<-cbind(gene,top_1,top_2,top_3)
  top_tissue<-rbind(top_tissue,top_list)
}
brain=c("brain_1...6","brain_2...7","brain_3...8")
brain_enrcihment<-subset(top_tissue,top_tissue$top_1 %in%brain)
brain_enrcihment_gene=intersect(brain_enrcihment$gene,markers_anno_0707$...1)
p1<-DotPlot(cell_module_score,features = brain_enrcihment_gene,idents=c("0","1","2","3","4","5","6","7","8","9","10","11","12","13","14","15","17","18","19","20","22","23","26","30","31","32","33","37","38","39","40"),
            col.min = 0,cols  = c("white","#008080"))&
  theme(axis.text.x=element_text(size=8,  colour="black",angle=45,hjust=1),
        axis.text.y=element_text(size=8))
scaleed_gene<-p1$data
scaleed_gene<-subset(scaleed_gene,scaleed_gene$avg.exp.scaled>2)
scaleed_gene <- scaleed_gene[order(scaleed_gene$id, -abs(scaleed_gene$avg.exp)), ]
genelist<-unique(scaleed_gene$features.plot)
新基因genelist=subset(anotation_for_r,anotation_for_r$geneID%in%genelist)
DotPlot(cell_module_score,features =genelist,idents=c("0","1","2","3","4","5","6","7","8","9","10","11","12","13","14","15","17","18","19","20","22","23","26","30","31","32","33","37","38","39","40"),
        col.min = 2,cols  = c("white","#008080"))&
  theme(axis.text.x=element_text(size=6,  colour="black",angle=45,hjust=1),
        axis.text.y=element_text(size=6))
