# Supplementary material for: Single-cell transcriptomics reveals the brain evolution of web-building spiders
Source: Nat Ecol Evol. 2023 Nov 2;7(12):2125–42. doi: 10.1038/s41559-023-02238-y (PMC10697844; doi:10.1038/s41559-023-02238-y)
Supplement: Supplementary file 7 — Statistical source data. [file 41559_2023_2238_MOESM7_ESM.xlsx]

## Sheet: Fig2e_1
Hylyphantes	Drosophila
233.333	NA
316.667	NA
450	NA
483.333	NA
283.332
233.332
216.666

## Sheet: Fig2_2
Hylyphantes	Drosophila
508.333	166.666
541.667	199.999
566.667	333.332
683.333	249.999
341.665
374.999
424.998
408.332

## Sheet: Fig2i_1
brain	legs	silk	venom
0.854054	1.42105	1.59126	1.63138
0.344383	1.22705	0.604572	1.09458
0.353344	0.821695	0.853109	0.428061
	1.54345
	0.858926
	1.49185
	0.907563
	1.01878
	1.44275
	0.911602
	0.974669

## Sheet: Fig2i_2
brain	legs	silk	venom
2.03034	1.7266	1.12454	1.54118
1.65436	1.67441	0.901591	1.51999
1.5283	1.63083	0.851798	1.12869
	1.77694
	1.56685
	1.85858
	1.69272
	1.78004
	1.82395
	1.72406
	1.79081
