# Supplementary material for: Single-cell transcriptomics reveals the brain evolution of web-building spiders
Source: Nat Ecol Evol. 2023 Nov 2;7(12):2125–42. doi: 10.1038/s41559-023-02238-y (PMC10697844; doi:10.1038/s41559-023-02238-y)
Supplement: Supplementary file 8 — Statistical source data. [file 41559_2023_2238_MOESM8_ESM.xlsx]

## Sheet: Fig3_b
	Peptiderfic_neuron	other Cells
Hylyphantes	8979	21898
Drosophila	1269	55633

## Sheet: Fig3_h
brain	leg	silk	venom
1.58386	0.587296	1.43037	0.217997
1.1281	0.440666	0.759554	0.252485
0.655786	0.0805361	1.31342	0
	0.677327
	0.151352
	0.61552
	0.172439
	0.135248
	0.57268
	0.152709
	0.199944

## Sheet: Fig3_i
brain	leg	silk	venom
0.457217	0.58666	0.14549	0.936996
0.298185	0.348626	0.0152226	1.21938
0.326585	0.122512	0.222996	0.690461
	0.537984
	0.100313
	0.661318
	0.160027
	0.182355
	0.233068
	0.141495
	0.117848
