# Supplementary material for: Single-cell transcriptomics reveals the brain evolution of web-building spiders
Source: Nat Ecol Evol. 2023 Nov 2;7(12):2125–42. doi: 10.1038/s41559-023-02238-y (PMC10697844; doi:10.1038/s41559-023-02238-y)
Supplement: Supplementary file 9 — Statistical source data. [file 41559_2023_2238_MOESM9_ESM.xlsx]

## Sheet: Fig4_f
1	2	3	4	5
0.0599504	0.0854514	0.122809	0.0859788	0.0297652
0.101676	0.0813996	0.0712631	0.0788352	0.0239117
0.0405638	0.0527477	0.0352556	0.0746824	0.0233816
0.0114146	0.00539428	-0.0022951	0.0452086	0.0204514
0.720395	0.018374	0.163578	0.0437888	0.0156446
0.392132	0.109748	0.068872	0.0392754	0.0148793
0.179056	0.0374846	0.176503	0.0380982	0.00952484
0.164013	-0.00442598	0.113381	0.0358666	-0.00996664
0.0720395	0.10379	0.0822886	0.0348543	0.0283911
0.0535623	0.0880502	0.0286008	0.0277418	0.0266192
0.0491925	0.0720395	-0.000325689	0.0275473	0.0149935
0.0453249	0.0657407	-0.000483135	0.0256873	0.00360145
0.0320954	0.063009		0.0244759	-0.00335291
0.0109684	0.0525617		0.0243154	-0.00442598
0.00756021	0.0521947		0.0241056	-0.00719322
0.00258074	0.0236007		0.021504	-0.00876849
0.113887	0.0160661		0.0206644	-0.00961672
0.224152	0.0128691		0.0203416	-0.0122787
0.336295	0.00202191		0.0197775	0.268599
0.0599932	-0.00405874		0.0193302	0.249667
0.301188	-0.00312644		0.0191144	0.0033272
0.180481	-0.00646861		0.0180747	0.13391
0.568384	0.199468		0.018061	0.126105
0.34101	0.0346223		0.0164642	0.113919
0.107689	-0.00638615		0.00966113	0.111264
0.594512	0.0147918		0.00681501	0.0694959
0.43334	0.0629938		0.00413638	0.0635239
0.795409	0.00342341		0.301165	0.0617089
0.189388			0.203765	0.0542141
0.508087			0.184535	0.0416902
0.352903			0.17696	0.0378031
0.082131			0.155588	0.0244177
0.218298			0.126974	0.02412
0.73571			0.114997	0.0221934
0.0457816			0.113589	0.00799884
0.0366485			0.102248	0.0151652
0.0298687			0.101581	-0.00188986
0.478358			0.0982583	0.0168418
0.0555184			0.0961424	0.0206945
0.248448			0.0906685	0.00208731
0.0129261			0.0846808	0.412745
0.120493			0.0823078	0.152552
0.442803			0.0783966	0.321639
0.0703795			0.075841	0.12553
0.180544			0.0728995	0.0580254
0.0597153			0.067886	0.038332
0.248097			0.0645601	0.199931
0.240378			0.0632741	0.054771
0.212965			0.062586	0.0120307
0.722389			0.0622635	0.0399351
0.525068			0.0577758	0.34101
0.325955			0.055727	0.0747121
0.0640809			0.0510688	0.057282
0.0593219			0.0494825	-0.00203657
0.0143439			0.047036	-0.00538048
0.667811			0.0431174	-0.00622071
0.225534			0.0414309	-0.00809512
0.429534			0.0382891	-0.0146281
0.765692			0.0382855	0.00467935
0.532146			0.0365031	0.00946974
0.42134			0.034987	-0.00376207
0.395724			0.0313551	0.156897
0.646017			0.0286655	-0.00101134
0.432756			0.0281357	-0.00164231
0.109606			0.027716	0.252936
0.0659014			0.0252762	0.0296183
0.879837			0.0236031	-0.00101309
			0.0212151	0.00536394
			0.0195258	0.276916
			0.0184389	0.248732
			0.0182589	0.0241064
			0.0177485	-0.0019696
			0.0171612	0.0273582
			0.0166112	0.0245107
			0.0138069
			0.012026
			0.0119292
			0.00914161
			0.00839369
			0.00826933
			0.00803899
			0.00749199
			0.00697126
			0.00635116
			0.00609375
			0.00431251
			0.0042791
			0.00408871
			0.00405346
			0.00290006
			0.00169465
			0.000645301
			-0.000391855
			-0.00131935
			-0.0022616
			-0.00281582
			-0.00323269
			-0.00397229
			-0.00409561
			0.202932
			0.0910518
			0.0490033
			0.0349711
			0.0410917
			-0.000245351
			0.260174
			0.588167
			0.210348
			0.197572
			0.0443459
			0.0216704
			0.0091712
			-0.00703406
			-0.00746338
			0.205352
			0.176179
			0.0332581
			0.0279494
			0.306959
			0.230681
			0.641242
			0.0883981
			0.081978
			0.0375697
			0.0606845
			0.218817
			0.09702
			0.00694471
