# Supplementary material for: Single-cell transcriptomics reveals the brain evolution of web-building spiders
Source: Nat Ecol Evol. 2023 Nov 2;7(12):2125–42. doi: 10.1038/s41559-023-02238-y (PMC10697844; doi:10.1038/s41559-023-02238-y)
Supplement: Supplementary file 10 — Statistical source data. [file 41559_2023_2238_MOESM10_ESM.xlsx]

## Sheet: Fig5_c
	A	B	C
Brain	680	250	162
Other_tissue	1244	616	605
