# Supplementary material for: Single-cell transcriptomics reveals the brain evolution of web-building spiders
Source: Nat Ecol Evol. 2023 Nov 2;7(12):2125–42. doi: 10.1038/s41559-023-02238-y (PMC10697844; doi:10.1038/s41559-023-02238-y)
Supplement: Supplementary file 11 — Statistical source data. [file 41559_2023_2238_MOESM11_ESM.xlsx]

## Sheet: Fig6_a
abdomen	brain	legs	silk_gland	venom_gland
34.0993	82.1483	41.4796	25.5775	30.733
28.7029	92.4762	52.665	27.4158	27.1708
28.1756	70.0058	36.0311	17.0871	26.7636
34.8078		44.8457
		42.7294
		46.1343
		38.7216
		40.1523
		40.1058
		36.9149
		37.488

## Sheet: Fig6_b
Linyphiidae	Theridiidae	Heptathelidae	Atypidae
626.41	260.41	7.46	87.68
696.62	271.68	6.42	109.93
558.47	353.33	23.93	45.99
	529.05	22.3	104.17
	479.91	13.12
	459.49	32.13
	490.41	23.94
		21.34

## Sheet: Fig6_c
GFP	Ben_RNAi_1	Ben_RNAi_2	Ben_RNAi_3
1.35347	0.695762	0.434271	0.565135
1.36289	0.622725	0.336031	0.527289
1.65481	0.644685	0.388683	0.4954
0.766664
0.52003
0.7457
0.983957
1.07674
1.04006

## Sheet: Fig6_f
GFP	Ben_RNAi
0	0
2	3
0	1
0	2
0	4
1	2
3	0
1	3
0	3
0	0
0	2
1	1
5	0
0	6
3	0
0	2
0	0
0	1
3	2
	1

## Sheet: Fig6_g
GFP	Ben_RNAi
95	76
32	38
107	72
69	96
127	106
64	79
129	55
139	92
95	32
87	56
37	137
27	95
39	62
76	40
183	41
108	59
107	16
56	41
82	167
99	135
75	76
95	112
71	32.79
99	127
85	113
75	74
105	60
103	143
117	76
140	65
169	46
118	86
91	100
	70
	96
	102
	136

## Sheet: Fig6_h
GFP	Ben_RNAi
6	1
2	0
6	0
1	0
0	1
0	0
0	6
0	1
0	0
0	4
11	8
8	0
6	0
6	11
0	0
2	1
0	0
0	6
0	0
0	11
0	0
0	0
6	0
1	0
2	0
2	1
15	1
1	1
2	1
0	4
0	0
9	0
8	0
9	0
13	2
14	2
16	1
9	4
3

## Sheet: Fig6_i
GFP	Ben_RNAi
0.545455	0.333333
0.772727	0.388889
0.590909	0.277778
0.571429	0.333333
0.565217	0.315789
