# Supplementary material for: Single-cell transcriptomics reveals the brain evolution of web-building spiders
Source: Nat Ecol Evol. 2023 Nov 2;7(12):2125–42. doi: 10.1038/s41559-023-02238-y (PMC10697844; doi:10.1038/s41559-023-02238-y)
Supplement: Supplementary file 12 — Statistical source data. [file 41559_2023_2238_MOESM12_ESM.xlsx]

## Sheet: Extended_fig1_f
	Female	male
0	0.506263	0.493737
1	0.513465	0.486535
2	0.533587	0.466413
3	0.531134	0.468866
4	0.491612	0.508388
5	0.51287	0.48713
6	0.515698	0.484302
7	0.47605	0.52395
8	0.458533	0.541467
9	0.479319	0.520681
10	0.47574	0.52426
11	0.502481	0.497519
12	0.536481	0.463519
13	0.468886	0.531114
14	0.516667	0.483333
15	0.512903	0.487097
16	0.602291	0.397709
17	0.45975	0.54025
18	0.508349	0.491651
19	0.461538	0.538462
20	0.494	0.506
21	0.511429	0.488571
22	0.510714	0.489286
23	0.46332	0.53668
24	0.757085	0.242915
25	0.466942	0.533058
26	0.476793	0.523207
27	0.669725	0.330275
28	0.56338	0.43662
29	0.648352	0.351648
30	0.4875	0.5125
31	0.452703	0.547297
32	0.581081	0.418919
33	0.41958	0.58042
34	0.272727	0.727273
35	0.617188	0.382812
36	0.59322	0.40678
37	0.181034	0.818966
38	0.460526	0.539474
39	0.428571	0.571429
40	0.342105	0.657895
41	0.607143	0.392857
