# Supplementary material for: Single-cell transcriptomics reveals the brain evolution of web-building spiders
Source: Nat Ecol Evol. 2023 Nov 2;7(12):2125–42. doi: 10.1038/s41559-023-02238-y (PMC10697844; doi:10.1038/s41559-023-02238-y)
Supplement: Supplementary file 13 — Statistical source data. [file 41559_2023_2238_MOESM13_ESM.xlsx]

## Sheet: Extended_fig4
	0	1	2	3	4	5	6	7	8	9	10	11	12	13	14	15	16	17	18	19	20	21	22	23	24	25	26	27	28	29	30	31	32	33	34	35	36	37	38	39	40	41
evm.TU.CTG-1246.1	0.0437498	0.0415955	0.0335143	0.0506023	0.0657095	0.0331107	0.0672802	0.0397999	0.0270554	0.0115713	0.0501704	0.0710469	0.0549491	0.0188496	0.0243919	0.0278224	0	0.0418671	0.035082	0.0418857	0.0733676	0	0.0589804	0	0.039063	0	0.0430277	0	0	0	0.147568	0.00355376	0.0346924	0.059095	0.0538147	0.00941832	0	0.00341373	0.00443251	0.00564541	0	0
evm.TU.CTG-1.2	0.00895586	0.00819011	0.00932391	0.00539584	0.00423629	0.00111803	0.0130496	0.0108598	0	0	0	0	0.0107186	0.00187994	0.00576103	0.00682003	0	0	0.000638324	0	0.00507134	0	0	0.00491117	0	0	0.00386416	0	0	0	0	0.00517719	0.0128598	0	0	0	0	0.0281171	0	0.00448081	0	0
evm.TU.CTG-1387.37	0.0138767	0.022252	0.0125547	0.0236848	0.015093	0.00817952	0.0178542	0.0142182	0.0112832	0.0168269	0.00874995	0.0120936	0.0135518	0.0110559	0.0107579	0.0171273	0	0.00832665	0.0247128	0.0413065	0.0321018	0	0.0137695	0	0.00959835	0	0.00884698	0	0	0.0377487	0.126235	0.0101348	0	0.0297762	0	0	0	0	0	0.0281714	0	0
evm.TU.CTG-135.11	0.00531549	0.00765077	0.00160728	0.00272609	0.00413769	0.00479958	0.0107888	0.0065499	0.00393143	0.00319052	0.00301611	0.00417204	0.0100217	0.00572056	0.00949889	0.000703771	0	0.00732781	0.0105726	0	0	0	0	0	0	0	0.00407303	0	0	0	0.0500393	0	0.00791687	0	0	0	0	0	0	0	0.0188495	0
evm.TU.CTG-974.5	0.321892	0.352068	0.214666	0.242325	0.249221	0.285235	0.526992	0.219508	0.165141	0.0612364	0.312371	0.327267	0.277399	0.323609	0.350567	0.26937	0.121812	0.172337	0.0624415	0.341786	0.172896	0.132849	0.157457	0.251526	0.0640587	0.00722692	0.127431	0.0842458	0.0231932	0.068583	0.629814	0.0971531	0.0893298	0.0827009	0.340798	0.11038	0.223542	0.271965	0.0260105	1.2393	0.0908054	0.0475556
evm.TU.CTG-1324.2	0.0583366	0.0324914	0.018073	0.0179703	0.0263597	0.029872	0.0137009	0.0258296	0.00138066	0.00146501	0.0102927	0.0245239	0.0340483	0.0285439	0.0361496	0.0317293	0.00250868	0.0242369	0.00998915	0.0445733	0.00867248	0	0.0219072	0	0	0.00299567	0.00704618	0	0	0	0.00341083	0.0434	0.0492398	0	0.0280169	0.00801364	0	0	0	0	0	0
evm.TU.CTG-977.22	0.319365	0.259757	0.230635	0.149427	0.269859	0.274091	0.412228	0.238391	0.122185	0.0696988	0.203362	0.250087	0.212971	0.290431	0.174599	0.346214	0.0243082	0.218845	0.174689	0.243304	0.278793	0.13714	0.392728	0.217996	0.0506397	0.00310741	0.107443	0	0.0196992	0.150966	0.044782	0.0767752	0.0777581	0.0366596	0.368733	0.0311193	0.0190245	0.409625	0.111269	0.579979	0.154564	0
evm.TU.CTG-1407.6	0.104399	0.0560005	0.0654107	0.0414303	0.0625966	0.102935	0.153589	0.0552731	0.0427786	0.0193213	0.0741859	0.106639	0.0848418	0.0622992	0.0535771	0.0425444	0	0.0499569	0.0762755	0.076598	0.132916	0.00926428	0.0276395	0.00974509	0	0.0580938	0.0277227	0.0942086	0.00406233	0.00523785	0.0260148	0.0835922	0.0344634	0.115991	0.0461927	0.00941832	0.0140052	0.0341955	0	0.0180878	0.0505005	0
evm.TU.CTG-1407.7	0.242005	0.153368	0.128388	0.0920677	0.155606	0.172737	0.330196	0.137749	0.130729	0.0394138	0.142087	0.172212	0.151981	0.15415	0.159257	0.161998	0.0131654	0.181919	0.192343	0.159997	0.218893	0.0816229	0.0861314	0.151636	0.0261368	0.0172728	0.113713	0.0371112	0.0219931	0.0275592	0.378158	0.0526288	0.148049	0.231924	0.152987	0.04712	0.0436906	0.348132	0.0230019	0.115841	0.0106168	0
evm.TU.CTG-411.9	0.023066	0.016613	0.0216659	0.0180731	0.0301194	0.0257752	0.00984942	0.0124174	0.0166303	0.0114529	0.0220477	0.0140021	0.00463582	0.0291044	0.0207664	0.00805777	0	0.000554649	0.0226596	0.0216579	0.0146331	0.00559785	0.0129526	0.0117965	0	0	0.0108533	0	0	0	0.0116085	0	0.0108717	0.0183955	0	0.0112362	0	0.0372867	0.0294905	0	0	0
evm.TU.CTG-98.26	0.916005	0.798428	0.743581	0.68777	0.646513	0.833454	1.31186	0.588708	0.442391	0.409042	0.655556	0.775292	0.878452	0.823543	0.787196	0.780114	0.0351786	0.556247	0.90608	0.792773	0.841148	0.270899	0.701492	0.527015	0.204617	0.0641243	0.334371	0.150247	0.0305092	0.202737	0.675539	0.41492	0.514183	0.642971	0.420659	0.0653476	0.124767	0.441802	0.333937	1.8936	0.174193	0
evm.TU.CTG-131.17	0.00529982	0.00259418	0.0137049	0.00496988	0.0104437	0.00962102	0.00353608	0	0.00506636	0	0	0.0011875	0.012015	0.0114221	0	0	0.00577713	0.0191123	0.00641968	0	0	0	0.00783552	0	0	0.152858	0	0	0	0	0	0	0	0	0	0	0.0724876	0	0	0	0	0
evm.TU.CTG-1305.5	0	0.000467778	0.000525141	0	0	0.00519624	0.00221266	0.00532685	0.00426301	0.000989544	0	0.00225944	0	0	0	0.00597593	0	0.00324371	0	0	0.00170242	0	0	0	0	0	0	0	0	0	0	0	0	0	0	0.039043	0	0	0	0	0	0
evm.TU.CTG-1354.14-evm.TU.CTG-1354.15	0.0946441	0.0690905	0.038106	0.117231	0.0643462	0.0660019	0.193261	0.0868695	0.0130357	0.0248132	0.0736116	0.0479456	0.0594235	0.0770161	0.0611209	0.0672606	0	0.0731547	0.10969	0.0792581	0.253998	0.0523144	0.0754434	0.0212544	0.0241274	0	0.0343991	0.00445398	0	0	0.0118551	0.0362239	0	0.196297	0.0424398	0	0	0.0562738	0.0042475	0.0222684	0.0237915	0
evm.TU.CTG-691.1	0.911764	1.1236	0.594593	0.930988	0.510552	0.528083	1.53169	0.902147	0.698431	0.494832	0.864888	0.695741	0.44574	0.959224	0.646127	0.744364	0.0198197	0.933668	1.03406	0.819148	1.02753	0.252612	0.763115	1.15665	0.358155	0.0556317	0.963886	0.184046	0.0316925	0.157843	0.516464	0.382145	0.426853	1.05258	0.545195	0.266394	0.203875	0.5636	0.275176	0.430216	0.581285	0.0951113
evm.TU.CTG-1027.23	0.00339104	0.000847074	0.00296967	0	0.0091141	0	0.00138389	0.00781962	0.00182594	0.00114698	0.0122199	0	0.00327151	0	0	0.00224046	0	0.0242146	0.00586464	0	0	0	0	0.0140758	0	0	0.000846438	0	0	0	0	0	0	0.00603887	0	0	0	0.00386873	0	0	0.0147593	0
evm.TU.CTG-1027.5	0.000661573	0.00285928	0.0027915	0.00340179	0	0.00674755	0	0	0.0021576	0.000746736	0.00149103	0.0035879	0.00458972	0.00429685	0.00519135	0.00186355	0	0	0	0	0.00345054	0	0	0	0	0	0.00133763	0	0	0	0	0	0	0.00477469	0	0	0	0	0.00443251	0	0	0
evm.TU.CTG-1260.1	0.0131862	0.0256277	0.0152555	0.0224422	0.0177642	0.0164113	0.0201809	0.0254868	0.00649928	0.00497439	0.011568	0.0178915	0.0325243	0.0114092	0.00547184	0.00871137	0	0.0247901	0.00600896	0.011462	0.00428167	0	0.00574309	0.0459643	0	0.0175765	0.0405837	0	0.00919654	0	0	0.00617845	0	0	0	0	0	0	0	0	0.0519332	0
evm.TU.CTG-1283.5-evm.TU.CTG-1283.6	0.00727505	0.000685312	0.000695433	0.00262385	0.00105977	0.00546143	0.00601804	0.00252456	0.000842256	0	0.00359487	0	0	0.00340513	0.00137068	0	0	0	0.00670505	0.00976677	0	0	0.0206919	0	0	0	0.00407776	0	0	0	0	0	0	0.0124254	0	0	0	0	0	0	0	0
evm.TU.CTG-1591.1	0.0396892	0.0287097	0.0391309	0.0363597	0.0274036	0.0384523	0.0379574	0.0131991	0.0424897	0.00692442	0.0303192	0.0385178	0.0114234	0.0289916	0.0393596	0.0359932	0	0.0221558	0.0180497	0.0426659	0.0248855	0	0.0825826	0.0440108	0	0	0.0117479	0.00207048	0.00381322	0	0.148236	0	0.0134932	0.00736003	0.023125	0	0.0177664	0.00967421	0	0.0142743	0.0495353	0
evm.TU.CTG-1591.2	0.0501708	0.0269576	0.0312345	0.0298645	0.0537188	0.0343992	0.0509872	0.0163679	0.0161116	0.0155797	0.0576884	0.0394307	0.0232169	0.0441112	0.0330882	0.0221901	0	0.044325	0.00827683	0.0446604	0.0310075	0	0.0367533	0.00657304	0.087918	0.00661792	0.0117385	0	0	0	0.0742493	0.0418375	0.035787	0.0122243	0	0.0278373	0.0177664	0.0253555	0	0.0174824	0.1054	0
evm.TU.CTG-1653.1	0.0762229	0.0767386	0.0879906	0.0835158	0.0819569	0.0771014	0.0575557	0.0599138	0.0555355	0.0347517	0.0899545	0.0546833	0.0431821	0.06327	0.0752023	0.100212	0	0.0524179	0.193833	0.0785083	0.0905184	0.0305816	0.0428465	0.15754	0.0125797	0	0.0478683	0.0407024	0	0.0971831	0.0377029	0.104553	0.0167661	0.0420768	0.0087511	0.0399378	0.0357276	0.121669	0.013077	0.0369589	0.118612	0
evm.TU.CTG-886.1	0.0891535	0.0769271	0.078226	0.0782384	0.0823122	0.0436526	0.0726579	0.033973	0.0316814	0.0212048	0.0670915	0.038248	0.0479943	0.040133	0.0717656	0.0782032	0	0.05201	0.0321549	0.0557898	0.0502886	0.0286	0.0477634	0.0470756	0	0	0.0570742	0.0242379	0	0.0230088	0.289696	0	0.0715478	0.0509942	0.0957946	0	0	0.0373145	0	0.00888415	0.0713737	0
evm.TU.CTG-1173.21	0.0411637	0.0549817	0.025527	0.0412319	0.0487027	0.0349455	0.0476409	0.0435856	0.052453	0.0305412	0.0798335	0.0441711	0.0754221	0.0323836	0.0413942	0.0268362	0	0.0301236	0.0227743	0.0881376	0.271866	0.0164437	0.0345975	0.0302066	0	0	0.0389319	0	0	0.0209714	0.0241127	0.0231158	0	0.0315464	0.0272856	0	0	0.00965147	0	0	0	0.0122772
evm.TU.CTG-1554.2	0.0026276	0.000278908	0.000812297	0	0.00053152	0	0	0	0	0	0	0.000598098	0	0	0	0.00271031	0	0	0	0	0	0	0	0	0	0	0.00131091	0	0	0	0	0	0	0	0	0	0	0	0	0	0	0
evm.TU.CTG-1545.20	1.97591	2.10073	1.81262	1.75481	1.6479	1.85999	2.57272	1.61972	1.38657	1.04057	1.87195	2.01186	1.95341	1.79789	2.16809	1.6715	0.169548	1.78451	2.19473	1.84666	2.08717	0.667812	1.78337	1.40999	0.796546	0.281085	1.44716	0.344559	1.33022	0.507388	2.10076	0.827222	1.05044	2.9999	1.52375	0.627157	0.679281	1.86721	0.751696	1.34123	1.51777	0.130574
evm.TU.CTG-1295.1	0.0904806	0.0828631	0.0528115	0.0951722	0.0796822	0.0498671	0.102131	0.0808092	0.0204053	0.0188187	0.0785794	0.0860923	0.0930011	0.111974	0.0740973	0.05658	0.0166448	0.0459322	0.942894	0.104237	0.116064	0.115652	0.0660877	0	0.0564656	0	0.0386064	0	1.64384	0.0560503	0.979498	0.0634097	0.0937965	0.16424	0.422387	0.104171	0.0715639	0.0585476	0	0.0312149	0.0545271	0
evm.TU.CTG-161.1	0.16263	0.148168	0.117133	0.113687	0.126804	0.188613	0.258632	0.111998	0.0980682	0.0538124	0.130661	0.136309	0.156822	0.0983476	0.186611	0.1885	0.0113155	0.185126	0.0910393	0.113658	0.234434	0.0385258	0.0669854	0.227518	0.0281805	0.0440297	0.11076	0.0115144	0	0	0.0662305	0.0837993	0.0447366	0.097754	0.0963014	0.0790713	0.0146721	0.103467	0.00824068	0.0863698	0.116587	0
evm.TU.CTG-1504.18	0.479783	0.512721	0.36433	0.443568	0.338664	0.411051	1.01284	0.397367	0.213737	0.118629	0.354683	0.493778	0.427022	0.41736	0.327415	0.552223	0.0285942	0.389365	0.281428	0.418976	0.726944	0.0748328	0.687219	0.183805	0.0925233	0.0495608	0.239413	0.0198175	0.0542206	0.0887518	0.425875	0.114489	0.0908087	0.461115	0.191963	0.196628	0.159854	0.190081	0.0803445	0.133535	0.0546304	0
evm.TU.CTG-627.10	0.549042	0.538528	0.592285	0.44167	0.406941	0.693364	0.412346	0.485172	0.199975	0.0827978	0.413439	0.417641	0.312584	0.558227	0.464308	0.744394	0.0352323	0.442279	2.47978	0.449095	1.20747	0.111909	0.182857	0.742797	0.0138107	0.085929	0.222975	0.128558	0.0132161	0.118377	0.285776	0.0974943	0.433436	1.02467	0.298285	0.0390735	0.0647929	0.501271	0.0595177	0.160141	0	0
evm.TU.CTG-1504.54	0.860044	1.07336	0.713354	0.721189	0.675907	0.882614	1.58323	0.70996	0.69765	0.430452	0.902551	0.861334	0.848584	0.902433	0.845327	0.844135	0.0560555	0.841342	0.561726	0.948913	0.80882	0.445599	0.913105	0.877263	0.206323	0.140236	0.493573	0.0753983	0.168963	0.195297	0.437289	0.326197	0.495957	0.631365	0.637219	0.278383	0.152275	0.884866	0.21477	0.392636	0.497161	0
evm.TU.CTG-408.22	0.320319	0.325574	0.247977	0.227047	0.223479	0.288691	0.579872	0.233738	0.222234	0.122057	0.280391	0.272281	0.289442	0.276813	0.300364	0.258684	0.0158095	0.327255	0.170613	0.336786	0.23819	0.0681002	0.311726	0.176336	0.122636	0.00661792	0.113814	0.0862533	0.0316952	0.0438095	0.171903	0.123199	0.155893	0.143195	0.17841	0.0659844	0.0140052	0.35207	0.0646184	0.199127	0.0855179	0
evm.TU.CTG-51.6	0.00217706	0	0.00104963	0	0	0.00140125	0	0	0	0	0	0	0	0	0	0	0	0	0.00254323	0	0	0	0	0	0	0.00310741	0	0	0	0	0	0	0	0	0	0	0	0.0355492	0	0	0	0
evm.TU.CTG-993.5	0.0366304	0.0441321	0.0229451	0.0291407	0.0340337	0.0151883	0.0704599	0.0277804	0.0142051	0.0103993	0.0320646	0.0390786	0.018776	0.0194965	0.064677	0.00986768	0	0.0217562	0.0693008	0.0309999	0.0338324	0.0138248	0.0367824	0.036905	0	0.0183085	0.0208162	0.00700008	0	0.00759224	0.0583401	0	0.0135569	0.0298964	0.023125	0	0	0.0428119	0.0577607	0.0115861	0.026279	0
evm.TU.CTG-935.7	0.864772	0.725784	0.719145	0.599991	0.765724	0.77967	0.856656	0.529697	0.8316	0.787472	0.742106	0.681675	0.734757	0.576567	0.896282	0.780399	0.0439283	0.637584	1.37122	0.815992	0.883751	0.441932	1.24873	0.57437	0.244937	0.0688999	0.391494	0.0462122	0.484159	0.235083	0.852064	0.239645	0.222549	0.757759	0.516172	0.122541	0.46243	0.667745	0.379267	0.407239	0.274104	0.0830179
evm.TU.CTG-725.3	0.0605984	0.0355265	0.0630282	0.0514884	0.0633291	0.0502984	0.035678	0.0308246	0.0506646	0.047479	0.0300739	0.051139	0.0550056	0.0722395	0.0555586	0.0566897	0.111375	0.0462888	0.114223	0.0362169	0.0456384	0.10581	0.056522	0.006292	0.0448154	0.00310741	0.0532445	0	0.0566836	0.0980474	0.126664	0.0185104	0	0.0757976	0.0188338	0.00661236	0.0302735	0.120031	0.00952918	0.028646	0	0
evm.TU.CTG-1192.39	0.0268365	0.0110665	0.0151592	0.0188198	0.0192076	0.0204041	0.0178435	0.0270827	0.0134695	0.0131572	0.0144303	0.00584497	0.0167921	0.0206255	0.0205386	0.0306013	0	0.00180225	0.0401647	0.0210116	0.0224882	0	0.0324816	0.0101073	0	0	0.00283886	0	0	0	0	0	0.0183039	0.041338	0	0	0	0.0374297	0	0	0.0273895	0
evm.TU.CTG-479.1	0.171086	0.149541	0.112495	0.11021	0.0955647	0.12696	0.206473	0.118265	0.0703346	0.0521199	0.0796337	0.115851	0.0916809	0.106937	0.104678	0.143752	0.0145423	0.14789	0.168527	0.0940155	0.12909	0.0427628	0.0593511	0.135367	0.0105845	0.0261865	0.0487294	0.052834	0.00381322	0.0237088	0.0201689	0.0117221	0.284149	0.0893327	0.233217	0.0099156	0.0465701	0.0739725	0.0148526	0.0358206	0	0
evm.TU.CTG-694.6	0.00259849	0.00265433	0.00446621	0.00556377	0.00354775	0.0036012	0	0.00410116	0	0	0	0	0.00763418	0.0038346	0.00514176	0.017135	0	0	0	0	0.0252486	0	0	0	0	0	0	0	0	0	0	0	0	0.0299877	0	0	0	0	0	0	0	0
evm.TU.CTG-51.7	0.00337752	0.0012463	0.00451015	0	0.00237615	0.000669709	0.00169458	0.00482269	0.00992208	0	0.00468249	0	0	0	0.00368565	0.00591102	0	0.00434412	0.0102752	0.0125119	0	0	0.00545673	0	0	0	0	0	0	0	0	0	0	0.00659282	0	0	0	0	0	0	0	0
