# Supplementary material for: Single-cell transcriptomics reveals the brain evolution of web-building spiders
Source: Nat Ecol Evol. 2023 Nov 2;7(12):2125–42. doi: 10.1038/s41559-023-02238-y (PMC10697844; doi:10.1038/s41559-023-02238-y)
Supplement: Supplementary file 14 — Statistical source data. [file 41559_2023_2238_MOESM14_ESM.xlsx]

## Sheet: Extended_fig5_a
	neuropeptides	others
markers	0.181102	0.818898
all_gene	0.00371261	0.996287
