# Supplementary material for: Single-cell transcriptomics reveals the brain evolution of web-building spiders
Source: Nat Ecol Evol. 2023 Nov 2;7(12):2125–42. doi: 10.1038/s41559-023-02238-y (PMC10697844; doi:10.1038/s41559-023-02238-y)
Supplement: Supplementary file 15 — Statistical source data. [file 41559_2023_2238_MOESM15_ESM.xlsx]

## Sheet: Extended_fig6_a
spider/fly	0	1	2	3	4	5	6	7	8	9	10	11	12	13	14	15	16	17	18	19	20	21	22	23	24	25	26	27	28	29	30	31	32	33	34	35	36	37	38	39	40	41	42	43	44	45	46	47	48
0	0.0165042	0.0239833	0.0290653	0.021055	0.0141541	0.0356154	0.0226581	0.0254666	0.0609701	0.0481748	0.0261683	0.0400285	0.0164476	0.0258902	0.0185305	0.0217417	0.0219888	0.0353293	0.0454369	0.0484484	0.0443335	0.0259535	0.0755799	0.0149938	0.0232465	0.0564309	0.0344748	0.029296	0.0664724	0.0330429	0.0141541	0.0255274	0.0153383	0.0174724	0.0516774	0.0123951	0.0244478	0.0667158	0.0254666	0.0401325	0.0444105	0.0343649	0.0168613	0.0120625	0.0309814	0.0432902	0.0073278	0.025586	0.0156014
1	0.0600523	0.0224174	0.0404947	0.0194843	0.0251706	0.072163	0.0292425	0.0558724	0.0565693	0.01445	0.0246734	0.0252558	0.0198905	0.00703478	0.0367503	0.065053	0.0659288	0.0506561	0.0149832	0.016197	0.00576581	0.0352828	0.036464	0.0295242	0.0246022	0.054917	0.0158259	0.0228723	0.0349236	0.0752196	0.0377956	0.0207407	0.0121466	0.0214316	0.0501559	0.0230536	0.0655594	0.0250347	0.0783235	0.0151712	0.0218535	0.0139867	0.0478707	0.0766971	0.0699535	0.0167774	0.0632866	0.0693476	0.0186187
2	0.0424705	0.0215837	0.00725246	0.0186481	0.0828995	0.0188951	0.0445864	0.0517271	0.0771495	0.0136095	0.0285718	0.152088	0.150338	0.0556954	0.0335809	0.0253371	0.0171329	0.00638958	0.0398802	0.0580759	0.0936171	0.161481	0.0522811	0.197639	0.0636221	0.0541111	0.0978233	0.0730896	0.070484	0.0140861	0.0709371	0.0424641	0.167443	0.0377845	0.100802	0.0300807	0.017111	0.0457659	0.0309727	0.136094	0.0515118	0.0491728	0.00598996	0.0323827	0.00789371	0.0664934	0.0293386	0.0121717	0.0696614
3	0.0258236	0.0332319	0.0190713	0.0303313	0.0234958	0.0212338	0.0206974	0.0887098	0.0997267	0.0253527	0.0159282	0.0193873	0.0353854	0.0180195	0.0313489	0.0202437	0.020366	0.0365714	0.0184712	0.0190713	0.0167646	0.0362192	0.0491568	0.0686242	0.0519165	0.065372	0.0162741	0.016712	0.0650944	0.0258236	0.0234958	0.03594	0.0170675	0.0547979	0.0606636	0.031411	0.0175409	0.0160005	0.0220865	0.0160572	0.0552054	0.0179784	0.0178238	0.0310848	0.0197049	0.0165891	0.0167342	0.0359783	0.0171982
4	0.0522483	0.0204285	0.0121674	0.0174895	0.108134	0.033226	0.0388236	0.00913547	0.0555832	0.0249716	0.026076	0.156307	0.148139	0.0956943	0.0253995	0.0364867	0.0222225	0.0156581	0.038389	0.104354	0.146019	0.147118	0.0602053	0.225092	0.0825818	0.0529943	0.13642	0.129162	0.0648418	0.0129221	0.0750699	0.0342893	0.239553	0.0359216	0.0986679	0.0308709	0.0135922	0.0564665	0.036738	0.169955	0.0369191	0.0948788	0.00963445	0.0240549	0.0134551	0.106961	0.0296995	0.0196612	0.0711636
5	0.0139867	0.0652608	0.0501145	0.0372713	0.0585311	0.046847	0.0618058	0.0102041	0.0963614	0.0544311	0.0238715	0.0823869	0.0625	0.0852449	0.0253707	0.0333999	0.0423951	0.0314507	0.0589336	0.0788056	0.0916752	0.0794322	0.0852829	0.0693649	0.041603	0.0540157	0.0868099	0.0572322	0.0768717	0.0139867	0.0350025	0.0417634	0.0563841	0.0433831	0.10062	0.0219221	0.0336202	0.065053	0.0204293	0.0783965	0.0507138	0.0786107	0.0235591	0.0314612	0.0390149	0.0790414	0.0431118	0.0478876	0.047315
6	0.0381056	0.0612872	0.05799	0.0171724	0.0309003	0.0562315	0.0447676	0.0176671	0.0718788	0.0366449	0.0231679	0.0366378	0.0300512	0.0423638	0.0265915	0.0419456	0.0715679	0.0540836	0.0361712	0.05799	0.0342283	0.037815	0.0597591	0.0142227	0.026646	0.0526886	0.0409414	0.0336935	0.0603161	0.064028	0.0205436	0.0137231	0.0223821	0.0288724	0.0479162	0.015726	0.059086	0.0397121	0.0715865	0.029752	0.0198007	0.03263	0.0450733	0.0500531	0.0646124	0.0454239	0.0508889	0.0599262	0.0231806
7	0.0649765	0.0409201	0.0418672	0.0173692	0.031486	0.065911	0.00760647	0.0271437	0.0415068	0.012324	0.0749869	0.00627885	0.0134635	0.00978816	0.0800767	0.0648949	0.0734787	0.0459752	0.0107055	0.0119245	0.0253499	0.00983074	0.0395941	0.018775	0.0240288	0.0528783	0.0281174	0.0214083	0.0451687	0.105246	0.0420908	0.0095439	0.0157147	0.00500191	0.0481069	0.061356	0.0972925	0.0512734	0.0824161	0.0348613	0.00514296	0.0145607	0.042325	0.164745	0.100294	0.0309907	0.240815	0.03839	0.0284363
8	0.051972	0.041017	0.0120244	0.0350419	0.0637635	0.0495665	0.0230254	0.00906401	0.0452293	0.0123737	0.0197731	0.0381084	0.0727545	0.0247392	0.0222023	0.0216347	0.0441671	0.0257554	0.0324668	0.048272	0.102828	0.0397856	0.0371522	0.144721	0.0689762	0.052926	0.0952493	0.133907	0.0431024	0.0128509	0.0637635	0.0241258	0.183437	0.020225	0.0481548	0.0274939	0.0491033	0.0550864	0.0181609	0.142064	0.0259987	0.0639064	0.0570643	0.0326928	0.0333641	0.0698718	0.0837483	0.0193754	0.0329002
9	0.0248388	0.0400766	0.00552291	0.0340958	0.0609741	0.0546324	0.0288259	0.00857972	0.0530697	0.011891	0.0350467	0.076957	0.0897789	0.0582813	0.031638	0.0134417	0.0274628	0.0233443	0.0444669	0.0896417	0.131116	0.0721967	0.0417376	0.170464	0.0824047	0.0524631	0.121001	0.14149	0.0596053	0.0123685	0.0403955	0.0260643	0.230071	0.0366607	0.0476896	0.028125	0.0318412	0.0674703	0.00857972	0.167775	0.0283224	0.0801338	0.0513353	0.0516525	0.0309718	0.0813083	0.0790161	0.0218099	0.0472308
10	0.0439615	0.0294182	0.0304486	0.0265062	0.0589455	0.0347658	0.0168342	0.0729967	0.062159	0.0215079	0.0364377	0.015519	0.041434	0.0141458	0.0353888	0.0492289	0.0495932	0.0577389	0.0292523	0.0304486	0.0128859	0.028394	0.0372294	0.0525648	0.0400237	0.0616851	0.0248785	0.0257496	0.0489742	0.0659423	0.0589455	0.0422655	0.0264568	0.0573801	0.0569581	0.0235468	0.0550843	0.0243345	0.0547264	0.0244473	0.0433539	0.0425001	0.0420423	0.0349936	0.0317125	0.0255051	0.038818	0.042323	0.0401901
11	0.047143	0.0543891	0.0405384	0.051552	0.0448661	0.0426536	0.0421289	0.0434876	0.037648	0.0466823	0.0374641	0.0408475	0.0391174	0.0395096	0.0371163	0.0416852	0.0418048	0.0397045	0.0399515	0.0405384	0.0382822	0.0395301	0.0377264	0.038411	0.0386513	0.0858259	0.0378024	0.0382308	0.0375102	0.047143	0.0448661	0.0393919	0.0385785	0.039615	0.0812205	0.0371471	0.0390415	0.0375348	0.0434876	0.0375903	0.0397511	0.0394694	0.0393183	0.0369852	0.0411582	0.0381106	0.0382525	0.0394109	0.0387063
12	0.0288849	0.0664799	0.0682521	0.0381034	0.0484143	0.0391325	0.0461962	0.0106293	0.0879087	0.0419739	0.0397628	0.015799	0.024437	0.0586326	0.0365869	0.0263103	0.0534207	0.0402981	0.0278883	0.0530763	0.0735961	0.0457516	0.07045	0.0376779	0.0394063	0.0544221	0.0715966	0.0780865	0.0762396	0.0434266	0.0241419	0.0639308	0.0222123	0.0463659	0.0496584	0.0245202	0.0482518	0.0494405	0.0319403	0.0822054	0.0473527	0.0582581	0.0505357	0.0393624	0.0576029	0.0966955	0.0522272	0.0513015	0.0341141
13	0.0230162	0.0304458	0.0325494	0.0275369	0.0206817	0.0184132	0.0178752	0.0192683	0.0132808	0.0225439	0.0531143	0.0165613	0.0147874	0.0151896	0.051737	0.0348837	0.0351274	0.0777339	0.0156426	0.0162444	0.013931	0.0152106	0.0268374	0.0140631	0.0143095	0.0626786	0.0134391	0.0138784	0.0131395	0.0460331	0.0206817	0.0150689	0.0285663	0.0152976	0.0579565	0.0256626	0.0593794	0.0264487	0.0385585	0.0132216	0.0154372	0.0151483	0.0300688	0.0776979	0.0849367	0.0137551	0.099647	0.04551	0.0143659
14	0.0524293	0.050008	0.0106415	0.0219983	0.0907244	0.0128226	0.0491272	0.0136826	0.0463639	0.0339733	0.0224978	0.16477	0.157976	0.0769362	0.0214337	0.0591274	0.0358436	0.0195717	0.0603289	0.0532511	0.0755783	0.125667	0.078614	0.0940151	0.0436441	0.0573401	0.0793606	0.0165439	0.0532259	0.0349278	0.0907244	0.0474053	0.0694605	0.0290954	0.106989	0.0143203	0.018209	0.0379967	0.0410511	0.117097	0.0788836	0.0669959	0.0187777	0.0139883	0.0338477	0.0491545	0.0165884	0.00947889	0.106168
15	0.0703777	0.0214229	0.0638947	0.0184869	0.0348166	0.0652608	0.0350042	0.0203042	0.0493256	0.0269591	0.0195669	0.0519405	0.0449496	0.0240999	0.0249223	0.0414577	0.042084	0.0560538	0.0324185	0.0212752	0.0428137	0.0483741	0.046082	0.0488983	0.0359583	0.0539556	0.0341124	0.0188094	0.0356959	0.0419928	0.0699934	0.0236121	0.0607494	0.0122676	0.0491896	0.0287511	0.0443217	0.0439338	0.0611856	0.0404924	0.0376553	0.0239331	0.0291337	0.0412644	0.0619872	0.0274758	0.0472694	0.0533076	0.0259679
16	0.0124653	0.0199752	0.0112499	0.0170348	0.0101056	0.0393451	0.0145596	0.0615633	0.0472454	0.0119879	0.0632992	0.023831	0.0166047	0.0136739	0.0769349	0.00680882	0.00693282	0.0190525	0.01003	0.0112499	0.0295547	0.0321117	0.0405917	0.0341854	0.0403736	0.052556	0.0306344	0.00968741	0.0570896	0.0250304	0.0101056	0.0221947	0.0143621	0.0374292	0.047783	0.0717455	0.0407898	0.0401199	0.00867687	0.0230844	0.0192471	0.0271304	0.0218102	0.158711	0.0125389	0.0372667	0.159885	0.0089071	0.0335401
17	0.0783804	0.0927816	0.133422	0.04348	0.0738792	0.105089	0.0684825	0.0353469	0.0294576	0.0774688	0.0292722	0.0326843	0.0309395	0.0313351	0.0289214	0.102302	0.138129	0.0966219	0.0973291	0.065354	0.0609249	0.0313558	0.0295367	0.0611775	0.0304694	0.0780456	0.0599845	0.0924109	0.0293187	0.0783804	0.0738792	0.0312164	0.0615059	0.0314413	0.0734009	0.0289525	0.0947259	0.0293434	0.107493	0.0293994	0.0315786	0.0312945	0.0629574	0.0287892	0.100789	0.0605885	0.0608666	0.129247	0.0305249
18	0.068167	0.0422148	0.0198938	0.0362472	0.0334543	0.0531818	0.0248626	0.0388823	0.116865	0.0391838	0.0310502	0.020858	0.0206252	0.0556617	0.0278454	0.0470469	0.0558126	0.0866046	0.0301175	0.0531358	0.0600873	0.0446927	0.104396	0.0132738	0.0467332	0.0535153	0.0569949	0.0169528	0.0841983	0.0406406	0.0334543	0.0380954	0.00919584	0.0283665	0.0487471	0.0124778	0.0761831	0.0706012	0.0584917	0.0429749	0.0698439	0.0607704	0.0644046	0.0325932	0.0510365	0.0658505	0.0553966	0.0491646	0.0378425
19	0.0844552	0.0285559	0.0286873	0.0256412	0.0938805	0.0495387	0.0319386	0.0173565	0.0932094	0.0206385	0.0337525	0.0293187	0.0648894	0.039954	0.0662498	0.0465793	0.0469446	0.0678168	0.0274889	0.0143268	0.0120089	0.0400163	0.0938121	0.024347	0.0248367	0.0608514	0.0347763	0.0239798	0.0685621	0.0633393	0.0938805	0.0528992	0.0371276	0.0402741	0.0561202	0.0327937	0.0514914	0.0454562	0.0520921	0.0573097	0.0543438	0.0398317	0.0792368	0.0106765	0.0299536	0.0598867	0.0361394	0.0396541	0.0628443
20	0.0424202	0.0433933	0.0217118	0.0374331	0.0589337	0.0757809	0.0355815	0.0205939	0.12429	0.0135924	0.0203043	0.0378058	0.0576492	0.0431978	0.0259611	0.0421786	0.0513894	0.0828646	0.0397775	0.0289531	0.0490498	0.0495396	0.117721	0.0201401	0.0422704	0.0540947	0.0574296	0.0242481	0.0993867	0.071077	0.0470707	0.0483932	0.0156231	0.0251203	0.100771	0.0149325	0.0568655	0.0539015	0.0724564	0.0588564	0.0577984	0.0490355	0.0776473	0.0576106	0.0394258	0.0662484	0.087821	0.0485507	0.0640931
21	0.0127595	0.0202671	0.0356143	0.0173276	0.0104005	0.0243985	0.0151483	0.0270194	0.0409138	0.0122822	0.101227	0.0062368	0.0311431	0.0242812	0.119519	0.0142249	0.0144738	0.0202312	0.015939	0.0237117	0.0322155	0.0243882	0.0480555	0.0334212	0.0475759	0.0528382	0.0462296	0.0211557	0.0584022	0.0127595	0.0104005	0.0189292	0.0233226	0.0248307	0.0480666	0.113723	0.0349646	0.0420862	0.0179784	0.0400802	0.0153136	0.0288938	0.0186224	0.170789	0.0131288	0.0306117	0.159806	0.00949924	0.0281428
22	0.0539634	0.0420168	0.0261271	0.036048	0.0331532	0.0614196	0.0245588	0.00957867	0.0459821	0.0128866	0.0301186	0.0136959	0.0303271	0.0218453	0.0299119	0.0386745	0.0393027	0.0566876	0.0177585	0.0130544	0.0209441	0.0164462	0.0506493	0.0216106	0.0091418	0.0534179	0.0258553	0.0372227	0.04415	0.0676786	0.0667354	0.0320398	0.0224775	0.0334329	0.0486492	0.0271946	0.0945819	0.0753821	0.0676515	0.06265	0.0228491	0.0325234	0.079003	0.0894965	0.0938163	0.0320933	0.0790143	0.0375214	0.0231398
23	0.0164473	0.0480413	0.0385264	0.0209984	0.0282067	0.0236281	0.056363	0.0126742	0.0333989	0.0480061	0.0129312	0.0298485	0.0245085	0.0342992	0.0307031	0.0216274	0.0328118	0.0263185	0.0270806	0.0481608	0.0292738	0.0171828	0.0337972	0.0298003	0.0307829	0.0563764	0.0479684	0.0290639	0.0392952	0.0164473	0.0423293	0.0338165	0.0534543	0.0260424	0.0516226	0.0246441	0.0486131	0.0728373	0.0126742	0.0666685	0.0264623	0.0597864	0.0251276	0.0361177	0.0308096	0.0501436	0.0291525	0.0338944	0.0387827
24	0.0120696	0.0195825	0.0104557	0.016641	0.0194817	0.0374019	0.006871	0.0333789	0.0333958	0.011592	0.0936434	0.0055424	0.0150172	0.0208327	0.10717	0.0064109	0.00653495	0.00435732	0.0092348	0.0157014	0.0317745	0.0167405	0.0369343	0.0211448	0.0294666	0.0521764	0.0334246	0.0226649	0.0458285	0.0120696	0.0194817	0.00403327	0.0223699	0.00426452	0.0474014	0.0989571	0.0368612	0.0463921	0.00827969	0.0346605	0.00440567	0.00823251	0.00791841	0.149591	0.0117457	0.0352265	0.149986	0.00405297	0.0299865
25	0.0121531	0.0396569	0.0159517	0.016724	0.00979261	0.0378114	0.0139349	0.0768619	0.0554577	0.0234474	0.0911265	0.0112663	0.0230492	0.0169889	0.0914971	0.00649482	0.0132596	0.0133427	0.0046975	0.0212919	0.0237629	0.0299375	0.0430604	0.0341764	0.0470728	0.0522565	0.0271782	0.020414	0.0650138	0.0367821	0.00979261	0.00823939	0.0262406	0.0218005	0.0474819	0.0805943	0.0566625	0.0526222	0.00836345	0.0337516	0.0179976	0.00840035	0.0202485	0.172824	0.0178936	0.019537	0.181145	0.0165768	0.0341607
26	0.0545335	0.0346505	0.061988	0.0317542	0.0499159	0.0683159	0.0221344	0.0471256	0.0175599	0.0267828	0.0173722	0.0208262	0.0190599	0.0194604	0.0342827	0.065415	0.0657731	0.079706	0.0399871	0.0205107	0.0182073	0.0194813	0.01764	0.0183388	0.0185841	0.0667435	0.0177176	0.036523	0.0350743	0.0545335	0.0499159	0.0193402	0.0372224	0.0195679	0.0620419	0.0519017	0.0575271	0.0174443	0.0708189	0.017501	0.0197069	0.0194193	0.0387115	0.0691062	0.0638391	0.0180322	0.0740347	0.0586266	0.0186403
27	0.014288	0.021784	0.00745568	0.018849	0.0119326	0.0289665	0.00910101	0.0210314	0.0403158	0.0138114	0.103865	0.0077754	0.0119713	0.0127828	0.107948	0.00864194	0.00876572	0.00659298	0.00684852	0.00745568	0.0153691	0.0128253	0.0410354	0.015768	0.0220176	0.0543047	0.0324378	0.00506848	0.065283	0.0286422	0.0119326	0.00626965	0.0162867	0.0130008	0.0495404	0.0964222	0.0413533	0.0480522	0.0105065	0.0220659	0.00664122	0.0190494	0.0123869	0.194415	0.0161969	0.0197876	0.18955	0.00628931	0.0222448
28	0.0126913	0.0201995	0.0175676	0.0172598	0.0311603	0.0650596	0.0301055	0.00890377	0.0285324	0.012214	0.0826207	0.00616819	0.0350539	0.0143549	0.0925884	0.00703615	0.00716012	0.0349672	0.0315122	0.0234395	0.0210638	0.028866	0.0264095	0.0218668	0.0311603	0.0527729	0.0241044	0.0242015	0.037956	0.0254779	0.0416599	0.0233261	0.0267321	0.0293982	0.0982449	0.0796853	0.0258049	0.0273623	0.0178423	0.022348	0.0252006	0.0237301	0.0183488	0.0939608	0.0260328	0.0233279	0.0661389	0.00936203	0.0316193
29	0.0128509	0.0203579	0.0060087	0.0174187	0.0104922	0.0412423	0.0153314	0.0364572	0.0331648	0.0123737	0.0962069	0.00632888	0.0136135	0.0296947	0.109304	0.00719669	0.00732064	0.0154436	0.00540065	0.0180471	0.0257004	0.0149	0.0247666	0.0342488	0.0446153	0.052926	0.0412688	0.0217089	0.0488544	0.0257941	0.0104922	0.00964396	0.0318356	0.0101068	0.0481548	0.092916	0.0535748	0.0521846	0.00906401	0.0384234	0.0155891	0.0196188	0.00949109	0.19798	0.0133123	0.0244546	0.193053	0.0145283	0.0287857
30	0.03835	0.0406967	0.0175536	0.0172551	0.0521965	0.0404338	0.0225344	0.0358094	0.0740722	0.0368897	0.042545	0.0433569	0.0525703	0.0383046	0.0299128	0.021143	0.0287258	0.0449521	0.0314844	0.0292966	0.0771699	0.0577954	0.0615257	0.0764944	0.0311231	0.0527684	0.0691926	0.05871	0.0649708	0.0126867	0.0207091	0.0139738	0.061072	0.0293704	0.0479964	0.0186497	0.0343823	0.0737784	0.0358094	0.0836906	0.0352772	0.0379669	0.0275097	0.0433914	0.0194924	0.0565805	0.0521392	0.0327821	0.0355336
31	0.012181	0.0397113	0.0267826	0.0167518	0.0296495	0.0379486	0.0139908	0.0596438	0.0303966	0.0117034	0.0687106	0.0170036	0.00772517	0.0171008	0.06972	0.0262159	0.0200061	0.00894513	0.014199	0.0214033	0.0179845	0.0171864	0.0241964	0.034483	0.0338611	0.0522833	0.0349883	0.0147174	0.0417059	0.0493746	0.00982062	0.0166094	0.0132187	0.013147	0.0475088	0.0654929	0.0609067	0.0532963	0.0168242	0.0364521	0.0135725	0.0126922	0.016302	0.14925	0.0300434	0.0310238	0.176683	0.0166887	0.0240855
32	0.0140191	0.0432957	0.0287526	0.0373349	0.0468739	0.0375772	0.00883073	0.020494	0.0420543	0.0135424	0.0321185	0.00750475	0.0114289	0.0122409	0.0477343	0.04193	0.042556	0.0379372	0.0131559	0.00718495	0.00970132	0.00614161	0.0514542	0.0249238	0.0104646	0.0540467	0.0261531	0.0287966	0.0406504	0.0565139	0.0233622	0.00599859	0.0154716	0.00622938	0.0492812	0.0406803	0.0619967	0.0367969	0.0410734	0.0248461	0.00637026	0.0121576	0.0414572	0.0930179	0.0391764	0.0280541	0.0965724	0.018055	0.0105785
33	0.037976	0.0611607	0.0344233	0.0344701	0.0307697	0.0721781	0.0370336	0.0531944	0.0707178	0.0242526	0.0480694	0.0181384	0.0169828	0.0372918	0.0456332	0.0346923	0.0424455	0.0585066	0.0358646	0.0344233	0.0270257	0.0374642	0.0644258	0.0245845	0.0414075	0.0526463	0.0460784	0.0232723	0.0515512	0.0638165	0.0307697	0.0226658	0.0110545	0.0238303	0.0980032	0.0440867	0.0752587	0.0650753	0.0531944	0.0372421	0.0343909	0.0369537	0.0446356	0.106592	0.0512334	0.0576114	0.16102	0.0364627	0.0305622
34	0.021528	0.028969	0.0147459	0.0260556	0.01919	0.016918	0.0163792	0.0177744	0.0117778	0.021055	0.0469052	0.0150633	0.0266331	0.0136895	0.0455188	0.0159235	0.0160463	0.0138896	0.0141432	0.0147459	0.024932	0.0274744	0.0118584	0.0251943	0.0256836	0.0612508	0.0119364	0.0248274	0.0233611	0.021528	0.01919	0.0135686	0.0127333	0.0137976	0.0565216	0.0340807	0.0132088	0.0234111	0.0177744	0.023524	0.0139375	0.0136482	0.013493	0.033592	0.0153823	0.0122528	0.0248716	0.0135881	0.0128646
35	0.0140522	0.02155	0.00721831	0.0186144	0.0116963	0.028261	0.00886404	0.0308715	0.0296473	0.0135756	0.110257	0.0075381	0.0114958	0.00615379	0.127978	0.00840486	0.00852866	0.0063554	0.006611	0.0144386	0.0293156	0.0185254	0.0258872	0.0150529	0.0315984	0.0540785	0.0351577	0.00966206	0.0492281	0.0140522	0.0116963	0.006032	0.0103809	0.00626278	0.0493131	0.11346	0.0283473	0.049527	0.0102699	0.0250486	0.00640366	0.0183367	0.0119116	0.21233	0.00785958	0.0188322	0.195018	0.00605166	0.0319391
36	0.0125994	0.0405266	0.0115192	0.0171683	0.01024	0.023921	0.0148279	0.06247	0.0441649	0.0243318	0.0822813	0.0121617	0.0171433	0.0140779	0.0999129	0.0139042	0.0141532	0.0244976	0.0051472	0.0172915	0.0170897	0.0283152	0.0312564	0.0319744	0.0380379	0.0526847	0.0292022	0.0134579	0.0497437	0.0125994	0.01024	0.0182868	0.0186292	0.0288477	0.0479123	0.0899979	0.0421247	0.052869	0.0088115	0.0324069	0.0197842	0.0186096	0.0314933	0.18123	0.0128078	0.0226796	0.169706	0.018366	0.0231558
37	0.0211117	0.0285559	0.0143268	0.0256412	0.0187727	0.0164998	0.0159607	0.0347204	0.0113574	0.0206385	0.0111685	0.0146443	0.0128669	0.0132699	0.0108111	0.0155048	0.0156277	0.01347	0.0137238	0.0143268	0.0120089	0.0132909	0.011438	0.0121412	0.0123881	0.0608514	0.0231072	0.0119561	0.0112158	0.0211117	0.0187727	0.0131489	0.0123133	0.0133781	0.0561202	0.021773	0.012789	0.0112411	0.0173565	0.0112981	0.0135179	0.0132285	0.0130733	0.0323043	0.0149634	0.0118326	0.0119784	0.0131685	0.0124446
38	0.0284904	0.0436711	0.0221406	0.0377127	0.0356701	0.0383416	0.0361485	0.0104297	0.0440273	0.0137348	0.0421577	0.0231026	0.023634	0.0126285	0.0464256	0.0257132	0.0522363	0.0325807	0.0203154	0.00737861	0.0151367	0.0190066	0.0403297	0.0310802	0.010853	0.0542313	0.0182077	0.0199729	0.0340701	0.0284904	0.0356701	0.0309625	0.032115	0.0256934	0.0494666	0.0311097	0.0699662	0.051497	0.0313466	0.0478039	0.0262575	0.0250906	0.0550464	0.0984103	0.0481749	0.0194773	0.0753483	0.0496973	0.0274202
39	0.053637	0.041853	0.0387172	0.0178454	0.0439677	0.0961077	0.0243076	0.0381495	0.0552393	0.0128026	0.0456911	0.0203006	0.0248494	0.0268882	0.0583067	0.0459468	0.0545351	0.0502578	0.0233458	0.0193359	0.0328323	0.0269949	0.0494496	0.0127121	0.049351	0.0533373	0.043315	0.0405095	0.0563087	0.0948532	0.0218894	0.0210188	0.0220541	0.0219458	0.0485682	0.0470793	0.083195	0.0433603	0.0574049	0.0271216	0.0168811	0.0320183	0.046624	0.138339	0.0783826	0.0431953	0.167034	0.0422131	0.0363477
40	0.0379874	0.0404563	0.0286829	0.0344778	0.0307813	0.0478775	0.0221658	0.0264358	0.0435811	0.0120859	0.0430753	0.0242218	0.0169984	0.0373228	0.045717	0.0277336	0.028236	0.0340753	0.0153488	0.0229285	0.027057	0.0234068	0.0392708	0.0210943	0.0301339	0.0526501	0.0374897	0.0232997	0.0438843	0.0769291	0.0411585	0.0181421	0.0147567	0.0238497	0.0478775	0.0353204	0.0669237	0.0495297	0.0353231	0.0426259	0.0196397	0.0369847	0.0357159	0.123421	0.0577352	0.0512698	0.141001	0.0182213	0.0344224
41	0.0251493	0.0200347	0.00568082	0.0170945	0.0101658	0.0316557	0.0146797	0.0619691	0.0295393	0.0120479	0.0898525	0.0240703	0.0210629	0.00923289	0.109365	0.0137558	0.0140049	0.00963755	0.0101507	0.0284939	0.0267515	0.0325303	0.0193668	0.0173862	0.0335628	0.0526136	0.0199182	0.0131593	0.0381431	0.0125253	0.0101658	0.0179897	0.00730015	0.0236598	0.0478408	0.102202	0.0248073	0.0333869	0.00873714	0.0210049	0.0194875	0.0228995	0.0176827	0.145505	0.00632308	0.0158258	0.136104	0.00451236	0.030289
[truncated: 38 more columns]
