# Supplementary material for: Single-cell transcriptomics reveals the brain evolution of web-building spiders
Source: Nat Ecol Evol. 2023 Nov 2;7(12):2125–42. doi: 10.1038/s41559-023-02238-y (PMC10697844; doi:10.1038/s41559-023-02238-y)
Supplement: Supplementary file 16 — Statistical source data. [file 41559_2023_2238_MOESM16_ESM.xlsx]

## Sheet: Extended_fig7_b
muticopy	single_copy
0.335759	0.780595
0.301449	0.653412
0.366104	0.647656
0.114081	0.642285
0.116813	0.641533
0.418361	0.636562
0.424168	0.629843
0.16436	0.629236
0.170049	0.579184
0.292993	0.555878
0.463825	0.544318
0.442829	0.535238
0.41417	0.522481
0.248813	0.517176
0.5007	0.514091
0.149032	0.509346
0.167264	0.50472
0.182064	0.495546
0.500581	0.472995
0.171179	0.470952
0.4667	0.465475
0.417862	0.464857
0.0555212	0.464405
0.463073	0.459179
0.529469	0.45324
0.346052	0.44962
0.662482	0.440087
0.449759	0.436154
0.501092	0.428614
0.164495	0.4225
0.477883	0.418984
0.408164	0.413293
0.702505	0.411614
0.683101	0.40773
0.232169	0.40511
0.46963	0.402977
0.376512	0.396233
-0.0242533	0.395951
0.318734	0.38584
0.149411	0.382582
0.137554	0.381628
0.479639	0.378724
0.434094	0.378364
0.0500579	0.377704
0.130637	0.373206
0.415619	0.369748
0.442103	0.360028
0.176513	0.355133
0.169672	0.349899
0.231455	0.344382
0.21817	0.333831
0.0687733	0.319972
0.0442144	0.311687
0.395452	0.307048
0.0708365	0.290314
0.0762672	0.289343
0.139918	0.284702
0.144285	0.279488
0.112895	0.271741
0.507475	0.265088
0.141597	0.260908
0.13618	0.255765
0.135769	0.252547
0.404336	0.234032
0.451284	0.23304
0.108516	0.223877
0.21794	0.188399
0.12416	0.178366
0.095461	0.178113
0.366831	0.17722
0.43727	0.172548
0.0343711	0.149004
0.506766	0.11619
0.0282459	0.111549
0.455633	0.0841289
0.435454	0.0817509
0.462834	0.0439243
0.350232
0.381323
0.414231
0.112924
0.130528
0.426589
0.502325
0.265731
0.306813
0.0814338
0.088488
0.121044
0.123767
0.208965
0.245539
0.441802
0.514581
0.37882
0.377017
0.373465
0.361973
0.362841
0.357883
0.500866
0.524688
0.36019
0.366583
0.3584
0.113978
0.237661
0.476586
0.331422
0.695918
0.644873
0.262596
0.536914
0.494847
0.420654
0.45743
0.443961
0.358484
0.486823
0.0899464
0.278508
0.239762
0.249376
0.10227
0.157213
0.409944
0.258147
0.0980238
0.129814
0.406661
0.171123
0.177689
0.183671
0.365348
0.266015
0.281507
0.247532
0.585089
0.362983
0.342255
0.153198
0.398901
0.432847
0.341823
0.476088
0.373709
0.418182
0.366802
0.241272
0.371048
0.300666
0.0963197
0.267827
0.287543
0.292313
0.349596
0.0927148
0.0747108
0.48503
0.453642
0.261358
0.335982
0.162077
0.184884
0.452852
0.588091
0.167986
0.234605
0.285591
0.110745
0.276996
0.476241
0.19753
0.549489
0.57018
0.422964
0.658565
0.339846

## Sheet: Extended_fig7_h
	counts
Dispersed	8924
Singleton	3956
Tandem	2716
Proximal	2731
WGD or Segmental	797

## Sheet: Extended_fig7_i
dup1	dup2	dup3	dup4	dup5
0.648639	0.39654	0.45939	0.231607	0.816858
0.910958	0.352549	0.408725	0.463883	0.519686
0.385937	0.355997	0.771085	0.7198	0.688168
0.835578	0.905479	0.476105	0.557016	0.597955
0.627888	0.531404		0.58382	0.282285
0.259186	0.272616		0.705255	0.833908
0.496996	0.60342		0.949428	0.429483
0.954079	0.415255		0.121755	0.464111
0.778468	0.451988		0.788464	0.70552
0.345264	0.661402		0.614	0.497326
0.930219	0.851264		0.0894162	0.380391
0.650469	0.562217		0.24857	0.29281
0.477363	0.537494		0.355694	0.359613
0.969624			0.486735	0.373922
0.783876			0.631127
0.674226			0.221365
0.877558			0.806757
0.862357			0.647912
0.88075			0.376128
0.76461			0.422977
0.449981			0.0459715
0.647972			0.285998
0.895092			0.368233
0.391499			0.403071
0.689742			0.611077
0.796976			0.448955
0.686724			0.234738
0.945612
0.616594
0.787455
0.933393
0.845693
0.92517
0.276757
0.932704
0.87149
0.894089
0.893116
